# Supplementary material for: A High-Throughput Platform for Lentiviral Overexpression Screening of the Human ORFeome
Source: PLoS One. 2011 May 24;6(5):e20057. doi: 10.1371/journal.pone.0020057 (PMC3101218; doi:10.1371/journal.pone.0020057)
Supplement: Table S1 — Primary screen analysis. (XLSX) [file pone.0020057.s005.xlsx]

## Sheet: STable_1
Clone information							Observed object counts in screens A and B												z-scores for EdU incorporation rates in screens A and B
Tposition	ORFeome clone	Symbol in hORFEOME	HUGO Symbol	Description	MGC Accession	Function	A_Total	B_Total	A_GFP+	B_GFP+	A_%GFP+	B_%GFP%	A_EdU+GFP+	B_EdU+GFP+	A_%EdU+ of GFP+	B_%EdU+ of GFP+	A_%EdU+ of GFP-	B_%EdU+ of GFP-	A_Z-all GFP+	B_Z-all GFP+	A_Z-Low GFP+	B_Z-Low GFP+	A_Z-Mid GFP+	B_Z-Mid GFP+	A_Z-High GFP+	B_Z-High GFP+
T1A1	HORF11001E2	S100A6	S100A6	S100 calcium binding protein A6	BC009017	ML	5381	4542	2022	1966	37.5767	43.2849	150	281	7.42	14.29	7.89	18.09	5.1575	5.3	6.169	5.0695	7.6645	6.609	8.7685	10.865
T1A2	HORF11002A11	TYROBP	TYROBP	TYRO protein tyrosine kinase binding protein	BC011175	ML	5242	3118	2776	1107	52.9569	35.5035	246	136	8.86	12.29	11.6	21.63	0.4445	0.392	0.051	1.0785	-0.2955	1.393	0.8095	3.037
T1A3	HORF11002G7	IL1RN	IL1RN	interleukin 1 receptor antagonist	BC009745	ML	10055	5512	2856	1736	28.4038	31.4949	173	313	6.06	18.03	5.28	20.21	6.6175	9.918	7.733	8.8125	8.5005	9.921	8.5265	14.781
T1A4	HORF11005E12	SPINT2	SPINT2	serine peptidase inhibitor, Kunitz type, 2	BC011951	ML	8772	7238	548	216	6.2472	2.9842	44	16	8.03	7.41	5.28	18.47	7.6805	5.902	8.461	6.2795	9.0745	5.115	7.9445	3.553
T1A5	HORF11005H8	LASP1	LASP1	LIM and SH3 protein 1	BC012460	ML	8557	4554	1657	889	19.3643	19.5213	73	93	4.41	10.46	3.74	18.34	6.1325	2.425	6.012	2.4225	5.2595	3.156	4.1345	3.333
T1A6	HORF11006G10	NPM1	NPM1	nucleophosmin (nucleolar phosphoprotein B23, numatrin)	BC014349	ML	5708	4368	1198	921	20.9881	21.0852	76	25	6.34	2.71	6.63	16.51	4.3155	-0.816	4.397	0.0065	5.1175	0.164	4.1315	0.036
T1A7	HORF11007B12	CAPN3	CAPN3	calpain 3, (p94)	BC003169	ML	5121	4181	1497	1396	29.2326	33.3891	148	358	9.89	25.64	7.89	18.82	6.2715	13.593	7.694	15.2995	9.5085	18.392	12.6525	20.427
T1A8	HORF11007C2	AASDHPPT	AASDHPPT	aminoadipate-semialdehyde dehydrogenase-phosphopantetheinyl transferase	BC016728	ML	11352	6171	2022	1307	17.8118	21.1797	121	152	5.98	11.63	5.11	14.45	7.1615	3.444	7.485	2.4965	8.0495	-0.164	6.7935	-1.067
T1A9	HORF11007E1	APEX1	APEX1	APEX nuclease (multifunctional DNA repair enzyme) 1	BC004979	ML	5156	3957	1195	1013	23.1769	25.6002	135	161	11.3	15.89	7.52	12.94	8.7135	13.338	10.266	14.3065	11.3835	16.311	13.0895	20.547
T1A10	HORF11008B1	ABHD5	ABHD5	abhydrolase domain containing 5	BC021958	ML	7854	3563	1426	799	18.1564	22.4249	90	69	6.31	8.64	6.32	19.86	4.0275	2.764	4.461	3.0885	3.9995	1.579	2.0315	1.059
T1A11	HORF11008B4	FPR1	FPR1	formyl peptide receptor 1	BC005315	ML	10980	597	0	0	0	0	0	0	0	0	3.74	16.92	NA	NA	NA	NA	NA	NA	NA	NA
T1B1	HORF11008G9	PSAT1	PSAT1	phosphoserine aminotransferase 1	BC018129	ML	7344	4347	2175	1213	29.616	27.9043	198	128	9.1	10.55	6.95	20.23	8.7105	1.958	9.325	3.9375	11.0815	5.296	12.7875	9.31
T1B2	HORF11009D9	DGAT2	DGAT2	diacylglycerol O-acyltransferase 2	BC015234	ML	7283	5040	2835	1991	38.9263	39.504	156	140	5.5	7.03	7.69	16.23	1.1905	-2.676	0.446	-4.2605	0.1785	-4.27	-0.3535	-4.078
T1B3	HORF11010E1	CALR	CALR	calreticulin	BC020493	ML	3771	1945	1209	693	32.0605	35.6298	31	24	2.56	3.46	12.26	24.44	-4.0815	-2.517	-3.715	-1.5405	-2.4975	-0.59	-2.9395	-0.505
T1B4	HORF11010E7	NOLC1	NOLC1	nucleolar and coiled-body phosphoprotein 1	BC006769	ML	4220	2525	1833	927	43.436	36.7129	115	9	6.27	0.97	11.06	24.47	-1.1665	-6.827	-1.864	-4.7305	-2.4695	-3.446	-2.5855	-2.829
T1B5	HORF11010F1	BZW2	BZW2	basic leucine zipper and W2 domains 2	BC008453	ML	4209	3480	1805	1147	42.8843	32.9598	113	62	6.26	5.41	9.53	25.12	0.7515	-4.968	-0.85	-4.3975	-0.5795	-3.654	-1.6525	-2.674
T1B6	HORF11010H2	F2R	F2R	coagulation factor II (thrombin) receptor	BC002464	ML	9814	8104	45	108	0.4585	1.3327	4	2	8.89	1.85	3.32	15.92	NA	6.112	NA	6.5805	NA	5.605	NA	3.254
T1B7	HORF11012B1	RUVBL2	RUVBL2	RuvB-like 2 (E. coli)	BC004531	ML	7871	5374	2260	1795	28.713	33.4016	157	126	6.95	7.02	6.2	10.76	4.9785	5.595	5.413	5.3645	6.1955	5.064	6.6265	6.212
T1B8	HORF11012H6	SHMT2	SHMT2	serine hydroxymethyltransferase 2 (mitochondrial)	BC011911	ML	6593	4111	2435	1165	36.9331	28.3386	100	85	4.11	7.3	7.26	16.33	-0.0835	1.28	0.256	1.1805	-0.7485	1.424	-0.4815	2.42
T1B9	HORF11013A4	SIRPA	SIRPA	signal-regulatory protein alpha	BC026692	ML	12635	10134	950	883	7.5188	8.7132	47	94	4.95	10.65	2.89	14.17	6.9885	5.375	7.409	5.5895	6.3985	4.567	3.3375	1.968
T1B10	HORF11013A10	KLHDC4	KLHDC4	kelch domain containing 4	BC022969	ML	11677	4423	1907	724	16.3312	16.369	95	54	4.98	7.46	9.06	26.71	-0.4115	-1.103	-0.051	-0.6395	0.0925	-0.577	-0.9925	-1.133
T1B11	HORF11013E1	HSPD1	HSPD1	heat shock 60kDa protein 1 (chaperonin)	BC002676	ML	8509	565	1470	68	17.2758	12.0354	65	1	4.42	1.47	8.14	9.26	-0.1705	NA	0.169	NA	-0.0925	NA	-2.0545	NA
T1C1	HORF11014A11	TGFBI	TGFBI	transforming growth factor, beta-induced, 68kDa	BC004972	ML	9766	6753	1559	1147	15.9635	16.985	90	96	5.77	8.37	4.86	13.59	7.2715	3.464	7.827	1.2575	8.8685	-0.21	6.1515	-1.067
T1C2	HORF11016A8	TIMM8A	TIMM8A	translocase of inner mitochondrial membrane 8 homolog A (yeast)	BC006994	ML	5299	3082	2215	1220	41.8003	39.5847	72	38	3.25	3.11	5.87	21.05	-0.1505	-4.414	1.252	-2.4755	2.7445	-1.02	3.5345	0.01
T1C3	HORF11016D9	S100A11	S100A11	S100 calcium binding protein A11	BC014354	ML	6013	3002	2226	1662	37.0198	55.3631	164	152	7.37	9.15	6.15	16.04	5.8885	3.606	6.847	4.6525	8.3915	6.143	8.6095	9.364
T1C4	HORF11016G3	SEPX1	SEPX1	selenoprotein X, 1	BC003127	ML	5016	4829	2275	2035	45.3549	42.1412	96	135	4.22	6.63	8.46	12.2	-1.6785	2.768	-1.133	2.7195	-0.3745	1.525	-0.4855	1.243
T1C5	HORF11017D7	RPS17	RPS17	ribosomal protein S17	BC009407	ML	4061	3194	1983	1314	48.8303	41.1396	91	44	4.59	3.35	12.85	16.17	-4.8325	-2.085	-5.69	-3.3535	-4.4105	-2.517	-3.3405	-2.307
T1C6	HORF11020B5	RPE	RPE	ribulose-5-phosphate-3-epimerase	BC016764	ML	6034	4640	1544	1157	25.5883	24.9353	106	40	6.87	3.46	8.51	19.32	2.4585	-3.135	3.169	-1.4635	2.2245	-0.754	0.3135	0.389
T1C7	HORF11020F3	CD48	CD48	CD48 molecule	BC016182	ML	10387	7289	2282	1382	21.9698	18.9601	185	173	8.11	12.52	6.56	14.97	8.2715	5.914	9.379	4.2915	9.3445	1.45	5.6495	-0.885
T1C8	HORF11021A1	FCER1A	FCER1A	Fc fragment of IgE, high affinity I, receptor for; alpha polypeptide	BC005912	ML	7080	3020	2515	771	35.5226	25.5298	106	29	4.21	3.76	9.86	17.3	-3.8515	0.509	-3.692	0.4115	-3.3575	0.436	-4.8875	-0.049
T1C9	HORF11021B1	PDIR	PDIA5	protein disulfide isomerase family A, member 5	BC001625	ML	6666	3976	2435	1317	36.5287	33.1237	81	83	3.33	6.3	8.74	21.51	-3.8505	-2.891	-3.986	-3.8735	-3.2705	-3.86	-3.6475	-3.267
T1C10	HORF11022G8	PGD	PGD	phosphogluconate dehydrogenase	BC000368	ML	9547	4037	2529	1367	26.49	33.8618	180	159	7.12	11.63	7.65	27.42	4.3565	-2.229	5.124	-2.9625	3.7185	-2.721	2.2735	-1.8
T1C11	HORF11023B6	NARS	NARS	asparaginyl-tRNA synthetase	BC001687	ML	10024	555	1203	46	12.0012	8.2883	60	4	4.99	8.7	7.92	7.47	1.3455	NA	2.144	NA	1.6395	NA	-0.5765	NA
T1D1	HORF11024B3	GPR56	GPR56	G protein-coupled receptor 56	BC008770	ML	11054	9211	226	221	2.0445	2.3993	8	20	3.54	9.05	2.96	12.48	6.2105	7.74	7.348	7.3225	5.5515	6.602	2.9095	3.342
T1D2	HORF11024B5	CD44	CD44	CD44 molecule (Indian blood group)	BC004372	ML	8221	6771	710	791	8.6364	11.6822	47	43	6.62	5.44	4.29	10.1	7.9745	3.88	7.662	4.4525	7.4935	3.018	4.8785	2.314
T1D3	HORF11024F8	ITGB2	ITGB2	integrin, beta 2 (complement component 3 receptor 3 and 4 subunit)	BC005861	ML	9916	11655	242	328	2.4405	2.8142	7	12	2.89	3.66	2.21	21.21	6.0665	2.069	5.942	3.3725	6.1135	2.902	3.4025	0.863
T1D4	HORF11025F4	TRIM37	TRIM37	tripartite motif-containing 37	BC036012	ML	5912	5771	1354	973	22.9026	16.8602	61	28	4.51	2.88	8.73	19.82	0.1915	-2.712	-0.39	-1.4925	-0.5485	-1.417	-1.9105	-2.033
T1D5	HORF11026H9	IFITM3	IFITM3	interferon induced transmembrane protein 3 (1-8U)	BC006794	ML	8374	7484	2199	1192	26.2599	15.9273	111	129	5.05	10.82	7.32	26.56	1.0215	-2.645	2.003	-2.4075	1.4545	-3.099	0.5735	-3.475
T1D6	HORF11027D2	RNASE4	RNASE4	ribonuclease, RNase A family, 4	BC015520	ML	4388	3079	1928	975	43.938	31.6661	98	39	5.08	4	13.7	22.91	-6.0705	-3.282	-6.289	-2.4385	-4.4295	-1.31	-3.6195	-0.01
T1D7	HORF11027F7	SOD1	SOD1	superoxide dismutase 1, soluble	BC001034	ML	4002	3991	2309	2012	57.6962	50.4134	232	308	10.05	15.31	13.17	19.1	-0.1975	6.588	-0.19	6.9455	1.4995	9.041	3.6995	17.375
T1D8	HORF11028H3	LYZL1	LYZL1	lysozyme-like 1	BC021730	ML	6489	2287	2850	930	43.9205	40.6646	122	57	4.28	6.13	9.45	27.56	-4.1485	-3.794	-4.585	-4.6675	-4.5635	-4.094	-5.2155	-2.573
T1D9	HORF11029D6	RPL13	RPL13	ribosomal protein L13	BC004954	ML	5537	2760	2297	1369	41.4846	49.6014	169	34	7.36	2.48	13.52	28.54	-4.1165	-11.036	-4.351	-9.9055	-2.2715	-8.085	0.1775	-6.049
T1D10	HORF11029F4	RAB27B	RAB27B	RAB27B, member RAS oncogene family	BC027474	ML	6256	2379	2326	1157	37.1803	48.6339	94	58	4.04	5.01	9.44	15.79	-3.4085	0.843	-2.512	0.4735	-2.2545	1.224	-3.7065	-0.775
T1D11	HORF11033C11	CD48	CD48	CD48 molecule	BC030224	ML	8681	474	3107	276	35.7908	58.2278	236	8	7.6	2.9	8.09	8.08	2.7405	7.214	3.148	7.0945	3.7395	5.706	3.8935	3.06
T1E1	HORF11034D9	CD33	CD33	CD33 molecule	BC028152	ML	7183	5905	1900	853	26.4513	14.4454	84	48	4.42	5.63	6.44	17.56	1.1255	0.791	1.275	1.1715	1.8165	0.864	0.5635	0.792
T1E2	HORF11034G3	RCL1	RCL1	RNA terminal phosphate cyclase-like 1	BC001025	ML	5239	5643	1774	1370	33.8614	24.2779	99	100	5.58	7.3	6.93	15.12	2.4885	0.583	2.334	-0.2175	2.6285	-0.215	1.4485	-1.152
T1E3	HORF11035F7	SF3B3	SF3B3	splicing factor 3b, subunit 3, 130kDa	BC000463	ML	4771	3019	2122	1127	44.477	37.3302	166	91	7.82	8.07	10.68	24.68	1.4265	-2.058	1.262	-2.2835	1.5295	-1.706	0.5725	-0.56
T1E4	HORF11036G10	GRN	GRN	granulin	BC000324	ML	5534	3263	2220	1654	40.1156	50.6895	107	127	4.82	7.68	8.18	21.5	0.1745	-3.308	-0.175	-4.6795	-0.3215	-4.027	-1.8805	-3.612
T1E5	HORF11037C6	FKBP4	FKBP4	FK506 binding protein 4, 59kDa	BC001786	ML	6479	5640	1575	1183	24.3093	20.9752	51	22	3.24	1.86	6.3	11.2	0.2485	0.198	0.286	1.4205	-0.5455	1.467	-1.9845	0.259
T1E6	HORF11037D3	KLHDC4	KLHDC4	kelch domain containing 4	BC001044	ML	7110	5804	2604	1504	36.6245	25.9132	295	190	11.33	12.63	16.2	22.28	-2.0595	1.836	-2.442	2.1685	-0.6915	3.267	0.8805	5.709
T1E7	HORF11038H3	PAPSS2	PAPSS2	3'-phosphoadenosine 5'-phosphosulfate synthase 2	BC009894	ML	6488	4211	2770	1799	42.6942	42.7214	128	94	4.62	5.23	9.14	12.77	-2.2205	0.755	-2.269	0.4895	-2.3655	0.552	-3.9275	-1.057
T1E8	HORF11040D2	NRGN	NRGN	neurogranin (protein kinase C substrate, RC3)	BC002835	ML	6351	2627	3415	1814	53.7711	69.0522	209	141	6.12	7.77	9.13	22.76	-0.4565	-5.098	-0.366	-6.7525	-1.1015	-6.883	-1.8075	-5.047
T1E9	HORF11041A4	ERH	ERH	enhancer of rudimentary homolog (Drosophila)	BC014301	ML	4351	1850	1782	1043	40.9561	56.3784	49	6	2.75	0.58	11.37	18.34	-6.3725	-4.147	-5.517	-2.6425	-3.6885	-1.728	-3.2175	-1.739
T1E10	HORF11043B12	CAPN3	CAPN3	calpain 3, (p94)	BC003521	ML	6807	1970	2767	1142	40.6493	57.9695	263	221	9.5	19.35	13	27.66	-0.2465	4.425	-0.194	5.7635	1.9695	7.846	5.6615	10.793
T1E11	HORF11043E6	DSTN	DSTN	destrin (actin depolymerizing factor)	BC009477	ML	8363	578	2518	232	30.1088	40.1384	198	14	7.86	6.03	10.61	7.8	0.6455	9.618	1.158	9.5235	3.1235	7.857	3.2025	5.448
T1F1	HORF11045H5	CLDN1	CLDN1	claudin 1	BC012471	ML	10000	8165	2041	1194	20.41	14.6234	132	116	6.47	9.72	3.61	9.73	11.3995	5.297	12.297	6.6265	14.6795	8.217	17.5595	10.215
T1F2	HORF11046B3	SLC30A6	SLC30A6	solute carrier family 30 (zinc transporter), member 6	BC032525	ML	4997	4628	90	45	1.8011	0.9723	6	0	6.67	0	6.87	11.24	NA	NA	NA	NA	NA	NA	NA	NA
T1F3	HORF11046B10	EIF4E	EIF4E	eukaryotic translation initiation factor 4E	BC012611	ML	4664	4631	1852	1700	39.7084	36.7091	78	112	4.21	6.59	10.21	18.83	-3.3835	-2.163	-3.296	-2.9365	-3.0145	-3.055	-4.3285	-2.434
T1F4	HORF11049B9	NPM1	NPM1	nucleophosmin (nucleolar phosphoprotein B23, numatrin)	BC009623	ML	3511	3576	1438	1526	40.957	42.6734	86	47	5.98	3.08	12.16	20.93	-1.6395	-6.54	-1.653	-5.7435	-1.0695	-5.13	-0.9525	-3.856
T1F5	HORF11049E3	IL1B	IL1B	interleukin 1, beta	BC008678	ML	6600	5467	2465	2269	37.3485	41.5036	229	331	9.29	14.59	12.36	25.39	0.8225	-0.937	1.107	-0.9615	2.0415	-1.731	1.2795	-0.696
T1F6	HORF11050A5	SF3B3	SF3B3	splicing factor 3b, subunit 3, 130kDa	BC009780	ML	4691	4816	2166	1633	46.1735	33.9078	140	105	6.46	6.43	13.15	20.36	-4.5325	-3.296	-4.117	-2.3005	-2.6405	-1.141	-0.4065	2.882
T1F7	HORF11054C9	ANXA5	ANXA5	annexin A5	BC004993	ML	4748	3926	2622	1724	55.2233	43.9124	103	87	3.93	5.05	9.45	18.85	-4.5605	-4.164	-4.373	-5.0155	-3.5965	-4.414	-3.5035	-2.983
T1F8	HORF11054E11	LASP1	LASP1	LIM and SH3 protein 1	BC007560	ML	5543	3867	2671	1964	48.1869	50.7887	261	186	9.77	9.47	11.18	22.91	2.5825	-3.834	2.905	-3.1655	4.0855	-1.838	6.6055	3.137
T1F9	HORF11055D5	CTSS	CTSS	cathepsin S	BC002642	ML	5629	2330	2288	974	40.6467	41.8026	111	42	4.85	4.31	12.33	27.8	-5.3425	-5.826	-5.442	-5.6765	-4.8985	-4.804	-4.8245	-3.786
T1F10	HORF11055G10	PLAUR	PLAUR	plasminogen activator, urokinase receptor	BC002788	ML	13031	11828	77	55	0.5909	0.465	2	6	2.6	10.91	2.7	16.7	NA	NA	NA	NA	NA	NA	NA	NA
T1F11	HORF11057D10	CD68	CD68	CD68 molecule	BC015557	ML	14036	976	223	30	1.5888	3.0738	17	2	7.62	6.67	4.35	21.35	8.2945	NA	8.554	NA	8.1915	NA	6.8185	NA
T1G1	HORF11062F2	AHCY	AHCY	adenosylhomocysteinase	BC011606	ML	8070	7648	0	0	0	0	0	0	0	0	6.59	8.3	NA	NA	NA	NA	NA	NA	NA	NA
T1G2	HORF11063F1	LILRB4	LILRB4	leukocyte immunoglobulin-like receptor, subfamily B (with TM and ITIM domains), member 4	BC026309	ML	6132	4997	2120	1215	34.5727	24.3146	111	50	5.24	4.12	9.25	14.78	-1.5985	-0.424	-1.5	-0.0065	-0.8605	0.552	-1.5885	0.684
T1G3	HORF11064A5	TNFRSF1A	TNFRSF1A	tumor necrosis factor receptor superfamily, member 1A	BC010140	ML	7167	7182	1727	851	24.0966	11.8491	134	54	7.76	6.35	13.25	21.91	-0.7625	-0.198	-1.628	-0.6795	-1.6345	-0.846	-3.8305	-1.007
T1G4	HORF11065B5	PPAN	PPAN	peter pan homolog (Drosophila)	BC009833	ML	4272	4603	1656	1561	38.764	33.9127	97	33	5.86	2.11	11.12	13.31	-3.1475	-2.542	-3.219	-1.4525	-2.0235	-0.477	-1.0845	0.196
T1G5	HORF11065C6	CAP1	CAP1	CAP, adenylate cyclase-associated protein 1 (yeast)	BC013963	ML	4431	5015	1635	1626	36.8991	32.4227	116	99	7.09	6.09	6.9	15.87	3.1965	1.046	3.29	2.9445	4.5885	4.644	5.9525	8.349
T1G6	HORF11065E7	SCARB2	SCARB2	scavenger receptor class B, member 2	BC021892	ML	7622	6529	1322	642	17.3445	9.8331	153	70	11.57	10.9	7.73	21.61	9.8695	4.445	11.064	4.8385	12.4775	5.593	10.7135	5.989
T1G7	HORF11065F10	SP100	SP100	SP100 nuclear antigen	BC011562	ML	3607	3077	1691	1528	46.8811	49.6588	106	14	6.27	0.92	14.3	20.4	-4.0215	-8.44	-4.495	-6.7625	-2.9805	-5.135	-2.1045	-3.754
T1G8	HORF11066C2	KLHDC4	KLHDC4	kelch domain containing 4	BC011680	ML	5577	3698	2315	1519	41.5098	41.0763	195	122	8.42	8.03	15.76	24	-5.0585	-4.098	-3.738	-3.0355	-1.7525	-2.85	-0.3775	-1.587
T1G9	HORF11067E11	ATP6V1B2	ATP6V1B2	ATPase, H+ transporting, lysosomal 56/58kDa, V1 subunit B2	BC030640	ML	5806	3467	2518	1694	43.3689	48.8607	127	82	5.04	4.84	10.37	23.18	-3.0745	-7.278	-3.591	-6.1095	-3.6085	-4.217	-3.8095	-2.386
T1G10	HORF11068E10	CPNE3	CPNE3	copine III	BC036242	ML	4318	1898	1811	1040	41.9407	54.7945	110	37	6.07	3.56	9.85	19.35	-0.5865	-2.182	-0.498	-1.1535	-0.4255	-1.273	-0.1775	-1.671
T1G11	HORF11068H9	SOAT1	SOAT1	sterol O-acyltransferase 1	BC028940	ML	5103	533	1852	138	36.2924	25.8912	96	4	5.18	2.9	12.58	6.08	-5.0985	9.05	-4.359	8.7395	-2.8835	7.38	-1.4205	4.14
T1H1	HORF11069F5	CYBB	CYBB	cytochrome b-245, beta polypeptide	BC032720	ML	6408	2232	1456	515	22.7216	23.0735	61	13	4.19	2.52	6.28	18.75	2.8135	1.094	2.442	1.7205	1.9715	1.797	0.1945	0.715
T1H2	HORF11070B8	GRN	GRN	granulin	BC010577	ML	6199	1684	2546	699	41.0711	41.5083	124	59	4.87	8.44	10.46	27.21	-3.4875	-0.249	-4.076	-0.6905	-3.9975	-1.659	-3.6185	-2.057
T1H3	HORF11072F7	TLR2	TLR2	toll-like receptor 2	BC033756	ML	6529	2131	421	210	6.4482	9.8545	27	13	6.41	6.19	8.02	13.64	3.8125	7.383	3.928	7.0035	2.6965	5.747	0.2665	3.249
T1H4	HORF11075E6	SLC6A6	SLC6A6	solute carrier family 6 (neurotransmitter transporter, taurine), member 6	BC006252	ML	5969	1213	1980	375	33.1714	30.9151	120	22	6.06	5.87	11.98	32.1	-2.5845	-0.321	-2.769	-0.3195	-2.7225	0.195	-2.1295	-0.438
T1H5	HORF11076H2	CNDP2	CNDP2	CNDP dipeptidase 2 (metallopeptidase M20 family)	BC003176	ML	7764	2189	2209	709	28.4518	32.3892	141	50	6.38	7.05	8.03	19.46	1.7525	2.22	2.833	3.1715	3.9505	3.031	4.2245	3.804
T1H6	HORF11080E8	ITGAX	ITGAX	integrin, alpha X (complement component 3 receptor 4 subunit)	BC038237	ML	5620	1149	2001	447	35.605	38.9034	77	34	3.85	7.61	9.04	21.51	-2.5975	3.218	-1.906	3.8655	-2.2335	3.282	-3.7615	1.417
T1H7	HORF11085B5	CCND2	CCND2	cyclin D2	BC010958	ML	8243	823	2949	509	35.7758	61.8469	322	101	10.92	19.84	9.61	29.62	6.8775	5.317	7.634	5.2925	6.3145	4.1	4.0255	1.471
T1H8	HORF11085D9	ANXA4	ANXA4	annexin A4	BC000182	ML	7653	985	2304	429	30.1058	43.5533	155	39	6.73	9.09	10.99	23.92	-0.8635	3.586	-1.299	4.0455	-0.6295	3.102	-2.5735	2.384
T1H9	HORF11087B7	ZYX	ZYX	zyxin	BC008743	ML	5715	460	2000	212	34.9956	46.087	128	20	6.4	9.43	8.13	9.68	0.9615	10.276	1.775	9.9555	2.9985	8.671	3.8955	7.81
T1H10	HORF11087C6	HEXB	HEXB	hexosaminidase B (beta polypeptide)	BC017378	ML	7697	288	789	0	10.2507	0	30	0	3.8	0	8.41	8.33	0.1905	NA	0.523	NA	1.1625	NA	0.4155	NA
T1H11	HORF11087H2	EDIL3	EDIL3	EGF-like repeats and discoidin I-like domains 3	BC030828	ML	8766	0	699	0	7.974		29	0	4.15	0	9.62	0	0.4105	NA	1.502	NA	2.2575	NA	0.4435	NA
T2A1	HORF11003D1	SSR3	SSR3	signal sequence receptor, gamma (translocon-associated protein gamma)	BC017203	C, ML	13094	6033	0	1382	0	22.9073	0	104	0	7.53	2.21	14.94	NA	1.364	NA	0.906	NA	0.628	NA	-0.321
T2A2	HORF11008A5	JUNB	JUNB	jun B proto-oncogene	BC009465	C, ML	8703	5196	2147	1227	24.6697	23.6143	90	97	4.19	7.91	7.17	19.32	-0.778	-1.434	-1.126	-2.774	-1.424	-2.312	-2.184	-1.988
T2A3	HORF11008A8	CAPG	CAPG	capping protein (actin filament), gelsolin-like	BC014549	C, ML	9377	5788	3020	2073	32.2065	35.8155	135	293	4.47	14.13	6.13	16.66	1.203	5.018	1.923	3.688	1.688	3.063	0.215	4.758
T2A4	HORF11011B10	RIF1	RIF1	RAP1 interacting factor homolog (yeast)	BC008115	C, ML	13820	5108	0	538	0	10.5325	0	25	0	4.65	1.45	12.12	NA	4.212	NA	4.497	NA	4.42	NA	2.865
T2A5	HORF11012E8	GATA2	GATA2	GATA binding protein 2	BC002557	C, ML	14886	2594	0	526	0	20.2776	0	15	0	2.85	1.81	26.64	NA	-1.628	NA	-0.239	NA	0.464	NA	0.881
T2A6	HORF11019H8	ANKRD10	ANKRD10	ankyrin repeat domain 10	BC001727	C, ML	13258	5500	0	1598	0	29.0545	0	150	0	9.39	1.05	17.07	NA	-0.815	NA	-1.197	NA	-0.806	NA	1.04
T2A7	HORF11025E3	MSH2	MSH2	mutS homolog 2, colon cancer, nonpolyposis type 1 (E. coli)	BC021566	ML, MR, C	6638	3764	2115	983	31.862	26.1158	127	93	6	9.46	7.32	15.46	2.331	3.044	2.872	2.578	2.543	2.462	1.082	2.624
T2A8	HORF11026G7	NUTF2	NUTF2	nuclear transport factor 2	BC002348	C, ML	13217	10215	46	60	0.348	0.5874	5	10	10.87	16.67	3.44	19.39	NA	NA	NA	NA	NA	NA	NA	NA
T2A9	HORF11027E9	NME1	NME1	non-metastatic cells 1, protein (NM23A) expressed in	BC000293	ML, MR	9183	7890	1981	1554	21.5725	19.6958	214	142	10.8	9.14	7.32	13.83	10.049	1.785	11.456	2.44	11.509	3.702	14.574	5.694
T2A10	HORF11030B8	SFRS7	SRSF7	serine/arginine-rich splicing factor 7	BC000997	C, ML	15020	7746	0	163	0	2.1043	0	11	0	6.75	1.24	15.42	NA	6.03	NA	6.293	NA	5.791	NA	3.736
T2A11	HORF11031C12	NT5C3	NT5C3	5'-nucleotidase, cytosolic III	BC015856	C, ML	8319	1963	1244	456	14.9537	23.2298	71	41	5.71	8.99	5.91	27.54	4.392	0.983	4.971	0.627	5.532	0.936	4.128	0.926
T2B1	HORF11052F2	CDK4	CDK4	cyclin-dependent kinase 4	BC005864	ML, P	8782	5613	2351	1682	26.7707	29.9662	94	194	4	11.53	6.27	20.55	0	-0.194	-0.116	-2.375	-0.579	-3.079	-0.636	-2.787
T2B2	HORF11056G8	JUNB	JUNB	jun B proto-oncogene	BC004250	C, ML	6626	3098	1182	828	17.8388	26.7269	70	33	5.92	3.99	8.36	26.12	0.508	-4.69	1.095	-3.215	1.809	-1.773	1.489	-1.227
T2B3	HORF11056H6	CAPG	CAPG	capping protein (actin filament), gelsolin-like	BC000728	C, ML	6049	4644	2464	2044	40.734	44.0138	89	209	3.61	10.23	7.03	19.35	-1.777	-0.568	-1.131	-2.553	-0.953	-2.86	-2.391	-2.595
T2B4	HORF11065F7	GATA2	GATA2	GATA binding protein 2	BC015613	C, ML	6145	4416	1771	1448	28.8202	32.7899	71	154	4.01	10.64	7.18	26.21	-0.184	-3.626	-0.236	-5.796	-0.891	-5.754	-1.346	-3.705
T2B5	HORF11065G8	NCL	NCL	nucleolin	BC002343	ML	8520	6529	1704	1508	20	23.097	101	101	5.93	6.7	5.96	19.38	3.393	-3.855	3.643	-2.929	3.038	-2.421	1.894	-1.385
T2B6	HORF11066E5	SHMT2	SHMT2	serine hydroxymethyltransferase 2 (mitochondrial)	BC032584	ML	8646	5318	2387	1457	27.6081	27.3975	110	123	4.61	8.44	6.6	24.81	1.308	-5.761	0.94	-6.256	-0.393	-5.422	-0.386	-2.751
T2B7	HORF11067C9	HCK	HCK	hemopoietic cell kinase	BC014435	ML, MR, P	11959	9163	189	138	1.5804	1.5061	18	4	9.52	2.9	5.18	12.99	7.985	6.301	8.061	6.546	7.757	5.851	6.003	4.084
T2B8	HORF11068A2	CYP11A1	CYP11A1	cytochrome P450, family 11, subfamily A, polypeptide 1	BC032329	ML	12501	11343	50	35	0.4	0.3086	7	3	14	8.57	3.11	8.65	NA	NA	NA	NA	NA	NA	NA	NA
T2B9	HORF11072E4	DAB2	DAB2	disabled homolog 2, mitogen-responsive phosphoprotein (Drosophila)	BC003064	C, ML	11816	9961	266	233	2.2512	2.3391	9	11	3.38	4.72	6.39	21.01	2.482	3.185	3.277	3.743	2.866	4.552	0.335	3.462
T2B10	HORF11074H5	NOL5A	NOP56	NOP56 ribonucleoprotein homolog (yeast)	BC004937	ML	8979	3404	1061	384	11.8165	11.2808	75	5	7.07	1.3	11.68	22.65	-1.095	-0.142	-0.334	1.124	0.544	2.067	0.655	1.917
T2B11	HORF11075E3	PGRMC1	PGRMC1	progesterone receptor membrane component 1	BC034238	ML	14748	4627	995	299	6.7467	6.4621	63	38	6.33	12.71	3.37	29.02	9.787	3.92	9.981	4	8.244	2.763	5.284	1.526
T2C1	HORF11080F4	ACTN1	ACTN1	actinin, alpha 1	BC003576	C, ML	8138	5380	1910	1456	23.4701	27.0632	74	89	3.87	6.11	5.38	11.82	2.043	2.536	2.861	1.193	2.886	0.541	2.63	0.64
T2C2	HORF11082F4	HMGN1	HMGN1	high-mobility group nucleosome binding domain 1	BC000075	ML	5810	3136	1409	544	24.2513	17.3469	115	28	8.16	5.15	11.91	23.65	-0.661	-0.387	-0.282	0.233	-0.377	1.06	0.693	1.141
T2C3	HORF11084H5	GSTM3	GSTM3	glutathione S-transferase mu 3 (brain)	BC000088	C, ML	6089	3879	1639	851	26.9174	21.9386	122	44	7.44	5.17	11.3	14.33	-0.637	2.345	-0.864	2.747	-0.477	3.068	0.459	3.461
T2C4	HORF11085C8	PSTPIP2	PSTPIP2	proline-serine-threonine phosphatase interacting protein 2	BC035395	ML, MR	7179	5712	2261	1762	31.4946	30.8473	80	77	3.54	4.37	6.22	16.05	0.282	-3.375	0.614	-3.554	-0.015	-2.607	-1.42	-1.698
T2C5	HORF11085F6	STC2	STC2	stanniocalcin 2	BC000658	ML	7873	6204	2170	1968	27.5626	31.7215	116	130	5.35	6.61	7.14	10.36	2.766	2.754	2.514	1.626	1.038	0.879	-0.399	-0.84
T2C6	HORF11087A10	PLK3	PLK3	polo-like kinase 3	BC013899	ML, P	11715	11922	214	289	1.8267	2.4241	20	35	9.35	12.11	2.96	8.56	9.54	10.839	9.05	10.731	7.552	9.953	4.209	7.22
T2C7	HORF11088B5	NPM1	NPM1	nucleophosmin (nucleolar phosphoprotein B23, numatrin)	BC003670	ML	13573	11199	202	353	1.4882	3.1521	10	27	4.95	7.65	2.98	10.62	6.999	6.713	7.076	7.623	6.52	7.104	3.407	5.297
T2C8	HORF11001B10	ERK8	MAPK15	mitogen-activated protein kinase 15	BC028034	P	10939	7347	3194	2318	29.1983	31.5503	135	168	4.23	7.25	6.64	16.98	-0.488	-3.047	-0.436	-4.711	-0.977	-4.768	-2.052	-3.348
T2C9	HORF11001C9	HMGN3	HMGN3	high mobility group nucleosomal binding domain 3	BC009529	C	4339	3344	1016	381	23.4155	11.3935	61	3	6	0.79	16.97	26.43	-4.732	-1.517	-5.276	0.124	-4.898	0.829	-4.128	0.628
T2C10	HORF11001D1	EPHA7	EPHA7	EPH receptor A7	BC027940	P	10213	4736	2209	896	21.6293	18.9189	85	41	3.85	4.58	9	19.79	-3.877	-1.577	-4.11	-1.557	-3.882	-0.647	-4.016	-0.844
T2C11	HORF11001D3	DUSP22	DUSP22	dual specificity phosphatase 22	BC016844	P	9850	2031	3304	1106	33.5431	54.4559	196	131	5.93	11.84	7.9	22.59	-0.019	1.54	0.779	1.128	1.601	-0.217	1.207	-0.018
T2D1	HORF11001E5	UQCRH	UQCRH	ubiquinol-cytochrome c reductase hinge protein	BC015177	C	6796	4650	2258	1596	33.2254	34.3226	118	136	5.23	8.52	6.24	12.44	2.051	1.272	2.382	0.23	0.904	0.101	-0.309	-0.435
T2D2	HORF11001F12	BLOC1S2	BLOC1S2	biogenesis of lysosomal organelles complex-1, subunit 2	BC020494	C	6143	4165	2410	1526	39.2316	36.6387	194	152	8.05	9.96	10.47	17.54	0.28	1.199	-0.313	0.629	-0.652	1.782	0.332	4.656
T2D3	HORF11001G11	EPHA4	EPHA4	EPH receptor A4	BC016981	P	5825	3833	2248	1512	38.5923	39.4469	102	96	4.54	6.35	7.13	16.11	0.644	-0.468	0.101	-0.764	-0.538	-0.998	-0.957	-0.533
T2D4	HORF11001H8	TBCA	TBCA	tubulin folding cofactor A	BC018210	C	7409	6875	2548	2427	34.3906	35.3018	141	227	5.53	9.35	6.52	19.38	3.099	-3.09	3.129	-3.629	2.751	-2.952	1.527	0.738
T2D5	HORF11002A4	ICK	ICK	intestinal cell (MAK-like) kinase	BC035807	P	7193	6595	2168	2006	30.1404	30.417	99	134	4.57	6.68	7	11.79	0.766	2.543	1.099	2.041	-0.475	1.57	-1.328	1.302
T2D6	HORF11002C3	FABP1	FABP1	fatty acid binding protein 1, liver	BC032801	C	5480	4361	2020	1433	36.8613	32.8594	89	80	4.41	5.58	9.6	19.81	-3.868	-3.457	-2.968	-3.071	-2.918	-2.499	-2.289	-0.956
T2D7	HORF11002D7	PHTF2	PHTF2	putative homeodomain transcription factor 2	BC032334	C	6948	3247	1966	818	28.2959	25.1925	154	36	7.83	4.4	11.6	23.34	-0.156	-2.884	-0.213	-1.949	-1.669	-1.078	-3.637	-0.923
T2D8	HORF11002D9	MRPS18C	MRPS18C	mitochondrial ribosomal protein S18C	BC005186	C	4480	3706	432	301	9.6429	8.122	14	2	3.24	0.66	7.71	7.55	1.611	5.345	2.344	5.92	2.238	5.627	0.769	3.983
T2D9	HORF11002E1	DUSP3	DUSP3	dual specificity phosphatase 3	BC035701	P	6572	4669	3257	2231	49.5587	47.7833	233	217	7.15	9.73	10.74	22.35	-2.185	-4.204	-3.551	-5.238	-3.776	-5.396	-2.728	-2.174
T2D10	HORF11002F6	GMFB	GMFB	glia maturation factor, beta	BC005359	MR	9920	6805	2429	1817	24.4859	26.701	104	209	4.28	11.5	5.25	13.83	2.852	6.647	2.585	5.803	2.49	3.845	0.504	0.28
T2D11	HORF11002G8	SDHD	SDHD	succinate dehydrogenase complex, subunit D, integral membrane protein	BC005263	MR	9646	1440	2452	593	25.4199	41.1806	140	37	5.71	6.24	7.94	28.69	0.051	-2.13	0.852	-1.179	-0.267	-1.183	-1.375	-0.809
T2E1	HORF11003A4	PMS1	PMS1	PMS1 postmeiotic segregation increased 1 (S. cerevisiae)	BC008410	C, MR	8562	6163	2545	1613	29.7244	26.1723	106	142	4.17	8.8	4.99	14.73	2.858	0.112	3.266	-0.124	1.681	-0.101	1.065	-1.523
T2E2	HORF11003B8	MFAP5	MFAP5	microfibrillar associated protein 5	BC005901	C	7402	5081	2432	1620	32.856	31.8835	127	163	5.22	10.06	8.59	19.73	-1.262	-2.424	-0.5	-2.873	0.269	-3.09	-0.702	-2.943
T2E3	HORF11003C7	CCNG2	CCNG2	cyclin G2	BC032518	C	5769	4628	1777	1544	30.8026	33.3621	86	83	4.84	5.38	6.09	16.47	1.832	-1.977	2.008	-1.697	2.253	-1.878	2.259	-1.46
T2E4	HORF11003F9	RGS2	RGS2	regulator of G-protein signaling 2, 24kDa	BC007049	MR	6701	5051	2053	1963	30.6372	38.8636	95	153	4.63	7.79	6.28	18.69	0.878	-2.69	1.862	-3.383	0.775	-3.964	1.602	-2.673
T2E5	HORF11003F12	ZC3HC1	ZC3HC1	zinc finger, C3HC-type containing 1	BC028917	C	4166	2735	1698	1363	40.7585	49.8355	159	130	9.36	9.54	11.67	20.19	0.86	0.894	1.882	-0.856	1.463	-1.479	1.75	0.254
T2E6	HORF11003G11	RAB5A	RAB5A	RAB5A, member RAS oncogene family	BC018288	P	6575	5362	658	427	10.0076	7.9634	193	16	29.33	3.75	15.08	16.39	1.923	2.788	2.639	4.181	2.021	4.281	1.315	3.043
T2E7	HORF11003H11	RAN	RAN	RAN, member RAS oncogene family	BC014901	C	13226	13808	0	0	0	0	0	0	0	0	2.34	8.68	NA	NA	NA	NA	NA	NA	NA	NA
T2E8	HORF11004A1	MOBKL2A	MOBKL2A	MOB1, Mps One Binder kinase activator-like 2A (yeast)	BC015049	C	12255	13457	1186	2017	9.6777	14.9885	42	322	3.54	15.96	3.49	18.24	4.105	4.964	4.287	4.759	4.218	4.544	3.788	0.801
T2E9	HORF11004A4	DUSP19	DUSP19	dual specificity phosphatase 19	BC035000	P	6109	3002	1935	1356	31.6746	45.1699	90	67	4.65	4.94	8.98	15.67	-1.931	-0.982	-0.71	-0.918	0	0.512	-0.567	1.791
T2E10	HORF11004B2	MAGEH1	MAGEH1	melanoma antigen family H, 1	BC011954	C	7407	4130	2380	1472	32.1318	35.6416	129	112	5.42	7.61	8.77	25.92	-1.34	-6.073	-1.298	-6.823	-0.856	-6.453	0.055	-4.518
T2E11	HORF11004C12	DNAJB9	DNAJB9	DnaJ (Hsp40) homolog, subfamily B, member 9	BC028912	C	11025	2292	1580	594	14.3311	25.9162	94	39	5.95	6.57	5.09	27.44	5.607	-1.506	5.799	-0.572	5.599	-0.317	4.195	-0.925
T2F1	HORF11004D9	NUSAP1	NUSAP1	nucleolar and spindle associated protein 1	BC010838	C	5988	6130	1689	1026	28.2064	16.7374	104	82	6.16	7.99	9.47	14.03	-0.487	3.233	-0.493	2.969	-1.242	2.931	-0.853	2.042
T2F2	HORF11004F4	EBI3	EBI3	Epstein-Barr virus induced 3	BC015364	C	6249	6049	2243	2062	35.8937	34.0883	122	156	5.44	7.57	9.81	15.7	-2.386	1.214	-3.23	-1.554	-3.006	-1.559	-2.572	-0.508
T2F3	HORF11004F8	RNF141	RNF141	ring finger protein 141	BC018104	C	5055	4462	2284	1819	45.183	40.7665	119	156	5.21	8.58	10.21	19.26	-2.514	-1.743	-3.719	-3.468	-3.322	-3.544	-3.524	-2.923
T2F4	HORF11004F11	C20orf18	RBCK1	RanBP-type and C3HC4-type zinc finger containing 1	BC000983	C	7192	8383	2725	4029	37.8893	48.0616	196	521	7.19	12.93	6.9	17.5	4.04	3.432	5.248	2.894	6.978	2.928	10.739	7.137
T2F5	HORF11004G4	DDIT4	DDIT4	DNA-damage-inducible transcript 4	BC015236	C	7724	7738	2506	2921	32.4443	37.7488	217	672	8.66	23.01	8.8	28.86	3.816	2.343	4.795	0.625	4.74	-1.966	3.712	-3.47
T2F6	HORF11004H3	CDC34	CDC34	cell division cycle 34 homolog (S. cerevisiae)	BC018143	C	7084	6621	2371	2779	33.4698	41.9725	204	491	8.6	17.67	10.67	23.92	1.452	2.383	2.069	1.624	1.282	-0.662	0.081	-2.154
T2F7	HORF11004H5	IGLC2	IGLC2	immunoglobulin lambda constant 2 (Kern-Oz- marker)	BC012876	C	6457	4037	2689	1922	41.6447	47.6096	72	119	2.68	6.19	6.63	25.25	-4.506	-9.574	-4.177	-10.354	-3.211	-8.564	-2.515	-5.698
T2F8	HORF11005B3	SNRPN	SNRPN	small nuclear ribonucleoprotein polypeptide N	BC024777	C	8057	3522	2806	1943	34.8269	55.1675	105	48	3.74	2.47	7.35	21.28	-3.069	-10.599	-2.456	-9.628	-1.692	-6.938	-0.689	-4.649
T2F9	HORF11005B7	DNAJB6	DNAJB6	DnaJ (Hsp40) homolog, subfamily B, member 6	BC000177	C	5664	3028	1912	1427	33.7571	47.1268	73	38	3.82	2.66	10.15	12.68	-4.067	-1.194	-3.555	-0.126	-3.561	0.74	-2.718	1.103
T2F10	HORF11005B11	C1orf2	FAM189B	family with sequence similarity 189, member B	BC008854	C	9870	5488	2284	2023	23.1408	36.8622	134	105	5.87	5.19	5.6	17.06	4.518	-4.252	5.29	-4.79	4.977	-4.371	4.379	-3.085
T2F11	HORF11005C5	NUCKS	NUCKS1	nuclear casein kinase and cyclin-dependent kinase substrate 1	BC000805	C	11324	3046	965	364	8.5217	11.9501	96	43	9.95	11.81	4.8	28.26	12.468	2.836	13.265	2.816	13.161	2.52	10.777	0.956
T2G1	HORF11005D4	C4orf18	FAM198B	family with sequence similarity 198, member B	BC017701	C	6355	6884	1912	1109	30.0865	16.1098	125	84	6.54	7.57	7.77	12.97	2.597	4.337	2.88	2.956	2.128	2.561	3.01	2.206
T2G2	HORF11006A4	C14orf31	FRMD6	FERM domain containing 6	BC029870	C	6094	5928	2548	2218	41.8116	37.4157	138	234	5.42	10.55	8.77	16.98	-1.794	1.841	-1.334	2.121	-0.777	1.169	-1.783	1.503
T2G3	HORF11006A12	RICTOR	RICTOR	RPTOR independent companion of MTOR, complex 2	BC029608	C	5181	6093	2087	1735	40.2818	28.4753	103	116	4.94	6.69	10.67	14.57	-4.022	-0.074	-3.228	-0.413	-3.041	-0.725	-3.295	-0.427
T2G4	HORF11006B7	TSSK3	TSSK3	testis-specific serine kinase 3	BC035354	P	5157	5930	2046	1953	39.6742	32.9342	93	130	4.55	6.66	12.57	14.13	-7.965	0.838	-5.834	3.049	-3.76	6.357	-0.431	11.757
T2G5	HORF11006B10	FLJ38973	C2orf69	chromosome 2 open reading frame 69	BC036456	C	4511	5909	272	113	6.0297	1.9123	2	3	0.74	2.65	6.61	13.37	0.741	6.562	1.423	7.436	1.273	6.57	-0.414	4.91
T2G6	HORF11006C1	PITPNB	PITPNB	phosphatidylinositol transfer protein, beta	BC018704	C	5255	5634	2118	2464	40.3045	43.7345	183	458	8.64	18.59	13.23	24.01	-1.758	3.638	-1.033	2.548	-1.584	0.125	-1.145	-0.32
T2G7	HORF11006D9	SH3GL2	SH3GL2	SH3-domain GRB2-like 2	BC032825	C	6804	8655	2260	2501	33.2158	28.8966	252	384	11.15	15.35	9.51	22.15	6.63	2.378	6.954	4.318	8.643	8.379	11.895	16.746
T2G8	HORF11006E2	CDCA8	CDCA8	cell division cycle associated 8	BC016944	C	5809	4414	1987	1937	34.2055	43.8831	473	85	23.8	4.39	17.24	22.16	-3.391	-8.307	-2.972	-7.817	-2.776	-5.584	-2.157	-4.356
T2G9	HORF11006E8	KLF6	KLF6	Kruppel-like factor 6	BC000311	C	5884	2366	2101	1035	35.707	43.7447	300	77	14.28	7.44	19.83	23.59	-3.474	-2.34	-2.789	-1.511	0.289	0.879	6.199	3.56
T2G10	HORF11006G4	CDK5	CDK5	cyclin-dependent kinase 5	BC005115	C, P	8260	6313	2675	2285	32.385	36.1952	202	224	7.55	9.8	9.02	22	1.182	-4.323	1.915	-5.173	4.329	-3.364	8	0.371
T2G11	HORF11006G11	MPPED2	MPPED2	metallophosphoesterase domain containing 2	BC031582	P	7217	1525	411	159	5.6949	10.4262	25	2	6.08	1.26	7.67	16.98	3.418	4.6	3.601	4.999	3.429	5.007	1.267	3.714
T2H1	HORF11007A9	DHRS8	HSD17B11	hydroxysteroid (17-beta) dehydrogenase 11	BC016367	C	10139	4800	1246	473	12.2892	9.8542	69	62	5.54	13.11	4.86	18.77	4.774	6.665	5.109	6.995	5.075	5.901	2.299	3.181
T2H2	HORF11007C3	PPP2CB	PPP2CB	protein phosphatase 2, catalytic subunit, beta isozyme	BC012022	MR, P	9346	3335	1021	388	10.9245	11.6342	47	9	4.6	2.32	5.78	21.38	2.185	0.684	3.17	2.115	2.722	2.563	1.394	2.186
T2H3	HORF11007D11	RDH11	RDH11	retinol dehydrogenase 11 (all-trans/9-cis/11-cis)	BC011727	C	7953	3997	1424	570	17.9052	14.2607	79	5	5.55	0.88	8.24	13.36	0.741	1.089	1.031	2.416	1.082	2.857	0	2.024
T2H4	HORF11007H4	FLJ20519	C1orf56	chromosome 1 open reading frame 56	BC002469	C	9398	5342	2423	1415	25.7821	26.4882	116	178	4.79	12.58	6.61	21.62	1.365	1.639	2.035	0.966	1.729	-0.683	1.397	-1.14
T2H5	HORF11008B9	ZPBP	ZPBP	zona pellucida binding protein	BC005223	C	6882	1608	1060	323	15.4025	20.0871	55	10	5.19	3.1	7.28	18.29	1.354	2.831	1.5	3.048	0.995	3.014	-0.47	2.128
T2H6	HORF11008B11	ATF4	ATF4	activating transcription factor 4 (tax-responsive enhancer element B67)	BC011994	C	6891	758	302	108	4.3825	14.248	9	0	2.98	0	9.59	11.85	0.725	6.087	1.31	6.79	1.299	6.429	-0.2	4.479
T2H7	HORF11008D1	PRPSAP1	PRPSAP1	phosphoribosyl pyrophosphate synthetase-associated protein 1	BC009012	C	9241	1807	1506	573	16.2969	31.71	75	43	4.98	7.5	6.02	23.58	3.093	0.849	3.787	1.983	2.923	3.143	2.308	4.405
T2H8	HORF11008D2	FLJ11127	FAM105A	family with sequence similarity 105, member A	BC011524	C	12322	3681	721	453	5.8513	12.3064	45	41	6.24	9.05	3.61	29.09	7.906	0.264	8.461	1.219	6.838	1.076	4.309	0.975
T2H9	HORF11008D4	CDC42EP4	CDC42EP4	CDC42 effector protein (Rho GTPase binding) 4	BC010451	C	9658	1492	1638	601	16.96	40.2815	40	43	2.44	7.15	6.03	24.47	-0.892	0.074	-0.371	0.503	-0.266	0.708	-1.075	0.018
T2H10	HORF11008D7	LCMT1	LCMT1	leucine carboxyl methyltransferase 1	BC014217	C	11437	818	2033	327	17.7756	39.9756	51	21	2.51	6.42	5.51	15.68	-1.164	5.112	-1.167	5.904	-0.508	5.075	-1.024	3.57
T2H11	HORF11008E9	ACTB	ACTB	actin, beta	BC012854	C	10193	425	1226	99	12.0279	23.2941	41	6	3.34	6.06	5.65	11.96	1.486	8.031	2.393	7.918	1.78	7.445	0.612	5.831
T3A1	HORF11008H1	CDK9	CDK9	cyclin-dependent kinase 9	BC001968	C, P	5727	7022	584	571	10.1973	8.1316	70	82	11.99	14.36	4.01	15.27	13.498	6.582	14.164	7.769	15.8905	9.087	18.423	8.436
T3A2	HORF11009A1	SPOP	SPOP	speckle-type POZ protein	BC003385	C	7641	5897	1221	918	15.9796	15.5672	152	153	12.45	16.67	6.82	16.87	11.771	6.791	12.701	8.83	13.1235	10.645	15.748	12.928
T3A3	HORF11009A2	GNA15	GNA15	guanine nucleotide binding protein (G protein), alpha 15 (Gq class)	BC013585	C	10343	6842	1373	1112	13.2747	16.2526	158	159	11.51	14.3	5.41	18.74	14	3.764	16.064	4.677	17.6985	6.682	20.75	10.856
T3A4	HORF11009A3	UBE2Q2	UBE2Q2	ubiquitin-conjugating enzyme E2Q family member 2	BC017708	C	6051	5644	2041	1604	33.73	28.4196	103	114	5.05	7.11	7.88	14.5	0.902	2.292	0.687	1.154	0.2185	0.676	0.02	0
T3A5	HORF11009B8	FIP1L1	FIP1L1	FIP1 like 1 (S. cerevisiae)	BC017724	P	7332	6300	1966	1682	26.814	26.6984	49	95	2.49	5.65	4.58	15.4	1.184	-1.882	1.461	-2.621	2.2665	-2.769	2.823	-2.063
T3A6	HORF11009C2	FEN1	FEN1	flap structure-specific endonuclease 1	BC000323	C	8401	6058	1528	1037	18.1883	17.1179	96	96	6.28	9.26	6.53	20.02	4.22	1.47	3.418	0.816	2.6385	1.806	2.336	2.556
T3A7	HORF11009D7	PSMC4	PSMC4	proteasome (prosome, macropain) 26S subunit, ATPase, 4	BC010396	C	8578	7224	1448	1002	16.8804	13.8704	74	90	5.11	8.98	5.92	17.74	4.243	1.72	3.823	0.86	3.8025	0.943	2.453	1.303
T3A8	HORF11009E11	SERPINB3	SERPINB3	serpin peptidase inhibitor, clade B (ovalbumin), member 3	BC005224	C	9075	8076	891	766	9.8182	9.4849	32	47	3.59	6.14	5.05	15.72	3.49	0.753	3.358	1.136	2.9255	0.853	2.049	1.286
T3A9	HORF11009F5	ILKAP	ILKAP	integrin-linked kinase-associated serine/threonine phosphatase 2C	BC006576	P	6789	6115	2194	1874	32.317	30.646	212	319	9.66	17.02	7.29	16.84	8.189	8.748	9.389	9.626	11.4805	13.018	15.096	16.144
T3A10	HORF11009G1	NDRG1	NDRG1	N-myc downstream regulated 1	BC003175	C	7544	7526	2024	1782	26.8293	23.6779	84	178	4.15	9.99	5.65	14.76	2.777	2.479	3.502	0.24	3.4165	-0.687	3.724	-2.018
T3A11	HORF11009G8	DNAJA1	DNAJA1	DnaJ (Hsp40) homolog, subfamily A, member 1	BC008182	C	6772	4111	1956	1239	28.8836	30.1387	77	96	3.94	7.75	8.12	17.58	-1.04	0.048	-1.054	-0.301	-1.3435	-0.31	-1.075	-0.381
T3B1	HORF11009H10	KRT19	KRT19	keratin 19	BC007628	C	9170	5576	1032	702	11.2541	12.5897	151	158	14.63	22.51	5.1	18.01	17.603	11.314	19.297	13.236	20.9525	15.833	20.991	15.704
T3B2	HORF11010A1	MAP2K2	MAP2K2	mitogen-activated protein kinase kinase 2	BC018645	P	5990	5895	2889	2385	48.2304	40.458	126	202	4.36	8.47	7.74	19.15	-1.462	-6.228	-2.19	-6.381	-2.1315	-5.445	-0.908	-3.4
T3B3	HORF11010A5	CANT1	CANT1	calcium activated nucleotidase 1	BC017655	C	5068	5529	2131	1649	42.0481	29.8246	214	217	10.04	13.16	10.69	22.81	2.521	-0.543	3.321	0.663	5.2615	3.535	10.238	6.849
T3B4	HORF11010B5	RBMS1	RBMS1	RNA binding motif, single stranded interacting protein 1	BC018951	C	5516	4944	1721	1306	31.2001	26.4159	37	45	2.15	3.45	6.27	16.77	-1.192	-3.773	-0.566	-3.458	-0.4755	-2.891	-0.897	-1.97
T3B5	HORF11010B8	PDK3	PDK3	pyruvate dehydrogenase kinase, isozyme 3	BC015948	C, P	6330	5286	2265	1784	35.782	33.7495	93	113	4.11	6.33	6.89	19.5	0.445	-4.988	-0.138	-5.235	0.1235	-3.836	1.217	-0.625
T3B6	HORF11010B11	OPN3	OPN3	opsin 3	BC005297	C	7813	5455	1932	1651	24.728	30.2658	74	106	3.83	6.42	8.04	20.29	-1.121	-4.904	-1.163	-5.072	-0.8815	-3.864	-1.595	-3.495
T3B7	HORF11010D2	GOT1	GOT1	glutamic-oxaloacetic transaminase 1, soluble (aspartate aminotransferase 1)	BC000498	C	10376	8091	709	636	6.8331	7.8606	40	34	5.64	5.35	4.84	9.31	5.136	5.369	5.333	5.173	3.5285	4.917	3.051	4.307
T3B8	HORF11010D6	CSNK1G2	CSNK1G2	casein kinase 1, gamma 2	BC020972	P	12120	10960	477	421	3.9356	3.8412	35	21	7.34	4.99	3.46	7.5	8.36	7.019	8.202	7.435	6.3415	7.305	5.972	5.821
T3B9	HORF11010D10	GAK	GAK	cyclin G associated kinase	BC008668	P	8238	5832	3307	2461	40.1432	42.1982	151	234	4.57	9.51	7.12	13.32	0.572	3.193	0.676	2.691	0.6295	0.939	-0.226	-0.554
T3B10	HORF11010D12	FLJ22405	MTMR14	myotubularin related protein 14	BC001674	P	10266	7945	2555	2271	24.888	28.584	132	204	5.17	8.98	7.07	10.17	2.461	7.484	2.039	6.138	1.5765	3.751	0.804	1.035
T3B11	HORF11010F5	PRIM1	PRIM1	primase, DNA, polypeptide 1 (49kDa)	BC005266	C	10332	4345	2343	1354	22.6771	31.1623	111	137	4.74	10.12	5.62	20.93	2.282	-0.553	1.449	-0.201	1.2945	-0.261	0.287	0.236
T3C1	HORF11010F9	TES	TES	testis derived transcript (3 LIM domains)	BC001451	C	6976	4458	2052	1513	29.4151	33.939	89	92	4.34	6.08	6.23	9.34	1.833	4.38	1.881	4.016	1.9515	3.964	1.415	2.278
T3C2	HORF11010F10	CNP	CNP	2',3'-cyclic nucleotide 3' phosphodiesterase	BC001362	C, MR	6246	4523	2666	1708	42.6833	37.7625	129	75	4.84	4.39	7.6	8.49	0.47	1.665	-0.671	1.288	-1.3215	0.611	-0.916	0.579
T3C3	HORF11010F11	CNP	CNP	2',3'-cyclic nucleotide 3' phosphodiesterase	BC006392	C, MR	4888	4980	2495	2096	51.0434	42.0884	104	138	4.17	6.58	8.65	19.21	-2.187	-5.492	-2.269	-7.089	-2.2145	-6.237	-1.961	-3.66
T3C4	HORF11010G11	SF3B4	SF3B4	splicing factor 3b, subunit 4, 49kDa	BC013886	MR	7401	5944	1389	543	18.7677	9.1353	50	20	3.6	3.68	9.58	15.52	-2.192	1.82	-2.223	2.424	-1.9455	2.923	-1.392	3.418
T3C5	HORF11010H5	STK25	STK25	serine/threonine kinase 25	BC015793	P	5943	6557	2795	2497	47.0301	38.0814	158	237	5.65	9.49	9.37	22.14	-0.883	-6.946	-2.385	-7.075	-2.9215	-7.193	-2.3	-4.833
T3C6	HORF11010H7	DDX39	DDX39	DEAD (Asp-Glu-Ala-Asp) box polypeptide 39	BC001009	C	9078	9588	1913	1243	21.0729	12.9641	95	126	4.97	10.14	8.22	19.19	0.505	-0.118	0.613	0.738	0.1235	0	-0.729	-0.392
T3C7	HORF11011A5	SYT11	SYT11	synaptotagmin XI	BC013690	MR	8537	6787	2410	1640	28.2301	24.1638	95	105	3.94	6.4	5.88	16.42	1.339	-2.402	0.738	-2.877	-0.0255	-2.388	0.076	-2.107
T3C8	HORF11011A8	SGK	SGK1	serum/glucocorticoid regulated kinase 1	BC001263	P	8410	7348	2218	1501	26.3734	20.4273	89	61	4.01	4.06	8.2	11.63	-1.451	0	-1.189	-0.144	-1.2345	-0.073	-0.9	-0.291
T3C9	HORF11011A11	NS3TP2	GRAMD3	GRAM domain containing 3	BC008590	C	6726	6964	1522	1291	22.6286	18.5382	66	49	4.34	3.8	7.15	10.38	1.774	0.947	1.474	0.477	0.8075	1.505	0.479	0.268
T3C10	HORF11011B4	M6PRBP1	PLIN3	perilipin 3	BC005818	C	8114	5992	2673	2362	32.9431	39.4192	145	185	5.42	7.83	9.54	11.18	-0.199	4.032	-1.515	4.302	-1.9575	4.354	-0.694	3.497
T3H7	HORF11017E7	RPL23	RPL17	ribosomal protein L17	BC010114	C	7278	2964	1403	578	19.2773	19.5007	124	68	8.84	11.76	8.65	22.05	5.712	3.217	5.822	3.015	5.7335	3.034	6.327	0.968
T3H8	HORF11017E9	LYPD1	LYPD1	LY6/PLAUR domain containing 1	BC017318	C	7002	766	1463	358	20.894	46.7363	110	34	7.52	9.5	9.04	23.77	3.17	2.919	4.257	2.589	4.2135	1.795	4.342	1.216
T3H9	HORF11017F1	H2AFX	H2AFX	H2A histone family, member X	BC004915	C	6573	961	1819	361	27.6738	37.565	150	16	8.25	4.43	13.4	29.17	-0.322	-1.175	0.094	-0.521	0.3435	0.823	1.482	0.198
T3H10	HORF11017F6	TSC22D1	TSC22D1	TSC22 domain family, member 1	BC000456	C	8572	833	1558	329	18.1755	39.4958	122	25	7.83	7.6	9.75	23.21	3.465	2.566	3.485	2.243	4.0015	2.675	4.506	1.49
T3H11	HORF11017F8	C1orf2	FAM189B	family with sequence similarity 189, member B	BC017262	C	7423	539	2278	278	30.6884	51.577	103	22	4.52	7.91	8.24	14.94	-1.837	6.041	-1.039	4.465	-0.9945	4.278	-0.683	3.093
T4A1	HORF11017G7	MRPL20	MRPL20	mitochondrial ribosomal protein L20	BC014316	C	3792	4847	1733	1102	45.7015	22.7357	148	162	8.54	14.7	19.48	20.67	3.176	-0.4815	1.8645	-0.0945	0.048	0.541	-1.393	0.5375
T4A2	HORF11017H1	PRKRIR	PRKRIR	protein-kinase, interferon-inducible double stranded RNA dependent inhibitor, repressor of (P58 repressor)	BC021992	C	10528	5790	2731	1714	25.9403	29.6028	425	309	15.56	18.03	22.35	19.43	5.98	6.0525	5.3965	6.6215	5.002	7.41	5.654	12.2575
T4A3	HORF11018B12	CKAP2	CKAP2	cytoskeleton associated protein 2	BC010901	C	8526	5770	2801	1775	32.8525	30.7626	304	234	10.85	13.18	22.62	16.27	0.944	4.7465	-0.0905	4.9625	-1.004	4.461	-0.792	7.7615
T4A4	HORF11018C9	GADD45A	GADD45A	growth arrest and DNA-damage-inducible, alpha	BC011757	C	10782	5664	3346	1890	31.0332	33.3686	409	253	12.22	13.39	23.31	22.31	0.641	1.1305	-1.6315	1.4495	-2.382	1.45	-1.264	3.9815
T4A5	HORF11018E6	FUSIP1	SRSF10	serine/arginine-rich splicing factor 10	BC010074	C	10108	7501	300	76	2.9679	1.0132	25	4	8.33	5.26	24.52	20.93	8.839	NA	8.1815	NA	7.243	NA	3.901	NA
T4A6	HORF11018F4	SSH2	SSH2	slingshot homolog 2 (Drosophila)	BC011636	P	8050	6358	2706	1558	33.6149	24.5046	269	195	9.94	12.52	23.95	21.31	-0.747	-1.1175	-1.3425	-1.0745	-1.651	-1.635	-1.631	0.0085
T4A7	HORF11018H2	DEPDC1B	DEPDC1B	DEP domain containing 1B	BC010904	C	7723	6360	2655	1521	34.3778	23.9151	280	221	10.55	14.53	25.34	20.62	-2.041	1.9255	-2.3545	0.5345	-2.761	-1.096	-2.692	0.5685
T4A8	HORF11018H5	USP53	USP53	ubiquitin specific peptidase 53	BC017382	C	9350	6799	891	167	9.5294	2.4562	29	2	3.25	1.2	19.62	12.92	3.17	4.6635	3.7365	5.0555	3.313	3.718	1.547	0.9785
T4A9	HORF11018H9	NUP160	NUP160	nucleoporin 160kDa	BC009822	C	8967	6617	3424	1783	38.1845	26.9457	387	179	11.3	10.04	24.07	19.98	-4.078	-2.3845	-4.6275	-1.6045	-3.697	-1.369	0.746	1.1555
T4A10	HORF11019B10	DUSP13	DUSP13	dual specificity phosphatase 13	BC009778	P	7853	5867	3090	2127	39.348	36.2536	638	349	20.65	16.41	26.5	20.91	2.704	2.7525	1.7135	1.5725	3.259	2.041	9.145	6.3765
T4A11	HORF11019C10	RAB9A	RAB9A	RAB9A, member RAS oncogene family	BC017265	C	7358	3507	1913	963	25.9989	27.4594	194	52	10.14	5.4	23.6	19.26	0.916	-1.6785	1.3175	-0.9515	0.844	-1.195	1.782	-0.4125
T4B1	HORF11019F10	ZA20D2	ZFAND5	zinc finger, AN1-type domain 5	BC011018	C	3419	4154	1489	624	43.5507	15.0217	33	41	2.22	6.57	18.13	13.71	-0.193	2.6115	0.6165	3.4895	0.646	3.401	0.375	3.7235
T4B2	HORF11019G10	RGS20	RGS20	regulator of G-protein signaling 20	BC015614	C	8569	6107	3025	1993	35.3017	32.6347	395	334	13.06	16.76	25.9	18.98	-1.82	4.8625	-3.1375	6.1935	-3.053	8.322	-0.727	13.4755
T4B3	HORF11020A1	UBE2S	UBE2S	ubiquitin-conjugating enzyme E2S	BC004236	C	2722	2194	1274	895	46.8038	40.7931	155	84	12.17	9.39	23.76	23.4	6.297	-0.1665	3.6065	-1.0695	1.207	-1.74	-1.096	-0.2595
T4B4	HORF11020A4	IER2	IER2	immediate early response 2	BC003625	C	5752	3774	1205	673	20.9492	17.8325	32	15	2.66	2.23	23.97	24.19	-1.861	-4.1185	-1.0895	-3.0245	-0.283	-2.719	-0.989	-2.9715
T4B5	HORF11020B12	MGC4796	STK40	serine/threonine kinase 40	BC008344	P	12493	9841	5105	3284	40.8629	33.3706	708	393	13.87	11.97	25.77	16.38	-4.047	1.4945	-6.8305	-0.7825	-10.128	-1.774	-8.083	0.2255
T4B6	HORF11020C5	TK1	TK1	thymidine kinase 1, soluble	BC007872	MR	9327	5988	2786	1751	29.8703	29.2418	260	230	9.33	13.14	25.38	19.8	-6.923	-1.3565	-6.3945	0.7645	-3.599	2.355	0.341	7.0235
T4B7	HORF11020D3	IGLC2	IGLC2	immunoglobulin lambda constant 2 (Kern-Oz- marker)	BC015833	C	8052	5393	3223	1968	40.0273	36.4917	442	163	13.71	8.28	23.86	16.55	0.012	-0.3145	-0.3985	-0.2925	0.396	-0.049	4.183	1.7755
T4B8	HORF11020D12	IGLC2	IGLC2	immunoglobulin lambda constant 2 (Kern-Oz- marker)	BC020233	C	6130	4850	2362	1544	38.5318	31.8351	177	109	7.49	7.06	21.89	17.03	-0.398	-0.9225	-1.2295	-1.7595	-0.693	-2.769	0.175	-2.2805
T4B9	HORF11020F1	NDFIP2	NDFIP2	Nedd4 family interacting protein 2	BC021988	C	15902	10142	1664	779	10.4641	7.6809	113	38	6.79	4.88	28.04	23.96	-3.955	-4.6735	-4.6005	-3.6525	-4.107	-3.092	-3.429	-2.6305
T4B10	HORF11020F11	MPDU1	MPDU1	mannose-P-dolichol utilization defect 1	BC001898	C	20807	11683	1861	635	8.9441	5.4352	218	34	11.71	5.35	22.03	15.11	4.221	0.6645	3.0935	1.4675	1.562	1.014	0.102	0.5435
T4B11	HORF11020F12	NIPSNAP3A	NIPSNAP3A	nipsnap homolog 3A (C. elegans)	BC005935	C	15813	7896	2184	630	13.8114	7.9787	255	38	11.68	6.03	23.74	21.62	1.788	0.0365	1.4345	0.7955	0.694	0.395	-0.101	0.4285
T4C1	HORF11021A4	MRPS18B	MRPS18B	mitochondrial ribosomal protein S18B	BC005373	C	6769	4716	2469	1125	36.4751	23.855	176	122	7.13	10.84	22.09	14.76	-2.196	0.4335	-3.5645	0.8505	-3.264	0.912	-2.478	1.0905
T4C2	HORF11021B2	FUSIP1	SRSF10	serine/arginine-rich splicing factor 10	BC005039	C	16189	9185	73	0	0.4509	0	4	0	5.48	0	25.04	17.5	NA	NA	NA	NA	NA	NA	NA	NA
T4C3	HORF11021B9	NDUFS3	NDUFS3	NADH dehydrogenase (ubiquinone) Fe-S protein 3, 30kDa (NADH-coenzyme Q reductase)	BC000617	P	9193	5669	3570	2162	38.8339	38.1372	416	418	11.65	19.33	24.79	19.93	-5.177	6.1345	-5.6565	7.5405	-3.415	11.19	3.079	20.0135
T4C4	HORF11021C10	SFRS5	SRSF5	serine/arginine-rich splicing factor 5	BC018823	C	12440	5758	879	297	7.0659	5.158	33	16	3.75	5.39	21.96	14.74	1.698	3.5105	3.2115	4.0375	3.323	3.038	2.088	1.4875
T4C5	HORF11021D2	CCRK	CDK20	cyclin-dependent kinase 20	BC002655	C, P	8618	7197	2886	2079	33.488	28.887	321	228	11.12	10.97	24.67	15.69	-3.429	2.1285	-3.8305	3.1315	-2.284	3.792	1.561	8.7815
T4C6	HORF11021D11	INSIG1	INSIG1	insulin induced gene 1	BC001880	C	10564	7039	2928	1289	27.7168	18.3123	286	49	9.77	3.8	25.59	14.5	-4.266	-1.4055	-5.1045	-0.7275	-6.061	-0.419	-4.577	-1.3795
T4C7	HORF11021E5	ESD	ESD	esterase D	BC001169	C	10208	7375	2461	1268	24.1085	17.1932	278	111	11.3	8.75	22.41	16.36	0.619	2.1165	1.8265	1.6465	2.603	1.027	2.705	-0.8475
T4C8	HORF11021F8	STK16	STK16	serine/threonine kinase 16	BC002618	MR, P	13002	8273	3704	2571	28.4879	31.077	661	346	17.85	13.46	27.43	19.27	-0.068	0.6225	-1.1325	-0.5925	-1.716	0.049	2.59	3.9785
T4C9	HORF11021G2	GDF15	GDF15	growth differentiation factor 15	BC000529	C	11232	6913	3738	2769	33.2799	40.055	445	251	11.9	9.06	26.79	25.07	-5.255	-9.9035	-7.4925	-11.0115	-8.422	-11.911	-6.445	-10.1395
T4C10	HORF11021G3	PPP2CA	PPP2CA	protein phosphatase 2, catalytic subunit, alpha isozyme	BC002657	C, P	20067	13912	1775	615	8.8454	4.4206	197	32	11.1	5.2	20.71	12.58	5.333	2.9805	5.0725	3.4765	4.268	2.098	1.699	0.2315
T4C11	HORF11021H2	RNF126	RNF126	ring finger protein 126	BC001442	C	22938	10857	1746	395	7.6118	3.6382	193	18	11.05	4.56	21	17.36	5.181	2.1625	4.8875	2.2795	3.905	1.499	2.62	0.4355
T4D1	HORF11021H7	BUB3	BUB3	budding uninhibited by benzimidazoles 3 homolog (yeast)	BC005138	C	6130	6459	2406	1169	39.2496	18.0988	188	178	7.81	15.23	23.98	15.5	-4.069	4.0695	-4.2025	4.5765	-2.429	4.843	-0.172	6.2125
T4D2	HORF11021H8	PRKAG1	PRKAG1	protein kinase, AMP-activated, gamma 1 non-catalytic subunit	BC000358	MR	6594	5243	2442	1252	37.0337	23.8795	282	222	11.55	17.73	25.77	17.76	-1.756	9.7875	-1.1125	10.9535	2.243	12.948	5.437	14.6175
T4D3	HORF11022A5	MAPK12	MAPK12	mitogen-activated protein kinase 12	BC015741	P	17966	10547	4464	2942	24.8469	27.8942	481	275	10.78	9.35	22.8	13.89	-4.232	-0.7295	-5.1955	-0.9615	-5.759	-0.589	-5.3	2.5015
T4D4	HORF11022A8	STK32C	STK32C	serine/threonine kinase 32C	BC015792	MR, P	13651	11956	4140	2892	30.3274	24.1887	596	388	14.4	13.42	26.34	20.36	-2.864	-2.0135	-4.8605	-2.4865	-7.355	-2.74	-6.013	-2.0555
T4D5	HORF11022A9	STK17B	STK17B	serine/threonine kinase 17b	BC016040	C, P	9176	8244	1978	1028	21.5562	12.4697	141	73	7.13	7.1	22.49	13.29	-1.279	3.1395	-1.0645	3.5915	-0.84	2.249	-1.362	1.7685
T4D6	HORF11022D4	ADCK2	ADCK2	aarF domain containing kinase 2	BC014107	C, P	10492	6470	1901	776	18.1186	11.9938	102	16	5.37	2.06	25.05	18.95	-4.723	-3.3265	-3.7155	-2.3265	-1.878	-1.766	-1.356	-1.9005
T4D7	HORF11022D9	HNRPF	HNRNPF	heterogeneous nuclear ribonucleoprotein F	BC016736	C	7126	4998	1153	662	16.1802	13.2453	110	117	9.54	17.67	25.01	26.55	2.804	4.1375	3.9045	6.4415	3.198	8.661	3.299	9.4975
T4D8	HORF11022E6	NFIC	NFIC	nuclear factor I/C (CCAAT-binding transcription factor)	BC012120	C	15109	10360	1966	500	13.0121	4.8263	283	27	14.39	5.4	19.93	14.76	9.042	3.4435	8.9775	3.9155	7.193	2.829	3.519	0.9055
T4D9	HORF11022E11	ENO3	ENO3	enolase 3 (beta, muscle)	BC017249	C	13833	8088	3764	2822	27.2103	34.8912	655	349	17.4	12.37	25.36	22.58	3.353	-3.5685	1.6385	-6.1565	-0.085	-8.05	-0.446	-7.6155
T4D10	HORF11022F5	PXK	PXK	PX domain containing serine/threonine kinase	BC014479	MR, P	12832	8640	2366	1256	18.4383	14.537	319	102	13.48	8.12	23.32	17.39	2.457	0.8635	2.1245	1.7295	2.85	1.523	3.953	3.2945
T4D11	HORF11022H2	PWP1	PWP1	PWP1 homolog (S. cerevisiae)	BC001652	C	9922	5511	2632	914	26.5269	16.585	263	40	9.99	4.38	26.24	22.36	-3.821	-3.6205	-3.6445	-3.0425	-2.618	-2.874	-1.522	-2.9755
T4E1	HORF11023A7	NRBP	NRBP1	nuclear receptor binding protein 1	BC001221	P	9869	8430	2927	1023	29.6585	12.1352	280	120	9.57	11.73	24.19	15.65	-3.157	2.0515	-3.5405	2.0995	-3.768	1.975	-2.189	1.8085
T4E2	HORF11023B2	PPM1G	PPM1G	protein phosphatase, Mg2+/Mn2+ dependent, 1G	BC000057	MR, P	10553	7847	1859	697	17.6158	8.8824	128	92	6.89	13.2	23.98	13.79	-1.945	2.2235	-1.8585	2.9855	-1.331	2.578	-0.121	2.8125
T4E3	HORF11023B9	SMAD4	SMAD4	SMAD family member 4	BC002379	MR	17655	14920	1608	534	9.1079	3.5791	183	40	11.38	7.49	19.75	7.99	6.417	7.7535	6.3395	8.2495	4.992	6.348	2.078	3.2615
T4E4	HORF11023C11	PRC1	PRC1	protein regulator of cytokinesis 1	BC005140	C	19296	15915	1221	266	6.3277	1.6714	140	25	11.47	9.4	18.19	10.97	9.281	8.1375	8.8195	8.3305	6.607	6.08	3.23	3.0575
T4E5	HORF11023E11	ARAF	ARAF	v-raf murine sarcoma 3611 viral oncogene homolog	BC002466	P	10118	5442	0	1219	0	22.3999	0	71	0	5.82	19.03	17.17	-4.495	-1.0645	-2.9055	-0.0365	-0.641	0.986	1.788	0.7345
T4E6	HORF11023F7	FANCG	FANCG	Fanconi anemia, complementation group G	BC000032	C	6597	6800	2196	1620	33.2879	23.8235	121	155	5.51	9.57	23.79	23.4	-2.603	-3.7305	-2.9715	-3.1845	-3.066	-3.49	-3.248	-3.7465
T4E7	HORF11023F9	EIF2AK1	EIF2AK1	eukaryotic translation initiation factor 2-alpha kinase 1	BC006524	P	10015	8121	2470	1584	24.663	19.505	239	146	9.68	9.22	25.17	23.56	0.301	-4.0265	0.2745	-3.4825	-0.9	-4.088	-1.75	-4.5065
T4E8	HORF11023F12	PHTF1	PHTF1	putative homeodomain transcription factor 1	BC002447	C	13064	8392	2560	1270	19.5958	15.1335	301	125	11.76	9.84	24.73	20.43	4.115	0.0265	3.5375	-0.5285	1.542	-3.815	-0.739	-3.4145
T4E9	HORF11023G3	PCK2	PCK2	phosphoenolpyruvate carboxykinase 2 (mitochondrial)	BC001454	C	13108	11197	2441	1460	18.6222	13.0392	362	70	14.83	4.79	24.43	16.18	6.645	-2.5285	6.3825	-2.6305	6.043	-3.376	3.858	-4.1475
T4E10	HORF11023G9	DDX17	DDX17	DEAD (Asp-Glu-Ala-Asp) box polypeptide 17	BC000595	C	13471	9713	2036	1225	15.1139	12.612	251	67	12.33	5.47	20.62	19.04	3.465	-2.7595	3.7265	-3.0695	2.167	-3.413	1.586	-3.8295
T4E11	HORF11024B10	STAT1	STAT1	signal transducer and activator of transcription 1, 91kDa	BC002704	C	13428	6052	2103	788	15.6613	13.0205	261	46	12.41	5.84	23.25	19.78	3.358	-0.4725	2.4745	0.0365	1.916	-1.18	0.937	-2.5465
T4F1	HORF11024C6	EPB41	EPB41	erythrocyte membrane protein band 4.1 (elliptocytosis 1, RH-linked)	BC039079	C	5505	5398	2397	916	43.5422	16.9692	218	120	9.09	13.1	27.61	15.44	-0.012	2.3655	-0.0065	1.6025	0.581	0.459	0.006	-0.6705
T4F2	HORF11024C7	EXOC8	EXOC8	exocyst complex component 8	BC035763	C	2893	13105	1373	152	47.4594	1.1599	42	22	3.06	14.47	19.74	10.37	10.537	8.9735	10.1645	8.5895	8.167	7.056	4.336	4.1835
T4F3	HORF11024C12	EEF2K	EEF2K	eukaryotic elongation factor-2 kinase	BC032665	P	21489	14949	946	237	4.4023	1.5854	95	28	10.04	11.81	15.66	9.06	7.528	8.6025	7.6795	7.6805	6.676	4.674	3.953	2.3055
T4F4	HORF11024D2	AFAP	AFAP1	actin filament associated protein 1	BC032777	C	22366	16546	832	391	3.7199	2.3631	56	28	6.73	7.16	16.89	9.19	6.747	7.3315	6.8465	7.6545	6.554	6.443	4.246	3.4775
T4F5	HORF11024D10	FOXM1	FOXM1	forkhead box M1	BC006192	C	19414	7331	1310	1656	6.7477	22.589	117	111	8.93	6.7	18.05	24.67	-3.285	-7.7805	-3.8395	-6.5575	-3.655	-5.862	-2.639	-2.5915
T4F6	HORF11024E7	CPT1A	CPT1A	carnitine palmitoyltransferase 1A (liver)	BC000185	C	10692	17167	1994	119	18.6495	0.6932	176	2	8.83	1.68	26.26	10.11	6.729	6.4005	7.1815	6.6525	6.53	5.327	3.814	2.9895
T4F7	HORF11024F5	TLK1	TLK1	tousled-like kinase 1	BC032657	P	18505	19136	759	121	4.1016	0.6323	39	1	5.14	0.83	16.97	8.83	10.867	6.5315	11.1195	6.6595	9.795	5.215	7.198	1.9065
T4F8	HORF11024F9	TTC14	TTC14	tetratricopeptide repeat domain 14	BC027990	C	19670	10890	534	1206	2.7148	11.0744	56	100	10.49	8.29	17.69	21.09	1.924	-1.7395	1.4025	-1.9285	0.221	-2.564	0.44	-2.9465
T4F9	HORF11024G3	TROAP	TROAP	trophinin associated protein (tastin)	BC032583	C	12106	8518	1962	1589	16.2068	18.6546	254	71	12.95	4.47	25.98	19.96	-3.326	-6.0585	-3.9765	-5.1735	-4.303	-5.65	-3.704	-5.2915
T4F10	HORF11024G4	PFKM	PFKM	phosphofructokinase, muscle	BC000534	C	11393	12322	2658	986	23.3301	8.0019	231	56	8.69	5.68	24.01	16.49	4.333	-0.0265	3.9425	0.6235	3.565	-0.398	2.305	-2.3845
T4F11	HORF11024G8	RRM1	RRM1	ribonucleotide reductase M1	BC006498	C	16103	5480	2031	978	12.6126	17.8467	244	45	12.01	4.6	22.23	22.77	0.125	-4.2635	-0.0115	-4.0355	-0.048	-3.677	-0.603	-4.0525
T4G1	HORF11024H7	FES	FES	feline sarcoma oncogene	BC035357	P	5633	6499	2193	1569	38.9313	24.1422	198	217	9.03	13.83	26.02	16.51	3.805	5.3335	3.3295	5.9135	3.577	6.043	6.536	7.1985
T4G2	HORF11025A4	HMGCR	HMGCR	3-hydroxy-3-methylglutaryl-CoA reductase	BC033692	C	7700	10619	3001	472	38.974	4.4449	426	51	14.2	10.81	21.73	11.18	2.815	5.4125	2.8265	6.0325	2.539	4.895	0.857	3.5155
T4G3	HORF11025A7	EXO1	EXO1	exonuclease 1	BC007491	C, MR	10806	12008	1603	395	14.8344	3.2895	147	37	9.17	9.37	22.37	9.02	2.523	7.2615	2.5385	7.7605	2.611	6.646	0.198	4.5975
T4G4	HORF11025B10	DOC1	CDK2AP1	cyclin-dependent kinase 2 associated protein 1	BC027860	C	10488	14552	1481	352	14.1209	2.4189	139	30	9.39	8.52	23.27	8.95	9.269	6.3135	9.2735	6.5175	8.067	4.946	5.076	3.2465
T4G5	HORF11025B12	RBBP8	RBBP8	retinoblastoma binding protein 8	BC030590	C	19161	10620	1130	416	5.8974	3.9171	109	25	9.65	6.01	16.23	10.43	3.625	6.3715	4.8605	6.6525	4.906	5.853	3.521	4.0045
T4G6	HORF11025C1	ZMYM1	ZMYM1	zinc finger, MYM-type 1	BC037313	C	9154	11624	1190	249	12.9998	2.1421	99	16	8.32	6.43	22.01	11.86	3.338	6.5795	4.3345	6.8795	3.795	5.662	3.065	1.9045
T4G7	HORF11025C3	MCM2	MCM2	minichromosome maintenance complex component 2	BC007670	C	10715	12602	920	1542	8.5861	12.2362	44	130	4.78	8.43	21.66	13.6	-0.998	3.8895	-1.3075	2.7505	-0.924	1.209	-0.384	-0.8295
T4G8	HORF11025C6	LIG4	LIG4	ligase IV, DNA, ATP-dependent	BC037491	MR	9900	13831	2828	941	28.5657	6.8036	313	68	11.07	7.23	23.81	13.79	-0.154	3.3615	-0.9275	4.1125	0.496	2.172	-0.387	-0.1785
T4G9	HORF11025C8	NEDD4L	NEDD4L	neural precursor cell expressed, developmentally down-regulated 4-like	BC032597	C	11496	12342	2259	1936	19.6503	15.6863	223	103	9.87	5.32	23.04	14.17	-3.472	-1.5605	-4.3745	-0.8665	-3.825	-2.581	-4.422	-3.3755
T4G10	HORF11025C12	SMTN	SMTN	smoothelin	BC034237	C	10875	8497	2900	2276	26.6667	26.7859	278	137	9.59	6.02	24.54	20	-3.229	-7.1735	-4.2395	-6.9645	-3.167	-7.159	-2.205	-5.2685
T4G11	HORF11025D5	BRD8	BRD8	bromodomain containing 8	BC008039	C	5796	3342	2211	1257	38.147	37.6122	119	63	5.38	5.01	21.12	20.14	-1.435	-4.0505	-0.8995	-4.7685	-0.319	-5.115	-0.193	-4.5925
T4H1	HORF11025E4	C6	PSMA7	proteasome (prosome, macropain) subunit, alpha type, 7	BC035723	C	13574	4155	0	407	0	9.7954	0	32	0	7.86	20.07	16.38	-0.441	4.7655	0.3225	4.9035	-0.358	2.71	-1.355	1.0955
T4H2	HORF11025E8	MAP3K14	MAP3K14	mitogen-activated protein kinase kinase kinase 14	BC035576	P	7385	4658	2038	665	27.5965	14.2765	149	49	7.31	7.37	22.35	20.29	0.639	1.1215	0.0065	1.5055	-1.231	1.507	-1.732	-0.0085
T4H3	HORF11025F5	ADAMTS1	ADAMTS1	ADAM metallopeptidase with thrombospondin type 1 motif, 1	BC036515	C	8077	3234	2078	659	25.7274	20.3772	178	38	8.57	5.77	21.85	18.76	-1.484	0.8945	-1.6955	0.4265	-2.199	0.28	-2.249	-0.1745
T4H4	HORF11025F6	NID2	NID2	nidogen 2 (osteonidogen)	BC035608	C	7023	3510	2150	660	30.6137	18.8034	168	35	7.81	5.3	23.15	20.63	-0.347	-0.4575	-1.8855	-0.4055	-1.977	-0.879	-1.928	-1.1205
T4H5	HORF11025F7	PLK4	PLK4	polo-like kinase 4	BC036023	MR, P	9550	2112	2199	716	23.0262	33.9015	172	36	7.82	5.03	21.89	19.27	-0.165	-0.5285	0.4485	-0.8145	0.805	-0.612	0.381	-1.1875
T4H6	HORF11025G6	PMS2L3	PMS2L3	postmeiotic segregation increased 2-like 3	BC008794	C	5431	4085	2005	616	36.9177	15.0796	116	70	5.79	11.36	18.74	19.2	2.936	4.4405	1.8085	5.4975	2.23	5.298	2.106	4.9335
T4H7	HORF11025G9	FLJ25416	C11orf82	chromosome 11 open reading frame 82	BC039268	C	7459	2666	1999	0	26.7998	0	185	0	9.25	0	19.76	14.82	11.019	NA	11.4465	NA	10.465	NA	6.158	NA
T4H8	HORF11025G10	PLCL2	PLCL2	phospholipase C-like 2	BC036392	MR	7636	3104	181	280	2.3704	9.0206	7	12	3.87	4.29	15.67	19.19	0.083	3.0685	1.2855	3.5135	1.727	3.285	-0.006	2.0815
T4H9	HORF11025H4	RBL1	RBL1	retinoblastoma-like 1 (p107)	BC032247	MR	6873	1194	1348	221	19.613	18.5092	43	3	3.19	1.36	20.4	22.3	-2.467	1.8595	-1.6095	2.1375	-0.445	1.293	-0.276	-0.2025
T4H10	HORF11025H8	RASA1	RASA1	RAS p21 protein activator (GTPase activating protein) 1	BC033015	C	6925	1569	1417	168	20.4621	10.7075	43	5	3.03	2.98	23.31	21.06	-0.355	3.6105	0.3245	4.0815	0.44	3.304	-0.287	0.9385
T4H11	HORF11025H9	ITGA5	ITGA5	integrin, alpha 5 (fibronectin receptor, alpha polypeptide)	BC008786	C	9011	911	1445	131	16.036	14.3798	63	4	4.36	3.05	21.52	19.36	0.871	4.6785	1.4585	4.8775	1.58	3.138	0.194	0.7615
T5A1	HORF11026C12	CENPA	CENPA	centromere protein A	BC000881	C	3285	1410	1304	337	39.6956	23.9007	86	11	6.6	3.26	17.47	8.67	-4.006	3.371	-4.106	2.9525	-3.592	2.216	-2.022	1.75
T5A2	HORF11026D5	ZNF593	ZNF593	zinc finger protein 593	BC002580	C	5942	2136	2447	735	41.1814	34.4101	202	44	8.26	5.99	12.47	10.85	0.366	2.474	0.362	2.1205	1.413	1.814	3.896	0.799
T5A3	HORF11026E10	PNCK	PNCK	pregnancy up-regulated non-ubiquitously expressed CaM kinase	BC033746	P	7561	5503	3052	1961	40.365	35.6351	252	147	8.26	7.5	12.09	12.68	-1.093	-0.499	-1.22	-1.7685	-0.834	-2.808	0.42	-1.829
T5A4	HORF11026F2	C1orf22	EDEM3	ER degradation enhancer, mannosidase alpha-like 3	BC016464	C	4789	3282	1385	368	28.9204	11.2127	40	8	2.89	2.17	8.23	8.79	-0.837	2.123	-0.566	1.9285	-0.605	2.611	-1.92	2.119
T5A5	HORF11026G2	HIST1H2BK	HIST1H2BK	histone cluster 1, H2bk	BC000893	C	11704	8331	901	288	7.6982	3.457	55	5	6.1	1.74	5.39	9.04	7.271	2.292	7.696	2.4685	8.145	3.265	9.058	3.55
T5A6	HORF11027A9	HSPC163	CNIH4	cornichon homolog 4 (Drosophila)	BC000573	C	9193	7240	1831	516	19.9173	7.1271	106	33	5.79	6.4	8.65	11.32	1.295	2.011	1.364	1.4185	0.8	1.208	0.821	0.847
T5A7	HORF11027B10	TPD52L1	TPD52L1	tumor protein D52-like 1	BC002375	C	9278	6494	1931	737	20.8127	11.3489	122	50	6.32	6.78	8.33	10.58	2.643	1.054	2.438	0.8115	2.544	1.146	2.402	-0.176
T5A8	HORF11027C2	PTS	PTS	6-pyruvoyltetrahydropterin synthase	BC009686	C	8086	6250	2204	624	27.257	9.984	158	44	7.17	7.05	9.16	11.64	2.573	1.309	2.072	0.7745	1.235	1.045	0.009	1.932
T5A9	HORF11027D1	CARHSP1	CARHSP1	calcium regulated heat stable protein 1, 24kDa	BC003366	C	6614	7091	2265	636	34.2455	8.9691	118	47	5.21	7.39	9.59	10.27	-1.082	3.095	-0.413	1.5655	-0.161	1.383	0	1.396
T5A10	HORF11027D3	UBE2D3	UBE2D3	ubiquitin-conjugating enzyme E2D 3 (UBC4/5 homolog, yeast)	BC003395	C	6876	6836	1891	945	27.5015	13.8239	110	52	5.82	5.5	9.79	11.49	0.244	0.075	0.025	0.2835	-0.158	0.164	-0.009	0.448
T5A11	HORF11027D10	CALM2	CALM2	calmodulin 2 (phosphorylase kinase, delta)	BC003354	C	6577	4293	2711	1450	41.2194	33.7759	217	67	8	4.62	11.69	8.48	0.222	1.436	0.187	0.2255	2.566	-0.266	5.56	0.293
T5B1	HORF11027F6	HN1	HN1	hematological and neurological expressed 1	BC001420	C	6036	3801	2339	751	38.7508	19.758	106	52	4.53	6.92	8.01	9.48	1.15	4.235	0.979	2.4495	0.819	1.985	1.111	2.229
T5B2	HORF11027G4	MKNK2	MKNK2	MAP kinase interacting serine/threonine kinase 2	BC018345	P	5975	2474	2973	800	49.7573	32.3363	128	38	4.31	4.75	8.86	7.71	-1.418	3.416	-1.689	2.2015	-2.421	2.058	-1.808	1.197
T5B3	HORF11027H10	CDKN1A	CDKN1A	cyclin-dependent kinase inhibitor 1A (p21, Cip1)	BC000312	C	2850	2232	1714	748	60.1404	33.5125	95	2	5.54	0.27	9.77	8.69	-0.694	-1.448	0.142	-0.9725	2.128	0.285	3.91	1.115
T5B4	HORF11028B4	PPP1R1A	PPP1R1A	protein phosphatase 1, regulatory (inhibitor) subunit 1A	BC022470	C, MR	4762	2969	1873	671	39.3322	22.6002	112	22	5.98	3.28	7.3	7.4	3.355	2.467	1.825	0.8925	1.878	0.939	0.927	1.124
T5B5	HORF11028C1	NIPBL	NIPBL	Nipped-B homolog (Drosophila)	BC033847	C	6795	7644	2442	1053	35.9382	13.7755	96	90	3.93	8.55	8.32	12.08	-0.816	2.108	-1.764	1.3945	-2.159	0.531	-2.887	0.075
T5B6	HORF11028C11	FMNL2	FMNL2	formin-like 2	BC036492	C	13293	13187	769	243	5.785	1.8427	31	7	4.03	2.88	3.43	7.15	9.084	3.898	7.928	3.7605	6.285	4.28	4.682	4.108
T5B7	HORF11028C12	PSCD3	CYTH3	cytohesin 3	BC008191	C	6850	5761	2324	1008	33.927	17.497	80	82	3.44	8.13	6.94	14.52	0.248	0.63	-0.367	0.4935	-0.299	0.46	-1.465	0.371
T5B8	HORF11028D10	FUSIP1	SRSF10	serine/arginine-rich splicing factor 10	BC001107	C	6280	6201	904	172	14.3949	2.7737	29	11	3.21	6.4	11.2	20.22	-1.274	2.115	-1.193	1.7405	-0.918	2.423	-1.742	2.099
T5B9	HORF11028E5	Pfs2	GINS2	GINS complex subunit 2 (Psf2 homolog)	BC010164	C	8610	9548	2068	764	24.0186	8.0017	112	93	5.42	12.17	6.88	15.19	4.021	4.031	3.522	3.6505	3.149	4.077	1.898	3.109
T5B10	HORF11028F2	DHFR	DHFR	dihydrofolate reductase	BC000192	C	10589	9797	2702	1140	25.517	11.6362	139	97	5.14	8.51	8.1	11.11	0.894	4.088	0.892	3.7805	0.144	1.997	-0.165	0.947
T5B11	HORF11028F7	MGC21518	TMEM99	transmembrane protein 99	BC015365	C	9626	7711	1775	458	18.4396	5.9396	93	32	5.24	6.99	7.8	12.67	2.152	2.257	1.523	2.3545	1.405	1.832	1.779	1.734
T5C1	HORF11028G10	PPM1B	PPM1B	protein phosphatase, Mg2+/Mn2+ dependent, 1B	BC012002	P	4982	3268	2274	506	45.6443	15.4835	120	18	5.28	3.56	10.52	6.92	-0.577	3.614	-0.979	2.0515	-1.02	2.337	-1.338	1.847
T5C2	HORF11028H10	HSPC150	UBE2T	ubiquitin-conjugating enzyme E2T (putative)	BC004152	C	7713	4292	2417	483	31.3367	11.2535	89	9	3.68	1.86	9.03	8.48	-2.541	1.245	-3.168	0.9105	-2.592	1.4	-2.698	2.002
T5C3	HORF11029A2	CDKN1B	CDKN1B	cyclin-dependent kinase inhibitor 1B (p27, Kip1)	BC001971	C	6734	4003	2277	701	33.8135	17.5119	92	14	4.04	2	7.94	9.48	-0.745	-0.142	-0.715	-1.1195	-0.135	-0.42	0.701	0.468
T5C4	HORF11029A3	DUSP14	DUSP14	dual specificity phosphatase 14	BC001894	P	9466	4539	2385	541	25.1954	11.9189	132	35	5.53	6.47	8.23	10.26	1.092	3.79	1.17	2.6445	1.347	2.345	2.097	2.301
T5C5	HORF11029A5	IL11	IL11	interleukin 11	BC012506	C	6988	6557	2331	1180	33.3572	17.996	168	112	7.21	9.49	9.68	15.81	1.095	0.849	0.67	0.1875	1.406	-0.389	1.524	-1.232
T5C6	HORF11029A10	ARL4A	ARL4A	ADP-ribosylation factor-like 4A	BC001111	C	8708	6692	1744	477	20.0276	7.1279	107	24	6.14	5.03	8.16	14.42	2.762	0.927	2.898	0.9425	2.601	1.553	1.804	1.119
T5C7	HORF11029B4	ASF1B	ASF1B	ASF1 anti-silencing function 1 homolog B (S. cerevisiae)	BC036521	C	6982	4269	2204	663	31.5669	15.5306	92	31	4.17	4.68	8.79	17.53	-1.629	-2.247	-1.166	-2.6035	-0.695	-1.325	-0.947	-0.242
T5C8	HORF11029B8	RPL13A	RPL13A	ribosomal protein L13a	BC000514	C	9317	6209	1778	670	19.0834	10.7908	167	2	9.39	0.3	8.24	20.76	7.289	-6.467	8.469	-5.6495	12.335	-3.674	16.384	-1.836
T5C9	HORF11029B9	C6orf166	AKIRIN2	akirin 2	BC000764	C	7679	6723	2031	572	26.4488	8.5081	94	33	4.63	5.77	9.33	12.76	-1.355	1.566	-1.372	0.2055	-1.026	0.498	-1.428	0.859
T5C10	HORF11029C6	RGS4	RGS4	regulator of G-protein signaling 4	BC000737	C	7745	7099	2453	1330	31.672	18.735	89	80	3.63	6.02	6.71	7.14	0.667	4.979	0.403	3.4435	0.585	4.065	-0.147	2.907
T5C11	HORF11029C7	MAD2L1	MAD2L1	MAD2 mitotic arrest deficient-like 1 (yeast)	BC000356	C	8771	7866	2682	825	30.578	10.4882	158	53	5.89	6.42	9.62	11.04	0	1.598	0.091	0.6155	0	0.893	1.056	-0.26
T5D1	HORF11029D3	HMGB2	HMGB2	high-mobility group box 2	BC001063	C	5364	3834	700	79	13.05	2.0605	21	0	3	0	12.76	5.94	-0.884	NA	-0.95	NA	-0.504	NA	-1.61	NA
T5D2	HORF11029D8	DUSP26	DUSP28	dual specificity phosphatase 28	BC001613	P	9687	5478	2837	499	29.2867	9.1092	255	20	8.99	4.01	10.54	9.64	3.561	2.321	2.517	1.8835	2.054	1.72	3.615	1.785
T5D3	HORF11029F9	RBPMS	RBPMS	RNA binding protein with multiple splicing	BC003608	C	8981	6613	2099	908	23.3716	13.7305	144	47	6.86	5.18	7.86	13.37	4.448	-0.679	3.802	-0.6675	3.531	-0.068	2.481	-1.01
T5D4	HORF11029G3	C12orf14	FAM60A	family with sequence similarity 60, member A	BC000024	C	7444	6522	2327	1505	31.2601	23.0757	190	139	8.17	9.24	9.34	18.52	3.891	-2.779	2.799	-3.7075	2.584	-3.404	1.378	-3.065
T5D5	HORF11029G8	STYX	STYX	serine/threonine/tyrosine interacting protein	BC020265	P	8459	8512	2449	1121	28.9514	13.1696	157	127	6.41	11.33	8.52	15.76	2.848	2.605	1.877	2.1565	0.754	1.901	-1.258	0.654
T5D6	HORF11029H4	INSIG2	INSIG2	insulin induced gene 2	BC022475	C	6214	3049	754	75	12.1339	2.4598	46	1	6.1	1.33	8.99	14.06	3.687	NA	3.704	NA	4.033	NA	2.06	NA
T5D7	HORF11030A4	RYBP	RYBP	RING1 and YY1 binding protein	BC014959	C	5280	2017	1408	275	26.6667	13.6341	152	2	10.8	0.73	14.54	26.92	1.584	-3.313	0	-2.8965	-0.985	-1.553	-0.208	0.076
T5D8	HORF11030B2	TK1	TK1	thymidine kinase 1, soluble	BC007986	MR	8581	3745	2682	991	31.2551	26.4619	240	79	8.95	7.97	10.32	22.91	1.645	-4.516	2.705	-5.6875	3.949	-4.811	6.901	-3.476
T5D9	HORF11030D10	HNRPA2B1	HNRNPA2B1	heterogeneous nuclear ribonucleoprotein A2/B1	BC000506	MR	3488	1711	613	196	17.5745	11.4553	44	12	7.18	6.12	18.54	28.05	-0.67	-0.217	-0.125	-0.2565	0.574	0.182	0.365	0.645
T5D10	HORF11030F3	MDS025	CCDC90B	coiled-coil domain containing 90B	BC014573	C	8165	6897	1662	643	20.3552	9.3229	75	15	4.51	2.33	7.69	15.89	1.931	-2.8	1.294	-3.0275	1.113	-1.618	-0.003	-0.411
T5D11	HORF11030G3	PCNA	PCNA	proliferating cell nuclear antigen	BC000491	C	11326	7988	1802	819	15.9103	10.2529	171	99	9.49	12.09	8.12	14.88	7.665	1.905	7.072	0.7875	7.575	-0.178	4.61	-0.846
T5E1	HORF11030H1	CDCA3	CDCA3	cell division cycle associated 3	BC002551	C	2771	9	1105	0	39.8773		86	0	7.78	0	14.71	0	0.268	NA	0.082	NA	-0.221	NA	0.676	NA
T5E2	HORF11030H5	RPA2	RPA2	replication protein A2, 32kDa	BC012157	C	6070	4465	2321	569	38.2372	12.7436	127	14	5.47	2.46	9.36	7.21	0.183	2.236	0.616	1.9955	1.255	2.246	0.62	1.941
T5E3	HORF11031A4	CUTC	CUTC	cutC copper transporter homolog (E. coli)	BC021105	C	4169	4466	1851	777	44.3991	17.3981	165	52	8.91	6.69	13.07	12.58	0.107	1.557	-0.353	0.3765	0.357	0.354	1.782	-0.167
T5E4	HORF11031B7	DKFZP434A0131	STAG3L1	stromal antigen 3-like 1	BC030509	C	6091	6459	2908	3748	47.7426	58.0276	199	314	6.84	8.38	9.49	18.48	0.663	-9.343	-0.542	-10.1965	-0.339	-9.591	-0.493	-6.98
T5E5	HORF11031D10	C21orf59	C21orf59	chromosome 21 open reading frame 59	BC000709	C	6487	6187	2282	1965	35.178	31.7601	129	141	5.65	7.18	8.32	16.6	1.589	-4.762	1.473	-4.5645	2.144	-3.985	1.551	-3.016
T5E6	HORF11031D11	C1orf63	C1orf63	chromosome 1 open reading frame 63	BC001892	C	7907	9110	2312	2292	29.2399	25.1592	143	107	6.19	4.67	8.95	13.63	1.609	-6.004	2.193	-6.1305	3.48	-5.191	4.966	-4.258
T5E7	HORF11031F1	TYMS	TYMS	thymidylate synthetase	BC028301	C	8645	7844	2333	2570	26.9867	32.7639	130	183	5.57	7.12	7.13	18.28	2.864	-8.001	2.702	-8.9375	4.338	-8.472	5.388	-6.325
T5E8	HORF11031G5	MRPL2	MRPL2	mitochondrial ribosomal protein L2	BC020212	C	7647	6722	2014	1138	26.3371	16.9295	82	13	4.07	1.14	6.92	17.25	1.413	-7.77	2.528	-7.5665	4.159	-5.347	5.758	-3.024
T5E9	HORF11031G9	FLJ11342	ABHD10	abhydrolase domain containing 10	BC014516	C	7916	6883	747	471	9.4366	6.8429	48	21	6.43	4.46	7.1	15.66	5.949	-0.075	4.782	0.1505	4.924	0.585	2.266	1.232
T5E10	HORF11031G11	CSNK1G1	CSNK1G1	casein kinase 1, gamma 1	BC017236	C, P	7275	9069	2139	1305	29.4021	14.3897	94	74	4.39	5.67	8.55	13.52	-0.014	-1.577	-0.18	-1.8635	0.298	-1.768	-0.513	-0.568
T5E11	HORF11031H10	PMAIP1	PMAIP1	phorbol-12-myristate-13-acetate-induced protein 1	BC032663	C	10197	9030	0	0	0	0	0	0	0	0	6.18	13.3	NA	NA	NA	NA	NA	NA	NA	NA
T5F1	HORF11032C7	DUSP7	DUSP7	dual specificity phosphatase 7	BC019107	P	4496	3703	2350	907	52.2687	24.4937	101	23	4.3	2.54	9.88	6.8	-1.842	1.736	-2.396	1.3835	-1.505	1.845	-0.932	1.516
T5F2	HORF11032D5	PPP1CC	PPP1CC	protein phosphatase 1, catalytic subunit, gamma isozyme	BC014073	P	3341	3101	1700	769	50.883	24.7985	65	18	3.82	2.34	14.56	9.65	-6.228	-0.29	-5.556	-0.6095	-4.633	-0.43	-3.665	0.066
T5F3	HORF11032D12	FRZB	FRZB	frizzled-related protein	BC027855	C	2876	3993	1429	1171	49.6871	29.3263	76	53	5.32	4.53	15.27	15.66	-3.83	-3.961	-4.401	-4.7145	-3.115	-3.961	-3.049	-2.025
T5F4	HORF11032E4	PCGF4	BMI1	BMI1 polycomb ring finger oncogene	BC011652	C	4134	6498	1465	1094	35.4378	16.8359	114	48	7.78	4.39	14.05	16.36	-0.656	-4.151	-0.032	-3.9955	1.449	-3.031	3.566	-2.005
T5F5	HORF11032G9	C13orf3	SKA3	spindle and kinetochore associated complex subunit 3	BC013418	C	7618	5445	1604	571	21.0554	10.4867	53	19	3.3	3.33	9.16	14.4	-1.759	-1.009	-1.822	-1.6465	-1.394	-0.864	-1.892	-0.066
T5F6	HORF11033A5	ANTXR1	ANTXR1	anthrax toxin receptor 1	BC012074	C	4521	1829	1314	368	29.0644	20.1203	87	11	6.62	2.99	13.47	21.7	-0.94	-2.116	-1.675	-2.5665	-0.817	-1.279	0.669	0.184
T5F7	HORF11033B1	VPS29	VPS29	vacuolar protein sorting 29 homolog (S. cerevisiae)	BC032462	C, P	6058	3923	2371	1248	39.1383	31.8124	146	20	6.16	1.6	8.73	16.22	2.515	-7.587	1.849	-7.4125	3.06	-5.192	5.64	-3.229
T5F8	HORF11033B7	GATA1	GATA1	GATA binding protein 1 (globin transcription factor 1)	BC009797	C	5314	4497	2048	1174	38.5397	26.1063	92	67	4.49	5.71	10.5	18.09	-3.43	-4.398	-2.46	-4.9685	-0.58	-4.29	1.522	-3.257
T5F9	HORF11033B9	BCKDK	BCKDK	branched chain ketoacid dehydrogenase kinase	BC009872	P	7681	7591	3130	2331	40.7499	30.7074	179	144	5.72	6.18	9.14	16.03	-0.873	-6.454	-1.802	-7.4975	-0.908	-7.14	-0.044	-5.104
T5F10	HORF11033C4	DNAJB4	DNAJB4	DnaJ (Hsp40) homolog, subfamily B, member 4	BC034721	C	6929	7577	2281	1189	32.9196	15.6922	95	50	4.16	4.21	9.25	14.9	-2.079	-3.694	-1.805	-3.5235	-1.729	-2.297	-2.033	-1.58
T5F11	HORF11033D8	DNAJB1	DNAJB1	DnaJ (Hsp40) homolog, subfamily B, member 1	BC019827	C	7259	4981	2366	1203	32.594	24.1518	127	36	5.37	2.99	11.12	25.44	-2.686	-11.287	-3.092	-10.3455	-2.904	-7.997	-1.13	-5.243
T5G1	HORF11033E1	ADAM22	ADAM22	ADAM metallopeptidase domain 22	BC036029	C	6127	4694	2083	221	33.9971	4.7081	80	4	3.84	1.81	10.41	6.17	-3.401	3.841	-3.371	3.8165	-2.934	3.604	-4.022	2.711
T5G2	HORF11033E8	MBIP	MBIP	MAP3K12 binding inhibitory protein 1	BC016821	MR	4782	6330	1892	894	39.565	14.1232	191	28	10.1	3.13	12.04	11.41	1.077	-1.514	1.703	-2.4245	3.994	-1.669	5.784	-0.692
T5G3	HORF11033H10	RAD51AP1	RAD51AP1	RAD51 associated protein 1	BC016330	C	4592	7015	1136	192	24.7387	2.737	44	5	3.87	2.6	7.26	8.72	0.81	3.191	0.639	2.8295	0.57	3.074	-0.87	2.523
T5G4	HORF11034A3	PTPN2	PTPN2	protein tyrosine phosphatase, non-receptor type 2	BC016727	P	3538	5121	1004	412	28.3776	8.0453	18	1	1.79	0.24	8.01	5.9	-0.496	1.741	0.151	1.7415	0.083	2.388	-0.625	2.088
T5G5	HORF11034A10	SQSTM1	SQSTM1	sequestosome 1	BC001874	C	7493	2483	2534	238	33.8182	9.5852	305	15	12.04	6.3	11.21	5.52	6.098	7.383	6.837	6.2245	9.681	6.997	14.239	5.505
T5G6	HORF11034B1	LMAN2	LMAN2	lectin, mannose-binding 2	BC017263	C	9700	12753	1653	556	17.0412	4.3598	98	26	5.93	4.68	10.46	10.86	0.342	1.896	-0.676	0.8835	-0.498	1.441	-0.375	1.287
T5G7	HORF11034D3	ATAD2	ATAD2	ATPase family, AAA domain containing 2	BC019909	C	8270	11427	1523	556	18.416	4.8657	68	19	4.46	3.42	7.84	11.45	2.066	0.798	2.391	0.8705	1.929	1.371	0.649	1.273
T5G8	HORF11034D4	PCBP2	PCBP2	poly(rC) binding protein 2	BC001155	C	8430	9866	2642	1882	31.3405	19.0756	137	107	5.19	5.69	10.23	11.55	-1.907	-1.441	-0.574	-1.8235	-0.026	-2.089	0.933	-2.074
T5G9	HORF11034E3	MAPK13	MAPK13	mitogen-activated protein kinase 13	BC000433	C, MR, P	6160	7750	2446	1225	39.7078	15.8065	89	58	3.64	4.73	10.2	8.52	-4.137	1.732	-5.317	0.1225	-4.174	0.717	-4.025	1.364
T5G10	HORF11034E8	STK22D	TSSK1B	testis-specific serine kinase 1B	BC022515	P	4769	6654	2237	1111	46.9071	16.6967	106	48	4.74	4.32	11.77	14.02	-3.377	-2.759	-4.207	-2.2485	-3.749	-1.482	-2.925	-0.409
T5G11	HORF11034E9	GABRA2	GABRA2	gamma-aminobutyric acid (GABA) A receptor, alpha 2	BC022488	MR	7327	4592	2301	667	31.4044	14.5253	100	34	4.35	5.1	11.62	7.16	-4.198	4.613	-4.328	4.5085	-3.671	4.935	-3.795	5.382
T5H1	HORF11034G1	NSDHL	NSDHL	NAD(P) dependent steroid dehydrogenase-like	BC000245	C	4817	697	1971	105	40.9176	15.0646	91	1	4.62	0.95	11.21	1.86	-3.143	6.929	-3.259	6.6395	-2.575	7.049	-2.35	7.064
T5H2	HORF11035A7	PRKAR1A	PRKAR1A	protein kinase, cAMP-dependent, regulatory, type I, alpha (tissue specific extinguisher 1)	BC036285	C	5478	1058	2190	390	39.9781	36.862	115	21	5.25	5.38	14.23	2.54	-5.121	10.488	-5.27	10.1835	-4.241	10.673	-3.188	9.772
T5H3	HORF11035A8	DUSP6	DUSP6	dual specificity phosphatase 6	BC037236	P	3429	373	1637	120	47.7399	32.1716	58	11	3.54	9.17	10.88	20.16	-2.543	3.687	-3.128	1.7215	-1.623	2.164	-0.911	2.342
T5H4	HORF11035B4	GABPB2	GABPB2	GA binding protein transcription factor, beta subunit 2	BC036080	C	3815	26	1558	0	40.8388		90	0	5.78	0	9.26	0	-0.308	NA	0.145	NA	1.466	NA	2.536	NA
T5H5	HORF11035C10	ILF2	ILF2	interleukin enhancer binding factor 2, 45kDa	BC000382	C	2213	1091	1067	288	48.2151	26.3978	75	31	7.03	10.76	11.87	9.22	1.492	7.475	0.977	7.4715	2.458	9.355	2.785	11.189
T5H6	HORF11035C11	TSG101	TSG101	tumor susceptibility gene 101	BC002487	C	3978	2269	1211	124	30.4424	5.465	31	2	2.56	1.61	7.3	16.6	-0.24	2.402	0.122	2.0405	0	2.558	-1.497	2.278
T5H7	HORF11035D4	C12orf2	RASSF8	Ras association (RalGDS/AF-6) domain family (N-terminal) member 8	BC030021	C	4367	1896	1290	176	29.5397	9.2827	35	2	2.71	1.14	8.84	17.79	-1.573	0.826	-0.776	0.4185	-0.529	1.294	-1.497	1.666
T5H8	HORF11035D9	PAK1IP1	PAK1IP1	PAK1 interacting protein 1	BC010907	C	5018	1672	2076	364	41.3711	21.7703	58	11	2.79	3.02	8.91	19.95	-2.995	-1.518	-2.353	-1.7825	-1.738	-1.065	-2.504	-0.246
T5H9	HORF11035D10	PARG1	ARHGAP29	Rho GTPase activating protein 29	BC022483	C	5637	849	2151	101	38.1586	11.8963	55	4	2.56	3.96	9.67	5.35	-5.092	6.327	-4.178	4.2835	-3.499	3.989	-3.539	3.361
T5H10	HORF11035F2	TUBD1	TUBD1	tubulin, delta 1	BC000258	C	6515	914	2398	247	36.8074	27.0241	92	20	3.84	8.1	9.72	9.6	-3.134	5.805	-2.778	5.4305	-3.063	6.368	-2.827	7.631
T5H11	HORF11035F10	PSCD2	CYTH2	cytohesin 2	BC004361	C	6671	1295	2299	333	34.4626	25.7143	94	21	4.09	6.31	11.6	13.93	-4.533	2.86	-4.639	2.7855	-3.345	4.084	-3.97	4.25
T6A1	HORF11035G5	PHF23	PHF23	PHD finger protein 23	BC002509	C	6308	7296	1302	767	20.6405	10.5126	183	133	14.06	17.34	5.85	14.37	17.481	8.676	18.768	10.624	21.35	12.825	26.669	14.107
T6A2	HORF11035G11	PHKG2	PHKG2	phosphorylase kinase, gamma 2 (testis)	BC002541	MR, P	9261	9215	933	715	10.0745	7.7591	82	99	8.79	13.85	3.7	15.34	13.883	6.504	14.862	7.651	15.785	8.67	19.545	9.702
T6A3	HORF11035H1	VMP1	TMEM49	transmembrane protein 49	BC009758	C	9341	10019	1800	1752	19.2699	17.4868	66	193	3.67	11.02	4	17.56	5.386	1.009	5.408	1.657	3.804	-0.354	2.271	-2.113
T6A4	HORF11036A3	PDK4	PDK4	pyruvate dehydrogenase kinase, isozyme 4	BC040239	P	7955	7537	2070	1841	26.0214	24.4262	66	163	3.19	8.85	6.58	10.38	0.349	5.838	0.523	5.095	0.253	2.598	-0.455	0.123
T6A5	HORF11036A5	MITF	MITF	microphthalmia-associated transcription factor	BC026961	C	9376	7552	1744	1425	18.6007	18.8692	59	153	3.38	10.74	3.93	15.1	4.879	2.674	4.666	2.049	2.997	1.084	2.152	-1.917
T6A6	HORF11036B3	PSMC4	PSMC4	proteasome (prosome, macropain) 26S subunit, ATPase, 4	BC000343	C	8148	9816	1900	1469	23.3186	14.9654	65	149	3.42	10.14	5.23	12.7	2.139	4.33	1.489	4.61	0.896	2.099	0.754	-0.551
T6A7	HORF11036B11	UXS1	UXS1	UDP-glucuronate decarboxylase 1	BC009819	C	6807	7924	2126	1470	31.2326	18.5512	108	105	5.08	7.14	8.1	13.26	-0.125	-0.054	0.36	-0.295	0	-0.514	2.143	0.769
T6A8	HORF11036C4	MuLK	AGK	acylglycerol kinase	BC022777	C	9093	8814	2240	1382	24.6343	15.6796	97	64	4.33	4.63	5.71	14.63	1.682	-3.018	2.4	-2.7	3.468	-2.051	6.315	-1.129
T6A9	HORF11036D8	SH3BP5	SH3BP5	SH3-domain binding protein 5 (BTK-associated)	BC010123	C	4274	3954	2040	1609	47.7305	40.693	142	128	6.96	7.96	12.71	19.66	-1.176	-1.827	-2.56	-2.28	-2.694	-4.102	-1.102	-4.592
T6A10	HORF11036E1	RASGEF1A	RASGEF1A	RasGEF domain family, member 1A	BC022548	C	6089	5942	2303	1989	37.8223	33.4736	152	178	6.6	8.95	11.25	17.35	-1.223	-2.839	-1.528	-3.006	-1.904	-3.514	-0.346	-3.924
T6A11	HORF11036F3	TRIP13	TRIP13	thyroid hormone receptor interactor 13	BC000404	C	7405	3208	2590	1529	34.9764	47.6621	151	145	5.83	9.48	9.12	22.1	-0.104	-2.21	-0.929	-3.614	-1.522	-4.801	-1.355	-5.025
T3C11	HORF11011C11	SQSTM1	SQSTM1	sequestosome 1	BC003139	C	10823	6179	2540	1673	23.4685	27.0756	159	182	6.26	10.88	4.6	14.47	7.8	5.199	8.297	4.503	10.0015	3.589	13.373	1.042
T3D1	HORF11011E6	FADS3	FADS3	fatty acid desaturase 3	BC004901	C	7751	5659	2147	1586	27.6997	28.0262	94	120	4.38	7.57	5.8	10.36	1.809	0.474	1.38	0.323	0.6025	-0.916	1.208	-1.047
T3D2	HORF11011F1	FBXO5	FBXO5	F-box protein 5	BC018905	C	5150	3551	1615	1177	31.3592	33.1456	75	45	4.64	3.82	8.83	12.47	-0.342	0.036	0.076	0.11	0.6405	-0.082	-0.02	-0.257
T3D3	HORF11011F5	PCTK1	CDK16	cyclin-dependent kinase 16	BC006190	MR, P	6536	3865	3521	2157	53.8709	55.8085	200	246	5.68	11.4	11.77	22.42	-5.866	-3.297	-6.079	-2.714	-5.9145	0.897	-3.69	4.452
T3D4	HORF11011F6	TUBA1	TUBA4A	tubulin, alpha 4a	BC009238	C	4345	4166	2268	1750	52.1979	42.0067	125	108	5.51	6.17	11.22	18.87	-3.144	-4.28	-3.935	-3.124	-3.6825	-1.517	-2.147	1.173
T3D5	HORF11011H2	ZAK	ZAK	sterile alpha motif and leucine zipper containing kinase AZK	BC001401	MR, P	7571	6025	1472	912	19.4426	15.1369	109	61	7.4	6.69	12.18	22.49	-0.754	-2.197	-0.75	-0.284	-0.5775	2.315	1.106	4.982
T3D6	HORF11012A4	D21S2056E	RRP1	ribosomal RNA processing 1 homolog (S. cerevisiae)	BC000380	C	7183	6343	1094	801	15.2304	12.6281	57	42	5.21	5.24	9.34	11.73	0.768	3.986	1.429	5.115	1.2845	7.393	2.189	9.898
T3D7	HORF11012A7	MLLT6	MLLT6	myeloid/lymphoid or mixed-lineage leukemia (trithorax homolog, Drosophila); translocated to, 6	BC007237	C	8223	8466	3006	2769	36.556	32.7073	108	158	3.59	5.71	7.17	9	-1.241	1.958	-2.128	0.829	-1.5645	-0.169	-1.758	-1.103
T3D8	HORF11012A12	ZNF207	ZNF207	zinc finger protein 207	BC002372	C	7247	5080	2770	1594	38.2227	31.378	91	91	3.29	5.71	8.98	11.1	-4.815	1.851	-5.118	0.869	-4.8565	1.519	-3.07	1.619
T3D9	HORF11012C12	PCTK3	CDK18	cyclin-dependent kinase 18	BC011526	P	8450	5713	2738	1923	32.4024	33.6601	114	165	4.16	8.58	8.88	19.16	-2.846	-2.697	-3.004	-3.18	-2.7895	-2.165	-3.052	-0.855
T3D10	HORF11012D8	SHC1	SHC1	SHC (Src homology 2 domain containing) transforming protein 1	BC014158	C	5639	4421	1858	1028	32.9491	23.2527	71	10	3.82	0.97	8.81	15.15	-2.745	-3.483	-2.914	-2.464	-2.3975	-1.251	-1.241	-0.555
T3D11	HORF11012F9	CLK3	CLK3	CDC-like kinase 3	BC019881	MR, P	8164	3145	1750	657	21.4356	20.8903	86	4	4.91	0.61	7.61	17.56	1.151	-2.184	0.782	-1.27	0.6235	0.222	2.143	0.231
T3E1	HORF11012H1	SF3A3	SF3A3	splicing factor 3a, subunit 3, 60kDa	BC002395	MR	8897	7737	2073	1088	23.3	14.0623	93	126	4.49	11.58	5.54	12.74	3.517	3.049	3.224	2.177	1.9215	1.815	2.069	0.368
T3E2	HORF11013A12	PRPF4	PRPF4	PRP4 pre-mRNA processing factor 4 homolog (yeast)	BC007424	C	6068	4609	2361	1470	38.909	31.8941	65	70	2.75	4.76	8.12	16.44	-4.276	-2.845	-3.062	-1.633	-3.2675	0.409	-2.579	2.633
T3E3	HORF11013C3	CTNNA1	CTNNA1	catenin (cadherin-associated protein), alpha 1, 102kDa	BC031262	C	5454	3768	2065	1655	37.8621	43.9225	110	101	5.33	6.1	8.94	13.2	0.099	0.573	-0.044	-0.805	-0.8965	-1.307	-0.077	-1.197
T3E4	HORF11013C6	ADCK4	ADCK4	aarF domain containing kinase 4	BC013114	P	5862	5380	2233	1968	38.0928	36.5799	93	102	4.16	5.18	7.63	19.02	-0.759	-6.646	-0.809	-6.832	-0.2525	-5.296	0.556	-2.706
T3E5	HORF11013C9	SF1	SF1	splicing factor 1	BC008080	C	6787	7994	1218	913	17.9461	11.4211	105	112	8.62	12.27	11.98	14.36	1.239	4.688	1.3	6.43	1.3855	8.953	3.345	12.157
T3E6	HORF11013C10	MTMR9	MTMR9	myotubularin related protein 9	BC034990	P	9685	10055	2196	2063	22.6742	20.5172	88	170	4.01	8.24	5.23	12.85	2.8	2.695	2.624	1.281	1.8285	-0.562	2.136	-0.876
T3E7	HORF11013C11	FASTK	FASTK	Fas-activated serine/threonine kinase	BC011770	P	9995	9917	3110	3377	31.1156	34.0526	101	252	3.25	7.46	5.93	15.12	-0.264	-3.454	-0.099	-4.113	-0.2395	-4.64	-0.273	-4.752
T3E8	HORF11013E7	KIAA0391	KIAA0391	KIAA0391	BC032221	C	7040	5808	1789	1390	25.4119	23.9325	83	28	4.64	2.01	8.82	13.33	-0.763	-3.088	-0.877	-2.208	-0.9245	-1.421	-0.058	-0.667
T3E9	HORF11013E10	PAK4	PAK4	p21 protein (Cdc42/Rac)-activated kinase 4	BC011368	MR, P	6217	3303	1938	1081	31.1726	32.7278	154	103	7.95	9.53	12.81	29.07	-0.726	-5.233	-0.962	-5.499	-1.3265	-4.753	-0.38	-3.313
T3E10	HORF11013F6	XRCC6	XRCC6	X-ray repair complementing defective repair in Chinese hamster cells 6	BC012154	C	6816	5381	1728	1664	25.3521	30.9236	101	107	5.84	6.43	8.57	20.74	1.483	-5.575	1.202	-5.415	0.4415	-5.344	1.453	-4.141
T3E11	HORF11013G2	PRC1	PRC1	protein regulator of cytokinesis 1	BC003138	C	7114	2374	1582	691	22.2378	29.107	74	4	4.68	0.58	8.53	17.59	-0.212	-2.537	0.185	-1.621	0.1975	-0.473	2.115	-0.173
T3F1	HORF11013G10	HSPA2	HSPA2	heat shock 70kDa protein 2	BC036107	C	7655	6827	1815	1411	23.71	20.6679	429	89	23.64	6.31	11.95	7.05	4.008	5.486	2.951	4.921	1.7825	4.508	1.308	2.724
T3F2	HORF11013H2	HSPA8	HSPA8	heat shock 70kDa protein 8	BC019816	C	7287	6304	1766	1133	24.2349	17.9727	64	67	3.62	5.91	6.72	15.01	0.11	-0.091	0.044	0	-0.8355	1.051	-1.251	2.014
T3F3	HORF11014B3	SAP130	SAP130	Sin3A-associated protein, 130kDa	BC017453	C	5872	6218	811	681	13.8113	10.9521	35	19	4.32	2.79	7.49	10.42	2.179	2.845	2.608	3.562	1.9955	3.829	0.061	3.02
T3F4	HORF11014B11	MTMR8	MTMR9	myotubularin related protein 9	BC012399	P	4910	3974	2207	1749	44.9491	44.0111	104	85	4.71	4.86	9.36	23.1	-1.396	-8.933	-2.396	-8.822	-3.3675	-6.816	-2.377	-4.081
T3F5	HORF11014C1	KIAA1333	G2E3	G2/M-phase specific E3 ubiquitin ligase	BC000973	C	6147	5327	2569	2304	41.7927	43.2514	99	153	3.85	6.64	7.46	25.41	-1.408	-11.742	-1.693	-11.332	-1.5245	-9.494	-0.068	-7.091
T3F6	HORF11014C2	C12orf11	C12orf11	chromosome 12 open reading frame 11	BC008368	C	5061	6001	2413	2263	47.6783	37.7104	90	123	3.73	5.44	8.38	18.25	-2.202	-6.824	-2.135	-6.11	-2.3905	-4.683	-1.848	-3.819
T3F7	HORF11014D1	KIF2C	KIF2C	kinesin family member 2C	BC014924	C	8990	10722	1806	1729	20.089	16.1257	104	75	5.76	4.34	8.39	17.77	0.662	-5.34	0.361	-4.025	0.0255	-2.126	1.562	-1.041
T3F8	HORF11014D2	MARK3	MARK3	MAP/microtubule affinity-regulating kinase 3	BC024773	P	5717	5020	1738	1455	30.4006	28.9841	132	56	7.59	3.85	14.07	15.2	-2.55	-2.878	-2.107	-2.572	-1.7865	-1.933	-0.496	-1.623
T3F9	HORF11014D4	RAMP	PAMR1	peptidase domain containing associated with muscle regeneration 1	BC033540	C	6082	2663	1733	1077	28.4939	40.4431	173	99	9.98	9.19	15.13	23.01	-1.124	-1.795	-1.594	-2.187	-0.8635	-1.814	0.217	-1.769
T3F10	HORF11014D8	MCM5	MCM5	minichromosome maintenance complex component 5	BC003656	C	9114	9456	2469	2027	27.0902	21.4361	97	142	3.93	7.01	7.33	21.46	-0.755	-6.72	-1.438	-6.358	-1.3765	-6.103	-0.789	-2.8
T3F11	HORF11014E2	COL8A1	COL8A1	collagen, type VIII, alpha 1	BC013581	C	6570	2500	2610	1506	39.726	60.24	201	113	7.7	7.5	9.62	28.17	0.998	-8.609	0.859	-9.633	0.5915	-8.063	2.29	-5.297
T3G1	HORF11014E12	FOXM1	FOXM1	forkhead box M1	BC012863	C	6321	5918	1261	870	19.9494	14.7009	49	40	3.89	4.6	8.34	10.22	0.181	2.981	0.686	2.85	0.6205	2.876	0.163	2.214
T3G2	HORF11014F8	PFKM	PFKM	phosphofructokinase, muscle	BC021203	C	7721	8364	2079	1662	26.9266	19.8709	99	107	4.76	6.44	8.03	9.86	0.153	2.433	0.5	1.5	0.2585	1.133	-0.688	0.487
T3G3	HORF11014G8	ORC1L	ORC1L	origin recognition complex, subunit 1-like (S. cerevisiae)	BC011539	C	6874	7857	1382	1126	20.1047	14.3312	74	75	5.35	6.66	7.16	15.01	3.475	0.72	3.43	0.981	1.3525	0.974	-0.253	1.534
T3G4	HORF11014G10	WWP2	WWP2	WW domain containing E3 ubiquitin protein ligase 2	BC013645	C	10100	11159	1023	734	10.1287	6.5777	96	54	9.38	7.36	7.17	9.46	7.334	5.707	7.056	5.464	6.0485	5.374	4.816	4.729
T3G5	HORF11015A4	STK4	STK4	serine/threonine kinase 4	BC005231	P	5782	7161	2347	2346	40.5915	32.7608	105	117	4.47	4.99	8.59	10.43	-1.642	0.77	-2.06	0.572	-2.7025	0.111	-1.995	0.003
T3G6	HORF11015C10	MuLK	AGK	acylglycerol kinase	BC009775	C	5856	5488	2524	2062	43.1011	37.5729	105	82	4.16	3.98	9.93	18.01	-4.516	-7.665	-5.216	-7.406	-4.5085	-5.201	-3.273	-3.498
T3G7	HORF11015D8	MDM1	MDM1	Mdm1 nuclear protein homolog (mouse)	BC022042	C	4974	4512	1488	1364	29.9156	30.2305	137	114	9.21	8.36	13.17	20.24	0.773	-1.686	1.151	-2.169	0.9885	-1.648	2.126	-1.845
T3G8	HORF11015E3	C12orf14	FAM60A	family with sequence similarity 60, member A	BC004462	C	6552	5870	1683	1584	25.6868	26.9847	146	177	8.67	11.17	13.21	27.02	-0.434	-4.981	0.196	-5.181	0.8645	-5.688	1.721	-5.343
T3G9	HORF11015F11	NF2	NF2	neurofibromin 2 (merlin)	BC007279	C, MR	4281	3856	1353	1167	31.6048	30.2645	132	143	9.76	12.25	14.75	29.56	0.371	-3.837	-0.165	-4.999	-1.0925	-4.638	-0.868	-3.95
T3G10	HORF11015G10	EPM2A	EPM2A	epilepsy, progressive myoclonus type 2A, Lafora disease (laforin)	BC005286	P	6603	4756	1767	1426	26.7606	29.9832	107	195	6.06	13.67	13.42	27.18	-3.846	-2.151	-3.357	-3.241	-3.0575	-4.847	-1.084	-3.943
T3G11	HORF11016C1	CRIPT	CRIPT	cysteine-rich PDZ-binding protein	BC006980	C	6134	2431	2465	1525	40.1858	62.7314	182	66	7.38	4.33	11.94	22.74	-2.487	-7.997	-2.512	-7.695	-1.2985	-6.086	1.517	-3.766
T3H1	HORF11016F11	SH3BGRL	SH3BGRL	SH3 domain binding glutamic acid-rich protein like	BC016709	C	6553	2541	1614	670	24.6299	26.3676	111	59	6.88	8.81	7.41	18.65	4.063	3.036	3.659	2.69	3.4235	1.249	3.974	0.946
T3H2	HORF11016G8	EIF4EBP1	EIF4EBP1	eukaryotic translation initiation factor 4E binding protein 1	BC004459	MR	5323	2813	1513	853	28.4238	30.3235	48	58	3.17	6.8	8.08	19.59	-1.384	-0.357	-1.573	-1.062	-1.9045	-0.593	-1.54	-0.263
T3H3	HORF11016H9	ZNF587	ZNF587	zinc finger protein 587	BC017219	C	5670	1839	1775	799	31.3051	43.4475	68	28	3.83	3.5	7.83	9.23	-0.756	3.745	-0.971	3.464	-1.3745	3.878	-1.977	3.444
T3H4	HORF11017A8	MRPS6	MRPS6	mitochondrial ribosomal protein S6	BC010076	C	8839	4643	448	385	5.0684	8.2921	21	33	4.69	8.57	4.67	23.23	4.808	2.319	4.988	2.524	4.7225	2.778	3.028	1.775
T3H5	HORF11017C2	LRP12	LRP12	low density lipoprotein receptor-related protein 12	BC017381	C	6309	2998	1591	760	25.2179	25.3502	94	40	5.91	5.26	8.99	13.67	1.42	2.445	1.027	1.606	0.1315	1.814	-0.288	1.075
T3H6	HORF11017E2	RP6-213H19.1	MST4	Mst3 and SOK1-related kinase	BC017213	P	7310	1678	1416	644	19.3707	38.379	86	38	6.07	5.9	7.91	19.63	3.438	0.513	3.471	0.284	2.8975	1.114	2.249	0.49
T6B1	HORF11036H9	TUBB2	TUBB2C	tubulin, beta 2C	BC001194	C	4296	4136	2004	1502	46.648	36.3153	204	309	10.18	20.57	12.3	21.37	3.057	2.597	2.246	1.62	1.909	0	5.167	0.541
T6B2	HORF11037A6	SKIP	INPP5K	inositol polyphosphate-5-phosphatase K	BC004362	C	2611	2039	1127	680	43.1635	33.3497	52	22	4.61	3.24	15.43	18.69	-4.708	-0.292	-4.129	-0.063	-4.08	0.196	-2.864	-0.704
T6B3	HORF11037B5	CASP2	CASP2	caspase 2, apoptosis-related cysteine peptidase	BC002427	C	6185	6121	2432	2278	39.3209	37.2161	142	234	5.84	10.27	8.55	14.75	0.878	1.823	-0.289	1.516	-1.204	0.218	-0.087	1.338
T6B4	HORF11037C3	GALK2	GALK2	galactokinase 2	BC005141	MR	6882	6318	2739	2424	39.7995	38.3666	124	294	4.53	12.13	7.8	19.83	0.307	0.416	-0.039	-0.572	-0.897	-0.896	-0.273	-0.386
T6B5	HORF11037C5	RET	RET	ret proto-oncogene	BC003072	MR, P	9480	7467	2853	2751	30.0949	36.8421	207	443	7.26	16.1	7.05	20.8	5.433	2.841	5.691	2.347	6.512	3.597	9.209	12.054
T6B6	HORF11037C8	IRAK4	IRAK4	interleukin-1 receptor-associated kinase 4	BC013316	P	2800	1758	733	257	26.1786	14.6189	83	34	11.32	13.23	14.37	32.98	3.028	3.197	2.632	4.06	0.207	2.387	-0.548	0.2
T6B7	HORF11037E2	FLJ20699	TTC38	tetratricopeptide repeat domain 38	BC018918	C	8120	8794	3472	3130	42.7586	35.5924	188	292	5.41	9.33	7.62	16.75	0.667	-1.232	0.91	-2.752	0.306	-6.034	1.596	-5.611
T6B8	HORF11037F4	AKT1	AKT1	v-akt murine thymoma viral oncogene homolog 1	BC000479	P	10290	2821	0	1519	0	53.8462	0	179	0	11.78	6.38	16.28	6.772	6.156	9.826	10.021	13.691	14.579	22.177	20.349
T6B9	HORF11037F7	HDAC1	HDAC1	histone deacetylase 1	BC000301	C	4590	4519	2150	1777	46.841	39.3229	634	271	29.49	15.25	15.66	28.67	-1.76	-2.162	-1.8	-3.554	-1.948	-4.712	0.329	-2.676
T6B10	HORF11037G3	CLK3	CLK3	CDC-like kinase 3	BC002555	MR, P	6705	4743	2646	1220	39.4631	25.7221	254	83	9.6	6.8	13.92	27.02	0	-5.749	-1.41	-4.907	-1.354	-4.033	0.166	-2.543
T6B11	HORF11037G8	ZAP70	ZAP70	zeta-chain (TCR) associated protein kinase 70kDa	BC039039	MR, P	4798	3265	1533	1607	31.9508	49.219	142	161	9.26	10.02	14.3	24.61	-0.894	-3.751	-2.181	-5.623	-3.08	-6.648	-1.189	-6.178
T6C1	HORF11037H6	CDC20	CDC20	cell division cycle 20 homolog (S. cerevisiae)	BC000624	C	6934	5541	2371	1752	34.1938	31.6188	186	232	7.84	13.24	9.18	15.18	3.834	6.588	3.688	6.242	3.696	4.675	7.347	4.445
T6C2	HORF11038A1	CAMKV	CAMKV	CaM kinase-like vesicle-associated	BC019256	MR, P	6946	4454	2588	1937	37.2589	43.489	198	309	7.65	15.95	9.27	23.44	1.697	1.585	2.372	1.567	2.221	2.216	7.423	5.724
T6C3	HORF11038A2	CAMKV	CAMKV	CaM kinase-like vesicle-associated	BC000497	MR, P	5903	3912	2725	1178	46.163	30.1125	311	37	11.41	3.14	13.18	16.64	-5	-2.64	-3.987	-1.3	-3.711	-0.336	-3.088	-0.571
T6C4	HORF11038A4	ADCK4	ADCK4	aarF domain containing kinase 4	BC027473	P	4514	2348	1575	715	34.8914	30.4514	45	57	2.86	7.97	11.53	28.17	-5.145	-2.111	-5.078	-0.525	-3.842	0.924	-1.057	1.9
T6C5	HORF11038A9	MATK	MATK	megakaryocyte-associated tyrosine kinase	BC000114	P	3634	15170	1650	189	45.4045	1.2459	170	7	10.3	3.7	21.67	12.58	7.158	5.853	7.188	6.837	5.045	5.751	2.209	3.516
T6C6	HORF11038A11	NF2	NF2	neurofibromin 2 (merlin)	BC003112	C, MR	12127	934	436	186	3.5953	19.9143	25	15	5.73	8.06	3.79	31.02	-2.407	3.206	-2.279	3.315	-2.731	2.624	-1.609	0.218
T6C7	HORF11038B9	DKC1	DKC1	dyskeratosis congenita 1, dyskerin	BC009928	C	3315	2877	922	1138	27.813	39.5551	82	158	8.89	13.88	19.85	26.57	-1.618	0	-3.206	-0.435	-3.197	-1.407	-1.009	-0.168
T6C8	HORF11038C2	APEX2	APEX2	APEX nuclease (apurinic/apyrimidinic endonuclease) 2	BC002959	C	4281	9691	1551	0	36.2299	0	164	0	10.57	0	17.58	17.3	10.222	NA	11.113	NA	9.378	NA	7.195	NA
T6C9	HORF11038C7	PRPF4	PRPF4	PRP4 pre-mRNA processing factor 4 homolog (yeast)	BC001588	C	13468	4972	185	1945	1.3736	39.1191	13	351	7.03	18.05	2.4	22.46	7.229	5.984	7.629	7.99	8.875	12.441	14.331	20.84
T6C10	HORF11038D2	KPNA2	KPNA2	karyopherin alpha 2 (RAG cohort 1, importin alpha 1)	BC005978	C	5391	7461	2010	2199	37.2844	29.4733	252	207	12.54	9.41	10.09	18.43	3.524	-0.881	5.384	-0.891	6.358	-1.017	10.907	1.062
T6C11	HORF11038E1	DBR1	DBR1	debranching enzyme homolog 1 (S. cerevisiae)	BC009472	P	7151	7835	2472	1571	34.5686	20.0511	218	162	8.82	10.31	9.85	20.32	4.309	0.715	4.329	1.52	5.19	1.319	7.37	2.335
T6D1	HORF11038E6	CHAF1B	CHAF1B	chromatin assembly factor 1, subunit B (p60)	BC021218	C	4921	5522	2199	1328	44.686	24.0493	96	192	4.37	14.46	10.36	15.12	-0.426	5.99	-0.874	7.201	-1.005	6.649	-2.552	7.875
T6D2	HORF11038E7	NAV1	NAV1	neuron navigator 1	BC007523	C	5696	5372	2247	2014	39.4487	37.4907	113	329	5.03	16.34	8.55	17.6	2.964	5.844	3.058	4.735	1.923	4.024	4.532	5.279
T6D3	HORF11038E12	RIOK1	RIOK1	RIO kinase 1 (yeast)	BC006104	P	6384	4943	2773	2129	43.4367	43.071	212	128	7.65	6.01	9	24.88	-4.83	-10.098	-5.094	-10.067	-3.945	-8.294	-1.224	-5.234
T6D4	HORF11038F6	HSPA8	HSPA8	heat shock 70kDa protein 8	BC007276	C	5857	6407	2249	1799	38.3985	28.0787	126	134	5.6	7.45	12.58	21.98	-0.968	-4.953	-1.244	-4.92	-0.719	-5.03	0	-4.128
T6D5	HORF11038H6	HIPK4	HIPK4	homeodomain interacting protein kinase 4	BC034501	P	5198	4876	1970	885	37.8992	18.1501	124	43	6.29	4.86	11.12	19.99	1.228	-1.214	2.534	0.456	3.644	1.036	7.09	0.99
T6D6	HORF11039A11	DYRK1B	DYRK1B	dual-specificity tyrosine-(Y)-phosphorylation regulated kinase 1B	BC018751	P	4924	13333	1353	2101	27.4777	15.7579	95	82	7.02	3.9	11.65	15.58	5.355	-4.23	5.369	-3.312	5.243	-2.98	4.621	-2.576
T6D7	HORF11039B3	HSP90AA1	HSP90AA1	heat shock protein 90kDa alpha (cytosolic), class A member 1	BC023006	MR	10367	2371	2418	1047	23.324	44.1586	114	108	4.71	10.32	4.82	29.83	-2.966	-4.016	-2.862	-3.499	-2.284	-3.42	-0.284	-1.952
T6D8	HORF11039C10	DBN1	DBN1	drebrin 1	BC007281	C	4883	5730	1538	1293	31.497	22.5654	138	94	8.97	7.27	17.58	26.71	5.008	-5.693	5.334	-5.047	5.452	-4.288	6.714	-3.758
T6D9	HORF11039D1	PPEF1	PPEF1	protein phosphatase, EF-hand calcium binding domain 1	BC036026	P	8050	3055	1295	1078	16.087	35.2864	111	38	8.57	3.53	9.37	22.61	-1.552	-5.025	-1.503	-3.714	-1.439	-2.867	-0.259	-2.298
T6D10	HORF11039D4	SRPK1	SRPK1	SRSF protein kinase 1	BC038292	P	6003	11324	1729	595	28.8023	5.2543	83	97	4.8	16.3	9.43	25.05	2.051	4.461	2.536	4.889	1.21	3.626	-0.599	1.089
T6D11	HORF11039D12	CUL4A	CUL4A	cullin 4A	BC008308	C	10487	6794	875	1609	8.3437	23.6827	40	180	4.57	11.19	8.34	22.45	9.268	-1.761	10.158	-2.326	11.396	-2.458	15.116	-1.147
T6E1	HORF11039F5	SLC25A13	SLC25A13	solute carrier family 25, member 13 (citrin)	BC006566	C	5194	7100	2202	1216	42.3951	17.1268	79	178	3.59	14.64	9.39	14.73	1.666	9.355	2.542	8.067	1.134	7.17	0.758	7.957
T6E2	HORF11039F12	PLEKHC1	FERMT2	fermitin family member 2	BC017327	C	6587	5453	2411	1262	36.6024	23.1432	133	135	5.52	10.7	7.83	17.39	-2.065	4.145	-2.195	4.961	-2.289	5.789	-1.84	6.437
T6E3	HORF11039G2	PRKCH	PRKCH	protein kinase C, eta	BC037268	P	5341	2390	2243	783	41.9959	32.7615	147	4	6.55	0.51	11.52	22.65	-10.056	-4.793	-9.179	-2.852	-7.682	-2.541	-6.294	-2.545
T6E4	HORF11039G3	SV2B	SV2B	synaptic vesicle glycoprotein 2B	BC030011	C	4488	5328	1400	2332	31.1943	43.7688	45	122	3.21	5.23	20.5	23.56	-3.19	-10.953	-3.017	-10.83	-2.774	-9.032	-1.538	-6.538
T6E5	HORF11039G7	SRPK2	SRPK2	SRSF protein kinase 2	BC035214	P	4338	15478	1991	1585	45.8967	10.2403	89	83	4.47	5.24	10.35	12.21	6.244	1.526	5.271	2.693	4.851	1.773	3.754	1.292
T6E6	HORF11040A1	ARHGAP19	ARHGAP19	Rho GTPase activating protein 19	BC007848	C	10160	15489	1564	2048	15.3937	13.2223	70	104	4.48	5.08	4.22	17.8	10.496	-5.054	11.26	-3.931	10.871	-3.414	10.891	-2.877
T6E7	HORF11040B1	IGF1R	IGF1R	insulin-like growth factor 1 receptor	BC010607	P	10794	3378	2300	1307	21.3081	38.6915	129	146	5.61	11.17	3.79	27.72	0.542	-3.461	1.112	-3.383	0.684	-3.572	2.408	-2.876
T6E8	HORF11040C6	UBE2Q2	UBE2Q2	ubiquitin-conjugating enzyme E2Q family member 2	BC034342	C	6525	8676	1774	1637	27.1877	18.8681	144	182	8.12	11.12	12.27	29.32	0.862	-6.335	1.195	-5.061	1.489	-4.698	2.745	-4.346
T6E9	HORF11040D4	CDC42SE1	CDC42SE1	CDC42 small effector 1	BC012796	C	7802	5067	1223	1381	15.6755	27.2548	72	70	5.89	5.07	10.31	24.44	1.268	-6.827	2.21	-4.922	1.597	-3.952	3.318	-3.513
T6E10	HORF11040D6	CKS1B	CKS1B	CDC28 protein kinase regulatory subunit 1B	BC007751	C	6462	7212	1553	1731	24.0328	24.0017	89	79	5.73	4.56	8.92	25.38	-1.804	-9.722	-2.339	-8.634	-2.398	-6.955	-0.241	-4.871
T6E11	HORF11040E2	E2F2	E2F2	E2F transcription factor 2	BC007609	C	6512	4947	2188	1387	33.5995	28.0372	122	74	5.58	5.34	11.12	20.42	-0.916	-3.912	-1.961	-3.26	-2.309	-3.071	-1.368	-2.811
T6F1	HORF11040F10	LSM2	LSM2	LSM2 homolog, U6 small nuclear RNA associated (S. cerevisiae)	BC009192	C	3553	6921	1872	1469	52.6879	21.2253	100	87	5.34	5.92	10.95	10.9	5.049	5.325	4.062	4.744	2.359	4.148	0.37	3.865
T6F2	HORF11041B11	KIAA0101	KIAA0101	KIAA0101	BC007101	C	8025	10791	1234	985	15.3769	9.128	32	146	2.59	14.82	2.81	13.01	6.933	7.71	6.08	6.225	3.745	5.255	2.059	3.804
T6F3	HORF11041C4	APEG1	SPEG	SPEG complex locus	BC006346	P	12418	6217	2257	1607	18.1752	25.8485	231	218	10.23	13.57	9.97	22.34	-1.915	0.054	-1.238	0.7	1.796	2.272	5.74	4.724
T6F4	HORF11041D2	FOXP1	FOXP1	forkhead box P1	BC005055	C	4202	5784	2080	1008	49.5002	17.4274	248	31	11.92	3.08	18.71	16.04	-3.395	-1.204	-2.741	0	-3.012	-0.734	-2.71	-1.124
T6F5	HORF11041F2	EIF4EBP2	EIF4EBP2	eukaryotic translation initiation factor 4E binding protein 2	BC005057	C	3967	10383	1108	1228	27.9304	11.827	25	94	2.26	7.65	11.16	20.68	-1.318	-1.257	-1.273	-1.698	-2.092	-2.62	-2.212	-2.99
T6F6	HORF11041G1	FLJ14936	PRPF38A	PRP38 pre-mRNA processing factor 38 (yeast) domain containing A	BC000777	C	7288	2184	1721	1361	23.6142	62.3168	50	186	2.91	13.67	7.44	24.67	-1.263	2.437	-0.546	5.042	-0.189	8.349	2.409	14.687
T6F7	HORF11041H4	PTPRS	PTPRS	protein tyrosine phosphatase, receptor type, S	BC029496	P	2799	6273	1377	1346	49.1961	21.457	105	97	7.63	7.21	12.31	21.43	4.587	-2.367	6.078	-0.575	7.003	-0.032	8.958	2.287
T6F8	HORF11042A5	C10orf45	FAM107B	family with sequence similarity 107, member B	BC004872	C	6469	17531	1308	0	20.2195	0	120	0	9.17	0	9.46	14.97	NA	NA	NA	NA	NA	NA	NA	NA
T6F9	HORF11042A6	MED31	MED31	mediator complex subunit 31	BC012539	C	11963	5916	0	245	0	4.1413	0	4	0	1.63	2.39	16.52	3.805	3.75	4.066	4.765	3.496	4.464	2.096	2.171
T6F10	HORF11042B11	RAD51C	RAD51C	RAD51 homolog C (S. cerevisiae)	BC000667	C	6177	16441	371	303	6.0062	1.843	17	14	4.58	4.62	7.51	13.84	7.709	4.796	7.257	5.714	5.002	4.71	3.214	1.724
T6F11	HORF11042C1	PANK2	PANK2	pantothenate kinase 2	BC009421	C	12134	3956	454	1356	3.7416	34.277	23	56	5.07	4.13	3.35	23.5	-1.197	-6.689	-1.475	-5.425	-1.492	-5.158	-1.492	-4.25
T6G1	HORF11042C12	ITGB3BP	ITGB3BP	integrin beta 3 binding protein (beta3-endonexin)	BC014385	C	3637	6009	1861	194	51.1685	3.2285	64	16	3.44	8.25	9.46	12.79	1.136	7.524	1.259	8.178	0.385	7.41	-0.548	5.352
T6G2	HORF11042D4	HRSP12	HRSP12	heat-responsive protein 12	BC010280	C	4434	7967	715	1503	16.1254	18.8653	18	168	2.52	11.18	6.99	16.51	8.327	4.16	9.566	5.071	10.303	6.526	16.583	8.864
T6G3	HORF11042D6	IGLC2	IGLC2	immunoglobulin lambda constant 2 (Kern-Oz- marker)	BC012159	C	8403	6894	2061	296	24.527	4.2936	194	10	9.41	3.38	6.86	10.59	7.091	5.066	7.38	5.828	6.052	5.08	4.166	2.822
T6G4	HORF11042D8	CENPA	CENPA	centromere protein A	BC002703	C	6894	5676	196	737	2.8431	12.9845	16	25	8.16	3.39	5.46	11.6	-0.28	3.164	0.729	3.373	0.121	3.028	-0.739	1.389
T6G5	HORF11042F8	STK10	STK10	serine/threonine kinase 10	BC014413	MR, P	3499	4763	1070	1889	30.5802	39.6599	23	214	2.15	11.33	7.78	16.46	-1.589	4.275	-1.751	4.111	-1.307	3.958	-0.685	5.047
T6G6	HORF11042H1	RPL27A	RPL27A	ribosomal protein L27a	BC005326	C	3867	5530	1912	2024	49.444	36.6004	108	202	5.65	9.98	11	20.51	-3.254	-1.804	-2.499	-1.702	-1.713	-1.365	-1.41	-0.113
T6G7	HORF11042H5	MGC5395	AHNAK	AHNAK nucleoprotein	BC012477	C	4873	4914	2337	984	47.9581	20.0244	148	18	6.33	1.83	12.18	14.83	-0.705	-1.439	-0.541	-0.457	-0.651	-0.487	-1.562	-1.185
T6G8	HORF11042H9	CALM2	CALM2	calmodulin 2 (phosphorylase kinase, delta)	BC008437	C	4341	6134	1164	423	26.8141	6.896	35	5	3.01	1.18	8.88	15.48	3.697	1.873	4.658	2.569	3.112	2.439	2.371	0.881
T6G9	HORF11043C7	SDHD	SDHD	succinate dehydrogenase complex, subunit D, integral membrane protein	BC012603	MR	5328	18446	597	267	11.205	1.4475	28	5	4.69	1.87	7.1	8.3	4.627	6.566	4.637	7.155	3.252	5.83	0.645	3.043
T6G10	HORF11043E11	STK32A	STK32A	serine/threonine kinase 32A	BC021666	P	11094	3941	539	1100	4.8585	27.9117	14	3	2.6	0.27	3.57	8.34	-0.589	0.37	0	1.636	-0.562	1.601	-1.275	0.232
T6G11	HORF11043F9	ADCK5	ADCK5	aarF domain containing kinase 5	BC031570	P	3621	4374	1330	587	36.7302	13.4202	10	6	0.75	1.02	4.71	27.99	0.11	-4.523	0.819	-2.819	0.937	-2.323	2.203	-2.349
T6H1	HORF11043G8	PYCR1	PYCR1	pyrroline-5-carboxylate reductase 1	BC022244	C	8459	1341	0	244	0	18.1954	0	8	0	3.28	7.59	22.42	3.07	2.689	2.22	3.623	1.871	3.082	1.546	1.875
T6H2	HORF11043G11	TAF9	TAF9	TAF9 RNA polymerase II, TATA box binding protein (TBP)-associated factor, 32kDa	BC007349	C	4167	5824	1136	629	27.2618	10.8001	74	151	6.51	24.01	8.45	18.06	20.565	13.207	23.154	14.984	25.807	14.982	26.393	10.711
T6H3	HORF11044A1	RGS3	RGS3	regulator of G-protein signaling 3	BC019039	C	8528	1424	1554	180	18.2223	12.6404	220	6	14.16	3.33	5.06	25.72	0.242	3.248	0.485	4.157	0.046	3.943	-0.5	2.1
T6H4	HORF11044B12	UBE2C	UBE2C	ubiquitin-conjugating enzyme E2C	BC016292	C	3928	2420	637	88	16.2169	3.6364	65	3	10.2	3.41	17.02	14.28	3.924	7.129	4.459	7.898	3.963	6.996	3.069	4.195
T6H5	HORF11044C9	ZNF655	ZNF655	zinc finger protein 655	BC004288	C	4122	1565	286	255	6.9384	16.2939	8	10	2.8	3.92	5.87	19.24	3.08	3.985	3.539	4.708	3.31	4.552	2.317	2.185
T6H6	HORF11044C11	NUDT4	NUDT4	nudix (nucleoside diphosphate linked moiety X)-type motif 4	BC012069	C	3858	4157	860	1149	22.2913	27.6401	47	190	5.47	16.54	7.67	21.31	-1.39	6.081	-1.345	5.474	-2.14	2.603	-1.749	0
T6H7	HORF11044E3	NCE2	UBE2F	ubiquitin-conjugating enzyme E2F (putative)	BC010549	C	8110	6740	2602	448	32.0838	6.6469	98	31	3.77	6.92	7.57	18.8	4.595	3.642	3.863	3.42	2.486	3.13	1.03	2.045
T6H8	HORF11044E7	MGC17791	TNFAIP8L1	tumor necrosis factor, alpha-induced protein 8-like 1	BC017672	C	10129	1709	1177	242	11.6201	14.1603	38	16	3.23	6.61	4.26	18.81	3.029	5.196	3.213	5.838	2.863	5.77	2.901	3.956
T6H9	HORF11044F7	KRAS	KRAS	v-Ki-ras2 Kirsten rat sarcoma viral oncogene homolog	BC013572	C	5962	1757	892	328	14.9614	18.6682	44	20	4.93	6.1	7.89	19.1	-2.265	3.339	-1.77	4.443	-2.399	3.764	-2.444	2.256
T6H10	HORF11044F11	CDC42	CDC42	cell division cycle 42 (GTP binding protein, 25kDa)	BC018266	C	5244	2087	1589	511	30.3013	24.4849	45	28	2.83	5.48	8.89	18.53	-0.548	2.589	-0.788	4.032	-0.486	4.555	0.56	3.807
T6H11	HORF11044G1	CBX5	CBX5	chromobox homolog 5	BC006821	C	6945	1324	1519	388	21.8719	29.3051	63	15	4.15	3.87	8.13	22.12	-1.608	1.28	-1.563	2.194	-2.038	1.971	-2.061	0.079
T7A1	HORF11045A3	HMGB2	HMGB2	high-mobility group box 2	BC000903	C	7296	7980	1906	1889	26.1239	23.6717	96	268	5.04	14.19	7.79	20.9	1.238	2.003	1.94	0.8785	1.655	0.03	-0.115	-2.672
T7A2	HORF11045C2	C11orf23	PPP6R3	protein phosphatase 6, regulatory subunit 3	BC020953	C	7630	6770	1984	1831	26.0026	27.0458	123	283	6.2	15.46	8.66	23.2	1.87	2.578	2.657	0.9465	1.765	-1.984	2.045	-3.02
T7A3	HORF11045D5	BCL7B	BCL7B	B-cell CLL/lymphoma 7B	BC009548	C	4515	2196	1265	664	28.0177	30.2368	86	54	6.8	8.13	10.03	26.24	0.755	1.045	0.988	1.7245	0.22	1.25	0.261	-0.255
T7A4	HORF11045D7	FLJ11021	RSRC2	arginine/serine-rich coiled-coil 2	BC008684	C	3547	1263	1188	459	33.4931	36.342	70	47	5.89	10.24	11.49	26.62	-0.197	3.822	-1.587	4.6925	-1.53	5	-1.269	3.973
T7A5	HORF11045E1	CRK	CRK	v-crk sarcoma virus CT10 oncogene homolog (avian)	BC009837	C	12176	13064	0	0	0	0	0	0	0	0	1.96	19.43	NA	NA	NA	NA	NA	NA	NA	NA
T7A6	HORF11045F2	ICT1	ICT1	immature colon carcinoma transcript 1	BC015335	C	13849	12753	0	0	0	0	0	0	0	0	1.88	17.85	NA	NA	NA	NA	NA	NA	NA	NA
T7A7	HORF11045F9	TIMP1	TIMP1	TIMP metallopeptidase inhibitor 1	BC000866	C	5351	3365	2163	1150	40.4224	34.1753	116	130	5.36	11.3	13.93	23.93	-5.679	1.452	-5.514	1.1315	-4.55	0.492	-3.247	-0.057
T7A8	HORF11045H8	EDN1	EDN1	endothelin 1	BC009720	C	10903	6879	3444	1566	31.5876	22.7649	226	190	6.56	12.13	16.83	25.88	-9.689	-1.38	-10.188	-0.8025	-10.626	-2.6	-9.21	-3.87
T7A9	HORF11045H10	IL6	IL6	interleukin 6 (interferon, beta 2)	BC015511	C	4582	3666	2053	1399	44.8058	38.1615	125	139	6.09	9.94	17.95	24	-7.152	-1.287	-8.619	-2.0585	-7.334	-3.06	-5.259	-4.7
T7A10	HORF11046A11	FLJ13912	GINS3	GINS complex subunit 3 (Psf3 homolog)	BC005879	C	7927	7949	2949	2226	37.202	28.0035	369	351	12.51	15.77	20.53	27.4	-6.378	-0.846	-7.025	-1.5705	-7.117	-1.591	-2.644	1.176
T7A11	HORF11046B5	GRPEL1	GRPEL1	GrpE-like 1, mitochondrial (E. coli)	BC024242	C	8822	6098	2930	2006	33.2124	32.896	348	270	11.88	13.46	20.38	28.3	-5.727	-3.201	-6.512	-2.6345	-6.726	-3.532	-4.72	-1.993
T7B1	HORF11046C8	RAB3A	RAB3A	RAB3A, member RAS oncogene family	BC011782	C	5104	5896	1764	1365	34.5611	23.1513	146	183	8.28	13.41	12.13	23	0.315	4.51	1.195	4.2445	0.706	3.207	1.509	0.749
T7B2	HORF11046C9	FLJ20257	MEPCE	methylphosphate capping enzyme	BC016396	C	2239	2557	1194	1174	53.3274	45.9132	134	174	11.22	14.82	24.78	29.86	-5.184	0.302	-4.752	-0.6285	-4.626	-0.947	-2.462	-0.121
T7B3	HORF11046C11	NDFIP1	NDFIP1	Nedd4 family interacting protein 1	BC004317	C	2201	1385	933	556	42.3898	40.1444	149	58	15.97	10.43	26.34	31.85	-1.399	0.5	-2.234	1.2095	-3.424	1.279	-0.856	0.988
T7B4	HORF11046F10	AK3L1	AK3	adenylate kinase 3	BC013771	C	2006	1975	1067	980	53.1904	49.6203	145	66	13.59	6.73	19.06	31.86	0.126	-4.98	0.643	-3.3255	1.739	-1.187	4.802	-0.328
T7B5	HORF11046G1	ZMYND19	ZMYND19	zinc finger, MYND-type containing 19	BC012948	C	6669	6865	2712	2333	40.6658	33.984	345	410	12.72	17.57	13.6	26.13	2.699	0.128	3.536	-0.1255	4.11	1.106	9.808	4.722
T7B6	HORF11046G11	KLF7	KLF7	Kruppel-like factor 7 (ubiquitous)	BC012919	C	3072	1384	1606	834	52.2786	60.2601	272	126	16.94	15.11	23.4	27.27	-2.606	3.522	-3.301	5.3165	-0.478	7.275	4.104	8.62
T7B7	HORF11047A2	IGLC2	IGLC2	immunoglobulin lambda constant 2 (Kern-Oz- marker)	BC028090	C	4457	2661	2005	1383	44.9854	51.9729	436	129	21.75	9.33	18.68	20.81	-2.101	0.413	-1.646	-0.9035	-0.447	-1.474	1.457	-2.338
T7B8	HORF11047B1	RAB23	RAB23	RAB23, member RAS oncogene family	BC015021	C	4740	3308	2018	1444	42.5738	43.6518	124	119	6.14	8.24	22.59	28.7	-11.645	-5.889	-11.932	-5.6855	-10.606	-5.615	-8.586	-5.218
T7B9	HORF11047B3	MGC13204	C12orf32	chromosome 12 open reading frame 32	BC005106	C	5309	4118	1707	1266	32.1529	30.7431	94	68	5.51	5.37	21.27	23.98	-9.715	-3.839	-10.158	-3.5955	-9.141	-3.11	-7.199	-3.97
T7B10	HORF11047D9	ARHE	RND3	Rho family GTPase 3	BC012513	C	6838	5055	1442	1067	21.088	21.1078	120	61	8.32	5.72	18.07	24.12	-4.415	-2.014	-4.054	-0.1245	-4.134	0.362	-3.19	-0.233
T7B11	HORF11047E3	RNF138	RNF138	ring finger protein 138	BC018107	C	8131	4302	1217	767	14.9674	17.8289	91	45	7.48	5.87	7.39	20.62	4.384	1.625	5.18	2.6715	4.708	2.647	2.784	1.457
T7C1	HORF11047F10	C14orf80	C14orf80	chromosome 14 open reading frame 80	BC016028	C	5457	6146	1956	1330	35.8439	21.6401	141	151	7.21	11.35	11.97	18.21	-0.95	4.017	-1.085	4.0345	-1.469	3.871	-0.323	1.083
T7C2	HORF11047H11	C4BPB	C4BPB	complement component 4 binding protein, beta	BC005378	C	2094	3916	1388	2139	66.2846	54.6221	81	264	5.84	12.34	17	20.03	-4.467	2.59	-3.942	1.6635	-4.577	0.022	-3.878	-1.888
T7C3	HORF11048A3	CDCA5	CDCA5	cell division cycle associated 5	BC011000	C	2975	2995	1724	1674	57.9496	55.8932	137	201	7.95	12.01	13.43	23.01	-0.733	0.848	-1.08	0.0355	-1.291	-0.888	-0.593	-1.957
T7C4	HORF11048A7	TP53RK	TP53RK	TP53 regulating kinase	BC009727	P	2070	1740	1049	885	50.6763	50.8621	199	126	18.97	14.24	22.82	28.77	2.153	2.126	3.593	3.3675	4.792	5.571	6.351	6.034
T7C5	HORF11048A10	TM4SF14	TSPAN14	tetraspanin 14	BC002920	C	4011	2654	1500	678	37.3972	25.5463	141	61	9.4	9	17.8	31.02	-1.699	-0.752	-1.82	-0.8825	-2.279	-1.182	-1.932	-2.428
T7C6	HORF11048B12	HLA-DRA	HLA-DRA	major histocompatibility complex, class II, DR alpha	BC032350	C	7837	6173	2159	1671	27.5488	27.0695	116	151	5.37	9.04	11.66	29.63	-3.927	-6.863	-2.702	-7.1265	-2.568	-7.488	-1.599	-6.342
T7C7	HORF11048D8	PRKACB	PRKACB	protein kinase, cAMP-dependent, catalytic, beta	BC016285	P	5990	1794	2113	1136	35.2755	63.3222	204	94	9.65	8.27	16.66	25.23	-3.876	-1.103	-3.642	-0.0355	-3.173	1.596	-0.56	2.697
T7C8	HORF11048E1	DKFZp762O076	TMEM55A	transmembrane protein 55A	BC033892	C	5667	4178	1854	1759	32.7157	42.1015	108	110	5.83	6.25	10.73	21.21	-1.749	-3.748	-0.762	-3.6235	-0.268	-3.624	1.551	-3.13
T7C9	HORF11048E12	SRD5A1	SRD5A1	steroid-5-alpha-reductase, alpha polypeptide 1 (3-oxo-5 alpha-steroid delta 4-dehydrogenase alpha 1)	BC008673	C	6713	3626	2131	747	31.7444	20.6012	188	31	8.82	4.15	14.08	31.05	-1	-4.033	-2.26	-3.0665	-3.44	-2.125	-3.636	-2.939
T7C10	HORF11048G2	KLF6	KLF6	Kruppel-like factor 6	BC004301	C	6621	3893	1787	1333	26.9899	34.2409	99	72	5.54	5.4	7.88	20.78	1.553	-2.397	2.348	-0.8485	2.91	-0.022	3.789	-0.071
T7C11	HORF11048H2	RNP	RNPC3	RNA-binding region (RNP1, RRM) containing 3	BC010697	C	5032	4519	1772	1217	35.2146	26.9307	72	79	4.06	6.49	9.66	20.59	-2.347	-0.649	-1.458	0.7825	-0.837	2.019	0.571	1.217
T7D1	HORF11049A12	NT5E	NT5E	5'-nucleotidase, ecto (CD73)	BC015940	C, P	4447	7226	1703	1439	38.2955	19.9142	160	162	9.4	11.26	14.76	15.88	-0.55	4.708	0.266	4.3895	-0.84	3.784	-0.84	1.476
T7D2	HORF11049B4	TAF9	TAF9	TAF9 RNA polymerase II, TATA box binding protein (TBP)-associated factor, 32kDa	BC003400	C	1931	3134	989	559	51.217	17.8366	12	10	1.21	1.79	5.31	13.05	-0.563	3.691	0.137	4.8175	0	4.549	-1.558	1.742
T7D3	HORF11049B5	FLJ13154	C16orf57	chromosome 16 open reading frame 57	BC004415	C	2429	2555	1259	1290	51.832	50.4892	263	183	20.89	14.19	21.88	29.33	2.877	-0.17	2.416	0.9245	4.403	3.594	8.733	6.588
T7D4	HORF11049C7	DKK1	DKK1	dickkopf homolog 1 (Xenopus laevis)	BC001539	C	4722	4660	2140	2138	45.3198	45.8798	90	211	4.21	9.87	10.96	28.07	-3.998	-7.475	-3.225	-9.8755	-2.562	-9.963	-1.076	-9.183
T7D5	HORF11049E9	SLBP	SLBP	stem-loop binding protein	BC015703	C	4200	3534	1706	1464	40.619	41.4261	208	169	12.19	11.54	13.07	26.09	4.187	-1.673	4.549	-1.4735	5.571	-0.899	8.458	-0.269
T7D6	HORF11049F12	TGIF	TGIF1	TGFB-induced factor homeobox 1	BC000814	C	3317	1077	789	273	23.7866	25.3482	93	23	11.79	8.42	18.47	25.25	0.733	5.525	0.787	5.8325	0.718	4.271	-1.326	1.338
T7D7	HORF11049G2	PITPNB	PITPNB	phosphatidylinositol transfer protein, beta	BC031427	C	5969	4255	2277	2136	38.1471	50.1998	253	317	11.11	14.84	12.7	31.38	1.047	-4.674	1.267	-4.5145	2.216	-3.513	6.187	0.882
T7D8	HORF11049H2	TSSK6	TSSK6	testis-specific serine kinase 6	BC014611	P	8170	7131	2584	3081	31.6279	43.2057	273	410	10.57	13.31	10.65	30.52	3.451	-8.765	5.004	-9.6415	6.428	-8.793	9.253	-3.218
T7D9	HORF11049H7	C14orf130	UBR7	ubiquitin protein ligase E3 component n-recognin 7 (putative)	BC015046	C	4247	2161	1681	1184	39.5809	54.7894	163	182	9.7	15.37	13.06	26.2	0.293	4.408	1.387	5.7055	3.103	7.636	6.001	8.387
T7D10	HORF11049H10	FLJ11273	TMEM106B	transmembrane protein 106B	BC033901	C	6951	5666	1775	1402	25.5359	24.7441	118	54	6.65	3.85	18.3	23.87	-6.881	-5.649	-6.73	-4.5535	-6.209	-3.631	-5.18	-3.426
T7D11	HORF11050B2	ZWINT	ZWINT	ZW10 interactor	BC020979	C	6119	4771	2554	2197	41.7388	46.049	559	479	21.89	21.8	13.69	24.4	15.784	10.541	18.985	13.2875	24.705	18.934	37.615	27.864
T7E1	HORF11050C6	MGC4308	C3orf26	chromosome 3 open reading frame 26	BC006475	C	3791	6852	1547	1385	40.8072	20.2131	161	176	10.41	12.71	15.11	21.09	-0.262	5.649	0.123	5.6695	0.661	4.55	2.687	2.6
T7E2	HORF11050D9	ARMC1	ARMC1	armadillo repeat containing 1	BC011607	C	1743	3588	912	1106	52.3236	30.825	67	77	7.35	6.96	15.04	23.37	0.1	-1.621	-0.103	-1.6785	-0.156	-1.01	-0.703	-2.029
T7E3	HORF11050D10	TRA2A	TRA2A	transformer 2 alpha homolog (Drosophila)	BC017094	C	2978	3942	794	393	26.6622	9.9696	29	7	3.65	1.78	8.47	15.19	0.832	4.366	2.118	5.2055	1.404	4.863	-0.316	1.983
T7E4	HORF11050F7	FLJ12750	VPS37B	vacuolar protein sorting 37 homolog B (S. cerevisiae)	BC005882	C	4055	4806	1870	2104	46.1159	43.7786	204	187	10.91	8.89	15.84	25.98	-2.909	-6.042	-1.491	-4.3735	0.816	-1.517	5.097	2.022
T7E5	HORF11050G5	C9orf42	FAM122A	family with sequence similarity 122A	BC013062	C	2909	1588	1321	867	45.4108	54.597	84	78	6.36	9	13.66	26.21	-2.047	0.245	-2.121	-0.9475	-2.558	-0.929	-1.833	-1.644
T7E6	HORF11050H6	PTPLA	PTPLA	protein tyrosine phosphatase-like (proline instead of catalytic arginine), member A	BC010353	P	8330	7565	1084	816	13.0132	10.7865	90	22	8.3	2.7	14.35	32.08	0.547	-6.354	1.243	-4.3795	0.43	-3.504	-1.087	-4.337
T7E7	HORF11050H8	GNPDA1	GNPDA1	glucosamine-6-phosphate deaminase 1	BC012853	C	8733	5719	2635	2616	30.1729	45.7423	292	338	11.08	12.92	10.38	28.23	4.619	-4.994	6.998	-5.3225	8.539	-3.304	13.854	0.939
T7E8	HORF11051C2	CCND3	CCND3	cyclin D3	BC011616	C	7821	6410	2191	2535	28.0143	39.5476	260	338	11.87	13.33	10.91	30.12	5.433	-6.488	6.543	-7.0065	7.474	-5.192	10.665	-1.4
T7E9	HORF11051F6	MRPS2	MRPS2	mitochondrial ribosomal protein S2	BC013108	C	8177	6306	2578	2237	31.5275	35.4742	165	134	6.4	5.99	7.72	25.95	2.376	-9.507	2.34	-7.8485	3.76	-5.247	6.651	-1.756
T7E10	HORF11051G2	NRG1	NRG1	neuregulin 1	BC007675	C	6461	6012	2267	2272	35.0874	37.7911	228	263	10.06	11.58	14.9	24.12	-1.953	-2.388	-2.09	-3.2585	-2.607	-4.329	-1.02	-4.908
T7E11	HORF11051G7	FANCA	FANCA	Fanconi anemia, complementation group A	BC008979	C	5791	4154	2344	1644	40.4766	39.5763	185	164	7.89	9.98	16.16	24.62	-5.285	-2.222	-4.396	-2.5515	-4.871	-3.084	-3.417	-3.609
T7F1	HORF11051H4	CDC2	CDK1	cyclin-dependent kinase 1	BC014563	C, P	4388	7570	1582	1457	36.0529	19.247	129	149	8.15	10.23	11.83	17.73	0.354	4.406	0.232	4.4135	0.436	2.931	1.422	1.553
T7F2	HORF11051H6	FAM105B	FAM105B	family with sequence similarity 105, member B	BC015392	C	2756	5543	1499	1908	54.3904	34.4218	281	362	18.75	18.97	16.87	21.95	3.948	10.105	5.148	12.0065	7.72	13.505	14.822	17.567
T7F3	HORF11051H10	ATP5C1	ATP5C1	ATP synthase, H+ transporting, mitochondrial F1 complex, gamma polypeptide 1	BC000931	C	3333	5160	1509	1609	45.2745	31.1822	168	153	11.13	9.51	18.26	26.13	-2.799	-3.56	-2.213	-0.3865	-0.381	2.623	3.089	6.208
T7F4	HORF11052A2	CDK2	CDK2	cyclin-dependent kinase 2	BC003065	MR, P	3707	2891	1777	1412	47.9363	48.8412	355	221	19.98	15.65	20.1	26.44	2.704	2.49	6.061	6.5745	10.111	10.839	13.983	14.8
T7F5	HORF11052C7	FLJ20516	TIPIN	TIMELESS interacting protein	BC000870	C	4150	4618	1708	1865	41.1566	40.3854	99	180	5.8	9.65	11.59	27.68	-1.224	-5.525	-0.999	-5.9105	-0.348	-6.302	-0.048	-6.153
T7F6	HORF11052E12	TEF	TEF	thyrotrophic embryonic factor	BC039258	C	10543	10822	1504	1215	14.2654	11.2271	109	37	7.25	3.05	7.83	19.54	4.089	-3.059	3.555	-1.3625	3.936	-0.457	3.627	-0.878
T7F7	HORF11052F5	UNG	UNG	uracil-DNA glycosylase	BC015205	C	6711	5042	844	768	12.5764	15.2321	43	11	5.09	1.43	10.11	25.85	0.859	-3.928	1.949	-1.3675	0.567	-0.695	-1.269	-1.631
T7F8	HORF11052F9	CRK	CRK	v-crk sarcoma virus CT10 oncogene homolog (avian)	BC008506	C	7739	6845	2478	2407	32.0196	35.1644	260	293	10.49	12.17	11.88	27.02	2.688	-4.914	1.51	-3.9465	1.604	-0.987	4.863	4.335
T7F9	HORF11052H3	RNPS1	RNPS1	RNA binding protein S1, serine-rich domain	BC001659	C, MR	6697	7300	1260	1182	18.8144	16.1918	78	54	6.19	4.57	5.11	14.68	6.795	1.735	7.306	3.8695	8.185	4.501	9.81	4.409
T7F10	HORF11052H5	PPP6C	PPP6C	protein phosphatase 6, catalytic subunit	BC006990	P	7866	7246	2672	2536	33.969	34.9986	220	249	8.23	9.82	12.96	22.72	-1.493	-4.277	-1.333	-5.0065	-1.263	-5.455	0	-5.418
T7F11	HORF11053A6	C6orf55	VTA1	Vps20-associated 1 homolog (S. cerevisiae)	BC022536	C	13669	14446	59	0	0.4316	0	7	0	11.86	0	2.87	16.45	NA	NA	NA	NA	NA	NA	NA	NA
T7G1	HORF11053B5	SAP30BP	SAP30BP	SAP30 binding protein	BC007592	C	4806	8155	1723	1668	35.851	20.4537	186	206	10.8	12.35	15.31	17.31	-1.025	7.901	0	7.5185	0.313	8.308	2.813	9.951
T7G2	HORF11053C8	SDC1	SDC1	syndecan 1	BC008765	C	5423	7005	1750	1270	32.27	18.1299	218	110	12.46	8.66	16.99	25.07	0.33	-1.575	-0.158	-0.9705	-2.754	-1.775	-1.39	-2.22
T7G3	HORF11053D1	CLN6	CLN6	ceroid-lipofuscinosis, neuronal 6, late infantile, variant	BC013130	C	5610	8274	1666	1227	29.697	14.8296	116	93	6.96	7.58	9.25	18.42	1.914	1.207	3.436	2.8685	4.157	2.726	4.503	1.918
T7G4	HORF11053D5	PIM2	PIM2	pim-2 oncogene	BC018111	P	5002	7659	2363	2948	47.2411	38.4907	320	534	13.54	18.11	16.37	23.88	2.049	4.601	1.824	3.3155	2.366	1.854	4.894	2.677
T7G5	HORF11053D10	C20orf81	FAM113A	family with sequence similarity 113, member A	BC014247	C	5963	8422	2812	3313	47.1575	39.3374	371	477	13.19	14.4	12.15	22.16	5.446	-0.357	6.448	-0.7355	8.191	-1.387	9.212	-0.824
T7G6	HORF11053D12	PDXK	PDXK	pyridoxal (pyridoxine, vitamin B6) kinase	BC000123	MR	9247	7606	3184	2798	34.4328	36.7867	339	472	10.65	16.87	10.72	23.42	4.463	3.449	6.263	4.5805	8.043	8.482	14.273	16.057
T7G7	HORF11053E9	NEK6	NEK6	NIMA (never in mitosis gene a)-related kinase 6	BC000101	P	10589	14604	1966	1749	18.5664	11.9762	301	255	15.31	14.58	11.4	15.78	8.893	7.808	8.805	8.1675	6.423	9	8.725	9.825
T7G8	HORF11053F6	FLJ11151	CPPED1	calcineurin-like phosphoesterase domain containing 1	BC006289	P	5147	6207	2138	2198	41.5388	35.4116	343	361	16.04	16.42	20.14	29.03	0.013	-1.232	0.748	-1.1545	2.934	-0.857	7.394	3.153
T7G9	HORF11053H7	HMG20B	HMG20B	high-mobility group 20B	BC003505	C	4739	4600	1703	1364	35.9359	29.6522	99	149	5.81	10.92	8.83	29.05	1.874	-3.01	1.187	-3.9285	-0.389	-4.271	-1.131	-3.58
T7G10	HORF11054B3	GGH	GGH	gamma-glutamyl hydrolase (conjugase, folylpolygammaglutamyl hydrolase)	BC025025	C	8110	9848	2218	1877	27.349	19.0597	86	103	3.88	5.49	7.6	18.82	-1.218	-3.381	-1.063	-2.2695	-1.526	-2.554	-1.746	-3.123
T7G11	HORF11054B7	PYCR1	PYCR1	pyrroline-5-carboxylate reductase 1	BC001504	C	3083	2420	1427	1182	46.2861	48.843	160	114	11.21	9.64	20.41	30.37	-2.177	-3.988	-2.573	-4.3675	-2.904	-3.749	-0.731	-2.528
T7H1	HORF11054E2	PLCXD1	PLCXD1	phosphatidylinositol-specific phospholipase C, X domain containing 1	BC005028	C	8246	8069	1819	1221	22.0592	15.132	123	199	6.76	16.3	7.8	20.24	4.067	5.913	5.349	6.2785	5.847	3.486	7.638	0.629
T7H2	HORF11054E3	TACSTD2	TACSTD2	tumor-associated calcium signal transducer 2	BC009409	C	5413	3053	1774	974	32.773	31.903	118	103	6.65	10.57	8.46	28.48	3.103	-0.668	2.198	-0.3735	1.013	-1.894	0.003	-2.936
T7H3	HORF11054F2	CDC2L5	CDK13	cyclin-dependent kinase 13	BC001274	MR, P	4953	2074	1497	563	30.2241	27.1456	80	45	5.34	7.99	11.23	24.62	-1.388	2.546	-0.517	2.3145	-0.527	1.263	-0.363	-0.693
T7H4	HORF11054F3	SOC	UBXN11	UBX domain protein 11	BC038106	C	4599	1596	1496	560	32.5288	35.0877	93	43	6.22	7.68	8.73	21.24	2.096	3.799	2.832	4.8375	3.478	3.599	4.369	1.899
T7H5	HORF11054H7	ZFP36	ZFP36	zinc finger protein 36, C3H type, homolog (mouse)	BC009693	C	5393	2719	1247	626	23.1226	23.0232	59	18	4.73	2.88	7.6	22.84	1.004	-0.091	2.085	1.9115	2.296	2.118	3.835	1.122
T7H6	HORF11054H9	NUP37	NUP37	nucleoporin 37kDa	BC000861	C	6423	2793	1405	644	21.8745	23.0576	79	24	5.62	3.73	9.47	24.43	0	-0.631	0.586	0.7505	0.687	1.781	-0.115	0.579
T7H7	HORF11055A6	PPP1CB	PPP1CB	protein phosphatase 1, catalytic subunit, beta isozyme	BC002697	P	4813	2325	1366	647	28.3815	27.828	69	28	5.05	4.33	8.21	22.82	1.206	0.479	2.123	1.9005	2.642	1.851	3.672	0.057
T7H8	HORF11055C12	DUSP11	DUSP11	dual specificity phosphatase 11 (RNA/RNP complex 1-interacting)	BC000346	P	6010	2325	1733	756	28.8353	32.5161	128	47	7.39	6.22	8.63	19.95	4.314	2.15	4.87	3.6205	5.122	4.076	6.689	2.286
T7H9	HORF11055D1	PPP1CA	PPP1CA	protein phosphatase 1, catalytic subunit, alpha isozyme	BC008010	P	4871	2807	2015	1039	41.3673	37.0146	128	84	6.35	8.08	10.15	23.76	0.398	0.091	-0.06	0.6605	0.171	1.062	0.758	1.455
T7H10	HORF11055D12	ERBB3	ERBB3	v-erb-b2 erythroblastic leukemia viral oncogene homolog 3 (avian)	BC002706	P	5598	1227	2234	560	39.9071	45.6398	123	34	5.51	6.07	9.24	22.19	-0.862	2.585	-0.637	3.2185	-0.276	2.983	0.537	1.873
T7H11	HORF11055E6	TXNRD1	TXNRD1	thioredoxin reductase 1	BC027612	C	6669	1701	2193	664	32.8835	39.0359	116	32	5.29	4.82	8.42	19.09	0.186	2.277	-0.394	2.3445	-1.052	2.13	-1.794	0.274
T8A1	HORF11055F8	MAP2K6	MAP2K6	mitogen-activated protein kinase kinase 6	BC012009	P	5081	4187	1951	1000	38.398	23.8834	137	81	7.02	8.1	2.56	17.38	18.9645	3.1125	22.323	4.0895	24.9435	4.456	32.172	4.455
T8A2	HORF11055F10	LCMT1	LCMT1	leucine carboxyl methyltransferase 1	BC001214	C	4007	3558	1722	973	42.9748	27.3468	231	80	13.41	8.22	10.11	21.28	9.1645	1.5025	8.592	2.0615	8.5755	2.679	12.067	3.977
T8A3	HORF11055G9	WWP2	WWP2	WW domain containing E3 ubiquitin protein ligase 2	BC000108	C	5899	3333	1461	1056	24.7669	31.6832	218	92	14.92	8.71	10.64	22	7.6315	-0.0025	9.274	1.0155	10.2725	2.331	13.822	3.463
T8A4	HORF11055H1	RAD51AP1	RAD51AP1	RAD51 associated protein 1	BC006992	C	3401	2623	777	420	22.8462	16.0122	105	37	13.51	8.81	10.1	26.46	8.6255	5.1035	8.151	5.8505	7.7035	6.131	7.76	6.163
T8A5	HORF11055H11	CSNK1A1L	CSNK1A1L	casein kinase 1, alpha 1-like	BC028723	P	4648	3751	1769	1187	38.0594	31.6449	106	88	5.99	7.41	9.69	21.22	0.4265	2.5315	0.781	1.2025	0.9365	1.243	2.75	1.745
T8A6	HORF11056B2	BM039	CENPN	centromere protein N	BC008972	MR	3924	3669	1747	1173	44.5209	31.9706	76	105	4.35	8.95	10.84	20.83	-2.0445	1.7915	-2.302	-0.1645	-2.5595	-1.129	-2.164	-1.464
T8A7	HORF11056B11	KIAA0056	NCAPD3	non-SMC condensin II complex, subunit D3	BC011408	C	4697	5438	1776	1592	37.8114	29.2755	52	167	2.93	10.49	7.53	18.9	-0.1885	2.5695	-0.082	1.0215	-1.0295	0.744	-1.343	0.295
T8A8	HORF11056C3	GNB1	GNB1	guanine nucleotide binding protein (G protein), beta polypeptide 1	BC008991	C	6055	5872	2276	1574	37.5888	26.8052	348	295	15.29	18.74	11.11	22.41	10.7935	7.4205	14.001	10.9055	18.6675	15.816	28.101	20.8
T8A9	HORF11056C5	DUSP12	DUSP12	dual specificity phosphatase 12	BC006286	MR, P	5413	3872	2352	1561	43.451	40.3151	199	125	8.46	8.01	22.44	20.68	-8.2245	0.4375	-9.934	-0.6145	-10.4255	-2.275	-8.489	-2.466
T8A10	HORF11056D2	SSH3	SSH3	slingshot homolog 3 (Drosophila)	BC004176	P	5714	5374	2644	2165	46.2723	40.2866	393	430	14.86	19.86	10.62	20.22	10.1865	9.7575	10.299	8.7855	12.3205	11.884	18.796	17.457
T8A11	HORF11056D10	HAN11	DCAF7	DDB1 and CUL4 associated factor 7	BC001264	C	5294	4046	1707	1028	32.244	25.4078	464	120	27.18	11.67	18.57	25.71	5.1115	2.9805	7.572	4.2545	9.7375	6.091	14.077	8.761
T8B1	HORF11056E2	ZNF183	RNF113A	ring finger protein 113A	BC020556	C	2645	3053	1315	995	49.7164	32.5909	100	106	7.6	10.65	10.6	19.68	2.9095	5.8265	3.275	4.9815	3.3175	3.654	2.325	0.689
T8B2	HORF11056E4	TRIB2	TRIB2	tribbles homolog 2 (Drosophila)	BC002637	P	2329	3111	1262	1055	54.1863	33.9119	68	129	5.39	12.23	12.93	23.49	-1.3415	4.9215	-1.39	4.2035	-1.9845	2.392	-2.134	0.334
T8B3	HORF11056F9	CDK7	CDK7	cyclin-dependent kinase 7	BC000834	C, P	2823	2853	1282	934	45.4127	32.7375	31	18	2.42	1.93	8.7	17.25	-1.2855	0.6835	-1.299	1.4615	-1.8145	1.302	-2.742	-0.073
T8B4	HORF11056G3	CDK7	CDK7	cyclin-dependent kinase 7	BC005298	C, P	3545	2137	1766	1011	49.8166	47.3093	61	23	3.45	2.27	10.06	15.99	-2.0905	1.0785	-2.193	1.4055	-2.1755	1.133	-1.868	0.204
T8B5	HORF11056G6	MAP2K3	MAP2K3	mitogen-activated protein kinase kinase 3	BC032478	P	5388	4032	2456	1627	45.5828	40.3522	228	138	9.28	8.48	11.8	25.78	1.7435	-2.9715	3.136	-1.9665	2.7815	-1.224	1.798	-0.233
T8B6	HORF11057A8	ST3GAL2	ST3GAL2	ST3 beta-galactoside alpha-2,3-sialyltransferase 2	BC036777	C	5407	3627	2036	1291	37.6549	35.5942	59	68	2.9	5.27	6.76	27.61	-0.7535	-4.3335	-0.279	-3.5205	-0.4265	-2.362	0.034	-0.639
T8B7	HORF11057B2	PRKACB	PRKACB	protein kinase, cAMP-dependent, catalytic, beta	BC035058	P	10509	12754	2583	2648	24.5789	20.7621	101	326	3.91	12.31	6.94	22.29	1.0715	1.0485	0.866	-1.2165	0.3345	-3.582	-0.048	-3.58
T8B8	HORF11057B9	PRKACG	PRKACG	protein kinase, cAMP-dependent, catalytic, gamma	BC039888	P	6956	6038	2896	2309	41.6331	38.2411	269	272	9.29	11.78	17.98	25.91	-6.4785	-2.7735	-5.948	-3.7905	-4.7875	-3.322	-1.933	-0.495
T8B9	HORF11057C10	TSK	TSKU	tsukushi small leucine rich proteoglycan homolog (Xenopus laevis)	BC020975	C	5862	3755	2013	1588	34.3398	42.2903	167	168	8.3	10.58	16.11	28.84	-3.6215	-2.8725	-3.707	-4.1505	-3.6785	-5.213	-1.256	-3.832
T8B10	HORF11057D11	SDCCAG3	SDCCAG3	serologically defined colon cancer antigen 3	BC014515	C	5032	3484	1818	1545	36.1288	44.3456	86	92	4.73	5.95	10.45	23.57	-1.9565	-3.3285	-1.162	-4.3895	-1.8285	-3.979	-1.126	-3.614
T8B11	HORF11057G5	GABPB2	GABPB2	GA binding protein transcription factor, beta subunit 2	BC016910	C	6650	3003	1535	1013	23.0827	33.7329	209	71	13.62	7.01	12.79	27.84	6.6625	-1.7755	6.471	-2.1035	6.9665	-2.398	10.822	-2.019
T8C1	HORF11057H4	RNUT1	SNUPN	snurportin 1	BC004203	C	3860	5584	1546	1084	40.0518	19.4126	59	51	3.82	4.7	7.74	15.96	0.1765	2.7195	1.05	3.0675	1.0485	2.818	0.953	1.721
T8C2	HORF11058A5	RFC4	RFC4	replication factor C (activator 1) 4, 37kDa	BC017452	C	3494	3481	1692	1304	48.4259	37.4605	48	52	2.84	3.99	9.71	17.46	-2.9405	0.0285	-2.646	0.0375	-2.4975	0.569	-2.652	0.798
T8C3	HORF11058A8	MAPK11	MAPK11	mitogen-activated protein kinase 11	BC027933	P	3574	4474	1861	1563	52.0705	34.9352	55	93	2.96	5.95	7.76	18.1	-0.7755	0.5135	0.008	-0.0635	-1.0645	-0.588	-1.772	-1.272
T8C4	HORF11058A12	VPS72	VPS72	vacuolar protein sorting 72 homolog (S. cerevisiae)	BC003151	C	3638	2852	1767	1556	48.5706	54.5582	76	65	4.3	4.18	10.42	20.52	-2.2315	-2.9725	-2.277	-3.2015	-2.2285	-2.406	-0.98	-1.57
T8C5	HORF11058B1	DKFZP434C245	POC1A	POC1 centriolar protein homolog A (Chlamydomonas)	BC007417	C	3989	3605	2040	1684	51.1406	46.7129	166	181	8.14	10.75	15.14	23.74	-3.0005	0.5185	-1.925	2.1395	-1.0555	2.934	-1.207	2.19
T8C6	HORF11058E6	CDCA7	CDCA7	cell division cycle associated 7	BC027966	C	3778	2228	1546	1026	40.9211	46.0503	112	49	7.24	4.78	16.4	28.29	-3.1765	-3.3985	-3.438	-3.3625	-4.4615	-3.352	-3.975	-2.89
T8C7	HORF11058F1	PPM1K	PPM1K	protein phosphatase, Mg2+/Mn2+ dependent, 1K	BC037552	P	7181	5710	2952	2455	41.1085	42.9947	250	221	8.47	9	14.59	24.67	-4.1185	-4.8115	-3.382	-5.8125	-2.2815	-5.168	-0.034	-2.383
T8C8	HORF11058F10	ARPC1B	ARPC1B	actin related protein 2/3 complex, subunit 1B, 41kDa	BC007555	C	8694	6960	2948	2605	33.9084	37.4282	330	259	11.19	9.94	14.01	27	0.5625	-6.6005	1.552	-7.1375	2.7105	-6.508	4.136	-2.564
T8C9	HORF11058G4	ASAM	ASAM	adipocyte-specific adhesion molecule	BC009371	C	7218	5335	1684	1457	23.3306	27.3102	184	95	10.93	6.52	6.76	28.13	10.9085	-5.2505	11.955	-5.3775	13.5365	-5.75	17.477	-4.323
T8C10	HORF11058H4	ACTB	ACTB	actin, beta	BC001301	C	7919	6667	2480	2273	31.3171	34.0933	171	253	6.9	11.13	7.96	27.26	2.9385	-4.3855	3.836	-6.5845	3.5615	-6.937	5.011	-2.772
T8C11	HORF11058H8	AGPAT3	AGPAT3	1-acylglycerol-3-phosphate O-acyltransferase 3	BC011971	C	16006	8309	2654	1679	16.5813	20.207	627	327	23.62	19.48	15.83	24.68	17.5275	3.8795	13.792	1.1065	7.8025	-1.756	3.294	-2.911
T8D1	HORF11059B7	LYAR	LYAR	Ly1 antibody reactive homolog (mouse)	BC015796	C	2662	3733	1513	1340	56.837	35.8961	77	32	5.09	2.39	9.23	13.46	0.1515	1.3145	1.311	1.4295	1.4505	1.091	2.513	0.296
T8D2	HORF11059C11	DUSP6	DUSP6	dual specificity phosphatase 6	BC003143	P	1672	2876	981	1045	58.6722	36.3352	19	13	1.94	1.24	10.27	16.49	-0.8345	-0.2685	-0.789	0.3605	-1.4325	0.54	-2.477	0.073
T8D3	HORF11059D4	PPM1A	PPM1A	protein phosphatase, Mg2+/Mn2+ dependent, 1A	BC026691	P	1894	2453	1199	1171	63.3052	47.7375	21	16	1.75	1.37	11.22	18.72	-3.3585	-2.2375	-2.107	-1.1225	-2.6425	-0.803	-2.895	-1.076
T8D4	HORF11059D6	MAPKAPK3	MAPKAPK3	mitogen-activated protein kinase-activated protein kinase 3	BC007591	P	2489	1376	1331	976	53.4753	70.9302	85	67	6.39	6.86	11.49	17.5	-0.0895	4.0125	-0.088	5.0985	0.1435	6.125	0.485	5.076
T8D5	HORF11059E7	CDC42EP1	CDC42EP1	CDC42 effector protein (Rho GTPase binding) 1	BC009356	C	3209	1969	1543	1325	48.0835	67.293	105	117	6.8	8.83	10.32	24.07	1.6675	-0.0695	1.415	0.2915	1.9555	1.576	2.784	3.154
T8D6	HORF11059F2	CAMK1D	CAMK1D	calcium/calmodulin-dependent protein kinase ID	BC035745	P	3024	1804	1553	1250	51.3558	69.2905	104	99	6.7	7.92	9.18	20.58	1.5925	1.9785	1.844	2.2375	1.4495	3.207	2.146	2.552
T8D7	HORF11059F7	ACPP	ACPP	acid phosphatase, prostate	BC008493	C	4817	2369	1924	1194	39.9419	50.401	197	96	10.24	8.04	12.62	28.17	2.5545	-2.2705	3.2	-3.0535	2.8605	-2.664	2.63	-1.204
T8D8	HORF11059F12	ADRBK2	ADRBK2	adrenergic, beta, receptor kinase 2	BC036797	P	6426	2809	2210	1150	34.3915	40.9398	160	55	7.24	4.78	16.79	29.78	-5.2285	-5.3965	-6.231	-5.1455	-5.8425	-4.252	-3.495	-3.658
T8D9	HORF11059G7	ALKBH1	ALKBH1	alkB, alkylation repair homolog 1 (E. coli)	BC025787	C	7458	7758	1070	827	14.347	10.66	73	48	6.82	5.8	6.59	22.22	5.9905	1.7465	6.91	2.2815	6.0155	1.848	4.855	0.694
T8D10	HORF11059H1	KIAA1712	KIAA1712	KIAA1712	BC038667	C	4951	6175	1754	2098	35.4272	33.9757	141	181	8.04	8.63	7.94	24.38	4.5925	-4.0625	4.512	-5.1365	4.3465	-4.738	4.566	-1.959
T8D11	HORF11059H4	KIAA0999	SIK3	SIK family kinase 3	BC035583	P	5844	3878	1673	1082	28.6277	27.901	88	30	5.26	2.77	10.19	20.06	-0.1185	-1.1845	0.903	-0.4175	0.7595	0.293	2.714	0.72
T8E1	HORF11060B6	DUSP4	DUSP4	dual specificity phosphatase 4	BC002671	ML, P	2275	4619	1393	1575	61.2308	34.0983	106	64	7.61	4.06	1.59	14.62	23.8035	4.0015	27.478	4.1555	29.8865	3.905	34.75	3.438
T8E2	HORF11060B11	MAT2A	MAT2A	methionine adenosyltransferase II, alpha	BC001686	C	1716	3885	1130	1248	65.8508	32.1236	26	24	2.3	1.92	8.53	16.99	-1.0175	-1.0965	-0.779	-0.1615	-1.2805	-0.303	-1.635	-1.169
T8E3	HORF11060C3	ZNF207	ZNF207	zinc finger protein 207	BC008023	C	1657	2687	914	1020	55.1599	37.9606	34	27	3.72	2.65	7.27	20.76	3.1565	-1.1105	3.396	-0.5145	2.1045	-0.472	1.303	-0.624
T8E4	HORF11060D11	PSCD3	CYTH3	cytohesin 3	BC028717	C	5617	5373	2100	2257	37.3865	42.0063	90	226	4.29	10.01	7.62	23.52	0.3955	-1.8035	-0.719	-3.1045	-1.2335	-4.447	-1.075	-3.302
T8E5	HORF11060E6	KRT19	KRT19	keratin 19	BC010409	C	4916	4980	1395	695	28.3767	13.9558	315	152	22.58	21.87	15.05	24.95	13.3725	10.9985	16.558	12.8205	19.9155	14.484	22.368	13.343
T8E6	HORF11060E10	CNP	CNP	2',3'-cyclic nucleotide 3' phosphodiesterase	BC011046	C, MR	5405	4071	2097	1768	38.7974	43.4291	265	181	12.64	10.24	14.57	24.45	3.8525	-1.0925	4.825	-2.0745	5.9905	-1.271	7.476	-0.409
T8E7	HORF11060F5	OPN3	OPN3	opsin 3	BC036773	C	5976	3626	2077	1647	34.7557	45.422	201	138	9.68	8.38	11.59	25.97	3.2645	-3.4155	3.454	-4.0655	3.8205	-3.495	3.335	-2.404
T8E8	HORF11060F8	INDO	IDO1	indoleamine 2,3-dioxygenase 1	BC027882	C	5579	3564	2226	1979	39.8996	55.5275	365	211	16.4	10.66	13.18	27.07	8.6515	-3.4165	10.791	-1.3585	12.1545	1.351	10.171	3.651
T8E9	HORF11060G10	ANLN	ANLN	anillin, actin binding protein	BC034692	C	3734	3156	1610	1309	43.1173	41.4766	106	56	6.58	4.28	9.89	23.66	1.6765	-3.4935	1.676	-3.3785	0.8555	-3.219	1.459	-2.631
T8E10	HORF11060H7	FLJ22313	HERPUD2	HERPUD family member 2	BC005091	C	4447	5063	1586	1610	35.6645	31.7993	52	86	3.28	5.34	8.74	21.87	-1.4595	-3.1085	-0.869	-3.1365	-1.4795	-3.603	-1.297	-3.215
T8E11	HORF11061A1	PDK2	PDK2	pyruvate dehydrogenase kinase, isozyme 2	BC005811	P	5873	4671	2412	1636	41.0693	35.0246	294	200	12.19	12.22	11.41	27.18	5.5415	-0.5545	6.86	0.7165	9.4315	3.789	14.251	9.33
T8F1	HORF11061C9	BCKDK	BCKDK	branched chain ketoacid dehydrogenase kinase	BC007363	P	6031	7522	1863	1513	30.8904	20.1143	147	145	7.89	9.58	7.13	17.99	6.0435	4.2925	6.265	3.8165	5.1855	3.403	6.278	2.156
T8F2	HORF11061C11	CTSD	CTSD	cathepsin D	BC016320	C	5171	6607	2101	1815	40.6304	27.4709	149	184	7.09	10.14	9.48	21.39	2.3495	1.0305	1.994	0.1465	1.0925	-0.537	2.933	0.353
T8F3	HORF11061D6	IDH1	IDH1	isocitrate dehydrogenase 1 (NADP+), soluble	BC012846	C	2217	4557	1167	1200	52.6387	26.3331	65	64	5.57	5.33	12.57	20.91	-1.0235	-0.1755	-1.872	-0.0375	-2.3775	0.134	-2.438	0.458
T8F4	HORF11061D7	YY1	YY1	YY1 transcription factor	BC037308	C	2527	3782	614	686	24.2976	18.1386	54	29	8.79	4.23	20.13	29.39	-0.9915	-1.3145	-1.02	-0.4625	-1.3895	-0.134	-2.678	0.622
T8F5	HORF11061D8	STK32B	STK32B	serine/threonine kinase 32B	BC038238	MR, P	5969	6671	2687	2133	45.0159	31.9742	205	231	7.63	10.83	22.06	26.02	-12.1505	-3.8935	-11.919	-4.8425	-10.7715	-4.805	-6.726	-2.414
T8F6	HORF11061E2	CSNK1D	CSNK1D	casein kinase 1, delta	BC003558	P	5461	4762	2383	2070	43.6367	43.4691	363	274	15.23	13.24	16.7	22.77	4.3445	2.6785	5.344	2.9975	5.4435	5.411	6.158	9.072
T8F7	HORF11061E9	C20orf3	C20orf3	chromosome 20 open reading frame 3	BC003501	C	4570	2609	1400	704	30.6346	26.9835	99	33	7.07	4.69	11.01	29.87	1.2185	-1.8955	2.347	-1.4535	2.2015	-1.338	3.208	-0.821
T8F8	HORF11061E10	CSNK1E	CSNK1E	casein kinase 1, epsilon	BC006490	MR, P	5771	4809	2330	2182	40.3743	45.3733	293	281	12.58	12.88	15.26	26.15	2.3465	-1.1685	3.898	0.2275	4.7435	3.851	2.799	5.594
T8F9	HORF11061G4	ALS2CR2	STRADB	STE20-related kinase adaptor beta	BC008302	P	4007	3711	1860	1682	46.4188	45.3247	55	87	2.96	5.17	7.82	25.14	-1.0535	-5.9195	-0.732	-6.0875	-0.9785	-5.21	-0.066	-4.223
T8F10	HORF11062A6	AP1M1	AP1M1	adaptor-related protein complex 1, mu 1 subunit	BC017469	C	4559	4010	1866	1809	40.93	45.1122	108	87	5.79	4.81	9.51	23.53	0.3205	-5.6765	0.639	-5.9115	0.7215	-5.443	2.069	-4.604
T8F11	HORF11062B4	MAPK9	MAPK9	mitogen-activated protein kinase 9	BC032539	MR, P	7027	5597	2756	1847	39.2202	32.9998	98	159	3.56	8.61	7.28	22.29	-1.1245	-1.1815	-1.538	-3.0185	-2.5995	-3.857	-3.21	-3.81
T8G1	HORF11062C3	PAK4	PAK4	p21 protein (Cdc42/Rac)-activated kinase 4	BC002921	MR, P	8043	11779	1830	1402	22.7527	14.3677	151	124	8.25	8.84	10.33	14.5	3.7115	2.4295	2.379	1.6445	1.4715	-0.302	-0.816	-1.822
T8G2	HORF11062C4	STK25	STK25	serine/threonine kinase 25	BC007852	P	5122	9555	1685	2011	32.8973	21.0466	136	227	8.07	11.29	14.55	19.21	-0.6535	4.7545	-1.726	4.0465	-3.7005	0.785	-3.807	-1.753
T8G3	HORF11062D4	PDPK1	PDPK1	3-phosphoinositide dependent protein kinase-1	BC033494	P	4047	6955	1930	2036	47.6896	29.2739	103	242	5.34	11.89	12.66	24.78	-2.9245	0.0025	-2.739	-1.0375	-3.4825	-2.319	-3.386	-2.599
T8G4	HORF11062D7	PPP2R2C	PPP2R2C	protein phosphatase 2, regulatory subunit B, gamma	BC032954	MR	3338	5178	1713	2242	51.3182	43.2986	270	337	15.76	15.03	16.49	21.19	4.3675	5.7735	4.859	4.9265	5.6565	6.18	7.604	10.885
T8G5	HORF11062E2	SYT11	SYT11	synaptotagmin XI	BC039205	MR	4537	5072	1641	1733	36.1693	34.168	240	147	14.63	8.48	13.71	22.43	5.4845	-0.2145	6.768	2.1075	9.0655	5.182	12.077	9.688
T8G6	HORF11062E5	FLJ23311	E2F8	E2F transcription factor 8	BC028244	C	3488	3456	704	475	20.1835	13.7442	81	11	11.51	2.32	22.02	26.1	-0.8505	1.5055	-0.725	2.1925	-0.9075	1.867	-0.442	0.978
T8G7	HORF11062E6	STK24	STK24	serine/threonine kinase 24	BC035578	C, MR, P	4814	5875	1962	1776	40.7561	30.2298	80	99	4.08	5.57	8.94	20.57	-1.0285	-2.6175	-0.63	-3.1955	-0.6765	-2.492	-0.189	-1.542
T8G8	HORF11062F5	STK11	STK11	serine/threonine kinase 11	BC007981	MR, P	6019	6008	2752	2885	45.7219	48.0193	262	310	9.52	10.75	11.39	21.04	4.0495	-0.4075	4.286	-1.8095	4.0065	-2.828	-0.037	-3.86
T8G9	HORF11062F12	M6PRBP1	PLIN3	perilipin 3	BC007566	C	4323	6368	2113	2413	48.8781	37.8926	107	177	5.06	7.34	10.14	20.81	-2.2245	-3.9165	-1.8	-4.8395	-1.5255	-5.585	-0.827	-4.505
T8G10	HORF11062G2	PTPN1	PTPN1	protein tyrosine phosphatase, non-receptor type 1	BC018164	P	4342	5639	1955	2294	45.0253	40.681	91	109	4.65	4.75	8.46	19.25	-1.1165	-4.4655	-0.537	-5.2175	-0.4825	-5.083	-0.175	-4.477
T8G11	HORF11062G6	MGC4796	STK40	serine/threonine kinase 40	BC007835	P	5088	6352	2236	2023	43.9465	31.8482	72	95	3.22	4.7	11.01	17.76	-5.2185	-2.3805	-5.395	-3.9555	-5.9045	-4.262	-5.642	-3.43
T8H1	HORF11062G8	PDK1	PDK1	pyruvate dehydrogenase kinase, isozyme 1	BC039158	P	5286	2256	1579	887	29.8714	39.3174	75	67	4.75	7.55	6.12	20.89	4.2845	3.3735	5.101	2.7995	4.3935	2.217	4.956	1.654
T8H2	HORF11062G9	PKNOX1	PKNOX1	PBX/knotted 1 homeobox 1	BC007746	C	4159	2188	1841	856	44.2654	39.1225	70	63	3.8	7.36	8.41	22.07	-0.7195	2.6155	-0.023	2.1205	-0.5515	1.915	-0.865	1.258
T8H3	HORF11062H2	FBXL20	FBXL20	F-box and leucine-rich repeat protein 20	BC007557	C	5357	2244	369	77	6.8882	3.4314	19	5	5.15	6.49	6.01	12.04	5.6545	NA	5.758	NA	4.3415	NA	2.652	NA
T8H4	HORF11063C10	TUBB	TUBB	tubulin, beta	BC019924	C	4581	2099	1289	472	28.138	22.4869	81	52	6.28	11.02	9.11	23.23	2.5895	6.9845	2.781	7.9105	3.0685	7.984	4.417	9.22
T8H5	HORF11063E10	MGAT2	MGAT2	mannosyl (alpha-1,6-)-glycoprotein beta-1,2-N-acetylglucosaminyltransferase	BC006390	C	4248	2783	1239	558	29.1667	20.0503	82	49	6.62	8.78	9.24	26.79	3.4835	3.6225	4.245	4.9125	4.2545	5.857	5.928	7.679
T8H6	HORF11063F3	MAP2K5	MAP2K5	mitogen-activated protein kinase kinase 5	BC008838	P	4705	2346	1939	763	41.2115	32.5234	53	40	2.73	5.24	9.29	19.96	-3.0285	2.8715	-2.29	2.7955	-2.7405	2.731	-3.336	2.083
T8H7	HORF11063G7	TUBA3	TUBA1A	tubulin, alpha 1a	BC006468	C	4127	1945	1906	771	46.1837	39.6401	75	42	3.93	5.45	8.1	20.7	0.0895	2.6985	0.337	3.2905	0.0895	3.465	0.599	3.66
T8H8	HORF11063G9	ILK	ILK	integrin-linked kinase	BC001554	MR, P	4652	956	2159	560	46.4101	58.5774	93	28	4.31	5	12.52	18.94	-4.7275	4.6545	-3.458	4.6415	-3.6195	4.402	-2.752	3.517
T8H9	HORF11063H6	SMPDL3A	SMPDL3A	sphingomyelin phosphodiesterase, acid-like 3A	BC018999	P	4328	1574	1978	633	45.7024	40.216	48	18	2.43	2.84	8.3	22.42	-3.0385	1.2495	-2.257	1.7295	-2.4665	1.272	-2.586	0.916
T8H10	HORF11064A10	SLC29A1	SLC29A1	solute carrier family 29 (nucleoside transporters), member 1	BC008954	C	3503	1000	1512	356	43.163	35.6	100	14	6.61	3.93	15.67	22.98	-3.1875	4.5685	-3.8	4.8465	-4.4145	4.195	-3.273	2.52
T8H11	HORF11064C2	PTPN11	PTPN11	protein tyrosine phosphatase, non-receptor type 11	BC008692	P	4526	1330	1694	407	37.4282	30.6015	78	21	4.6	5.16	12.75	27.09	-3.2585	3.2645	-3.349	3.1105	-4.3135	2.377	-4.173	1.12
T9A1	HORF11064E1	STK38L	STK38L	serine/threonine kinase 38 like	BC028603	C, P	6353	6255	1231	731	19.3767	11.6867	93	43	7.55	5.88	5.15	15.42	9.49	3.221	9.7195	3.786	9.4965	3.342	8.695	1.8765
T9A2	HORF11064E5	C10orf3	CEP55	centrosomal protein 55kDa	BC008947	C	7680	9542	1052	1006	13.6979	10.5429	82	66	7.79	6.56	4.86	20.45	9.563	-1.939	10.4475	-0.928	9.8335	-0.391	9.774	0.0375
T9A3	HORF11064E7	CDCA1	NUF2	NUF2, NDC80 kinetochore complex component, homolog (S. cerevisiae)	BC008489	C	7348	7527	1560	1314	21.2303	17.4572	90	127	5.77	9.67	6.15	17.35	4.436	1.269	4.7215	1.899	4.2215	1.431	3.75	0.1675
T9A4	HORF11064E12	STK38	STK38	serine/threonine kinase 38	BC012085	P	5155	8012	985	1060	19.1077	13.2302	76	66	7.72	6.23	4.99	19	8.627	-0.077	9.2345	0.411	9.0215	0.127	7.732	-0.0735
T9A5	HORF11064F8	G3BP	G3BP1	GTPase activating protein (SH3 domain) binding protein 1	BC006997	C	8092	9830	1239	961	15.3114	9.7762	103	59	8.31	6.14	4	18.13	12.674	0.429	13.7375	1.547	14.3985	1.889	14.264	1.1165
T9A6	HORF11064G1	CLK3	CLK3	CDC-like kinase 3	BC006103	MR, P	7183	7471	1336	856	18.5995	11.4576	112	61	8.38	7.13	5.87	19.94	9.226	0.327	10.0845	1.085	9.9315	1.027	10.837	0.3465
T9A7	HORF11064G9	COQ6	COQ6	coenzyme Q6 homolog, monooxygenase (S. cerevisiae)	BC014181	C	6938	7243	1375	871	19.8184	12.0254	106	54	7.71	6.2	4.49	19.96	11.184	-0.957	11.0095	0.438	11.3565	-0.051	12.176	-0.2725
T9A8	HORF11064H2	MEF2C	MEF2C	myocyte enhancer factor 2C	BC026341	C	8856	10613	1206	816	13.6179	7.6887	73	61	6.05	7.48	4.77	19.45	8.791	0.066	9.6985	0.128	10.0735	-0.051	11.714	-0.4445
T9A9	HORF11065A2	SNX17	SNX17	sorting nexin 17	BC014620	C	9158	10345	1503	682	16.4119	6.5926	88	41	5.85	6.01	5.54	18.36	5.364	0.998	5.0235	1.471	4.6625	1.846	4.87	1.0885
T9A10	HORF11065A4	U2AF2	U2AF2	U2 small nuclear RNA auxiliary factor 2	BC008740	MR	10072	11204	939	535	9.3229	4.7751	44	24	4.69	4.49	2.99	18.78	9.086	1.221	9.7065	2.209	9.3425	2.111	9.679	1.1525
T9A11	HORF11065A7	STCH	HSPA13	heat shock protein 70kDa family, member 13	BC036370	C	8786	8896	1242	460	14.1361	5.1709	91	26	7.33	5.65	5.28	17.63	9.029	3.619	9.1045	4.55	8.8595	3.878	8.725	2.6885
T9B1	HORF11065A12	BRSK1	BRSK1	BR serine/threonine kinase 1	BC016681	P	4439	6061	2038	2054	45.9112	33.8888	141	271	6.92	13.19	5.29	17.22	10.715	0.212	10.7105	-0.17	10.4865	-1.798	11.234	-1.6725
T9B2	HORF11065B6	CAMK4	CAMK4	calcium/calmodulin-dependent protein kinase IV	BC016695	P	3284	3409	1914	1838	58.2826	53.9161	105	183	5.49	9.96	9.12	19.29	-0.005	1.126	-0.4285	-0.621	0.1655	0.181	1.2	0.8955
T9B3	HORF11065B7	CDC25C	CDC25C	cell division cycle 25 homolog C (S. pombe)	BC019089	C, P	3187	3305	2188	1785	68.6539	54.0091	160	187	7.31	10.48	12.51	20.46	-1.027	0.21	-0.4805	-0.385	-0.0505	0.069	0.529	2.2715
T9B4	HORF11065C10	CAMK1G	CAMK1G	calcium/calmodulin-dependent protein kinase IG	BC032787	P	3161	2925	1862	1437	58.9054	49.1282	96	95	5.16	6.61	13.55	18.75	-3.065	-0.768	-3.2095	-1.412	-3.9625	-1.333	-3.47	-1.0525
T9B5	HORF11065E1	CAMK2D	CAMK2D	calcium/calmodulin-dependent protein kinase II delta	BC032784	P	3261	4391	1762	1760	54.0325	40.082	49	114	2.78	6.48	7.61	19.42	-0.178	-2.741	0.3125	-2.388	-0.1525	-2.687	-0.081	-2.8725
T9B6	HORF11065E10	IFIT1	IFIT1	interferon-induced protein with tetratricopeptide repeats 1	BC007091	C	4730	3893	2103	1290	44.4609	33.1364	65	58	3.09	4.5	8.15	18.98	-1.742	-2.372	-2.4645	-1.235	-2.7545	-1.267	-3.537	-1.8245
T9B7	HORF11065G5	DUSP10	DUSP10	dual specificity phosphatase 10	BC031405	P	3135	3429	1096	753	34.9601	21.9598	32	17	2.92	2.26	8.04	17.19	0.291	-0.002	0.7995	1.357	0.0505	1.388	-0.25	0.8365
T9B8	HORF11065G7	FYN	FYN	FYN oncogene related to SRC, FGR, YES	BC032496	C, P	6577	5866	1922	1042	29.2231	17.7634	68	57	3.54	5.47	6.25	21.31	1.788	-1.817	2.3205	-1.184	2.1515	-0.67	2.925	-0.3215
T9B9	HORF11065G11	NEK11	NEK11	NIMA (never in mitosis gene a)- related kinase 11	BC028587	P	5391	5505	2301	1736	42.6822	31.535	112	143	4.87	8.24	12.39	22.21	-3.659	-2.727	-4.1145	-2.529	-3.8505	-2.75	-3.239	-2.3995
T9B10	HORF11065H7	IFIT2	IFIT2	interferon-induced protein with tetratricopeptide repeats 2	BC032839	C	6378	8079	2177	1433	34.133	17.7373	213	112	9.78	7.82	10.26	19.73	5.536	-0.859	6.4915	-0.321	7.6145	-0.211	9.425	0.5345
T9B11	HORF11065H9	CLK1	CLK1	CDC-like kinase 1	BC031549	P	8570	6564	577	203	6.7328	3.0926	37	4	6.41	1.97	4.73	19.38	9.118	4.632	9.4685	5.776	6.4545	5.601	5.097	3.3365
T9C1	HORF11066B4	NAB1	NAB1	NGFI-A binding protein 1 (EGR1 binding protein 1)	BC035724	C	3562	5380	2098	2000	58.8995	37.1747	125	217	5.96	10.85	9.49	16.83	0.387	4.2	0.8415	3.525	0.8845	2.555	1.964	2.4845
T9C2	HORF11066C4	FLAD1	FLAD1	FAD1 flavin adenine dinucleotide synthetase homolog (S. cerevisiae)	BC032323	C	7224	5023	0	1979	0	39.3988	0	216	0	10.91	6.31	16.69	4.076	5.866	2.8415	5.71	3.5005	5.921	5.708	8.1675
T9C3	HORF11066C12	STK3	STK24	serine/threonine kinase 24	BC010640	P	3115	5184	1945	1545	62.4398	29.8032	121	136	6.22	8.8	7.69	17.42	1.655	1.951	0.9265	1.384	-0.2855	-0.615	-1.476	-0.6865
T9C4	HORF11066D1	FLJ11196	LARP6	La ribonucleoprotein domain family, member 6	BC006082	C	2796	5226	1681	1480	60.1216	28.3199	82	96	4.88	6.49	8.52	16.04	1.16	-0.078	-0.2695	-0.425	-1.4255	-0.699	-1.592	-0.7505
T9C5	HORF11066E2	FZR1	FZR1	fizzy/cell division cycle 20 related 1 (Drosophila)	BC013413	C	3315	6484	1748	1868	52.73	28.8094	90	151	5.15	8.08	9.25	18.18	3.523	-0.446	2.1155	0.623	0.5225	0.364	0.172	-0.0375
T9C6	HORF11066F4	EPHA8	EPHA8	EPH receptor A8	BC038796	MR, P	5430	5694	2576	2011	47.4401	35.3179	179	183	6.95	9.1	8.86	23.16	-2.559	-4.877	-2.1985	-5.082	-3.0315	-5.175	-1.815	-4.2965
T9C7	HORF11066F11	SGKL	SGK3	serum/glucocorticoid regulated kinase family, member 3	BC015326	P	7666	4338	3155	1529	41.1558	35.2467	170	88	5.39	5.76	10.46	20.65	1.228	-3.53	0.7955	-2.597	-0.1275	-2.325	-0.374	-1.0535
T9C8	HORF11066G10	CLK2	CLK2	CDC-like kinase 2	BC014067	P	6266	11250	2001	96	31.9342	0.8533	84	2	4.2	2.08	7.22	17.72	10.733	6.473	9.6015	7.31	6.3625	6.88	3.361	4.5055
T9C9	HORF11066H4	TXNRD1	TXNRD1	thioredoxin reductase 1	BC018122	C	10083	8125	250	2175	2.4794	26.7692	27	243	10.8	11.17	4.59	24.77	7.479	-3.707	8.6235	-2.595	9.5555	-3.385	11.823	-4.6775
T9C10	HORF11067A6	SF3A3	SF3A3	splicing factor 3a, subunit 3, 60kDa	BC011523	MR	6594	6582	1599	2040	24.2493	30.9936	126	257	7.88	12.6	7.41	22.19	-0.715	0.563	-0.0635	1.133	1.0395	0.775	4.362	1.4725
T9C11	HORF11067A10	SLC7A11	SLC7A11	solute carrier family 7, (cationic amino acid transporter, y+ system) member 11	BC012087	C	5906	7485	2107	465	35.6756	6.2124	162	10	7.69	2.15	13.06	18.53	-0.114	2.185	0.0335	3.115	-0.4785	3.118	-0.881	1.9595
T9D1	HORF11067B4	CAMK2B	CAMK2B	calcium/calmodulin-dependent protein kinase II beta	BC019070	P	3206	6284	1731	1945	53.9925	30.9516	61	137	3.52	7.04	12.07	11.22	1.345	4.075	1.5175	3.492	0.8285	2.266	1.918	0.9635
T9D2	HORF11067C3	FRK	FRK	fyn-related kinase	BC012916	P	3794	5333	2099	1606	55.3242	30.1144	115	112	5.48	6.97	8.55	16.82	-4.709	0.153	-4.1605	-0.128	-4.3045	-0.223	-4.296	-0.1825
T9D3	HORF11067C6	C8orf1	OSGIN2	oxidative stress induced growth inhibitor family member 2	BC031054	C	3406	5097	2012	1057	59.0722	20.7377	50	31	2.49	2.93	10.98	14.5	-2.155	0.11	-2.3575	0.789	-2.5395	0.852	-3.319	1.0345
T9D4	HORF11067C10	NEK3	NEK3	NIMA (never in mitosis gene a)-related kinase 3	BC019916	P	3295	4150	1621	1347	49.1958	32.4578	37	97	2.28	7.2	9.56	22.05	2.605	-2.188	2.4595	-2.07	1.7765	-2.105	1.382	-2.2495
T9D5	HORF11067C11	NAP1L3	NAP1L3	nucleosome assembly protein 1-like 3	BC034954	C	3174	3278	1550	1237	48.8343	37.7364	60	36	3.87	2.91	6.96	25.97	3.867	-7.663	5.2345	-6.484	6.4215	-5.164	7.724	-4.1355
T9D6	HORF11067C12	SLC38A2	SLC38A2	solute carrier family 38, member 2	BC040342	C	4698	4615	1806	910	38.4419	19.7183	153	26	8.47	2.86	9.75	32.9	-1.057	-8.509	-1.3895	-6.3	-2.7615	-4.947	-2.927	-4.0785
T9D7	HORF11067D7	ACVR1	ACVR1	activin A receptor, type I	BC033867	P	6098	4617	1681	1486	27.5664	32.1854	75	84	4.46	5.65	11	24.18	5.915	-5.812	5.9585	-4.966	5.9535	-3.645	7.416	-2.1285
T9D8	HORF11067D8	C17orf27	RNF213	ring finger protein 213	BC032220	C	6037	10283	1736	193	28.756	1.8769	128	16	7.37	8.29	7.81	20	10.85	6.788	10.1715	7.574	7.5965	6.894	6.055	5.2295
T9D9	HORF11067E9	PPP3CA	PPP3CA	protein phosphatase 3, catalytic subunit, alpha isozyme	BC025714	P	9792	5796	488	1502	4.9837	25.9144	53	79	10.86	5.26	5.54	22.87	4.55	-5.447	4.4855	-4.116	4.2635	-3.723	3.883	-3.5125
T9D10	HORF11067F3	FRS2	FRS2	fibroblast growth factor receptor substrate 2	BC021562	C	5639	6859	1605	369	28.4625	5.3798	82	4	5.11	1.08	6.87	19.29	7.047	1.974	7.4355	3.539	5.8205	3.648	4.219	2.5545
T9D11	HORF11067F8	STK33	STK33	serine/threonine kinase 33	BC031231	P	6832	4500	575	1021	8.4163	22.6889	45	9	7.83	0.88	7.06	20.44	0.005	-4.778	0.8565	-2.982	0.7515	-1.797	0.144	-1.6345
T9E1	HORF11067H6	CAMKK1	CAMKK1	calcium/calmodulin-dependent protein kinase kinase 1, alpha	BC031647	P	3663	6516	2009	1637	54.8458	25.1228	86	139	4.28	8.49	10.28	14.68	-2.604	3.449	-2.3195	3.227	-2.6645	2.585	-2.584	1.7135
T9E2	HORF11067H9	DYRK4	DYRK4	dual-specificity tyrosine-(Y)-phosphorylation regulated kinase 4	BC031244	MR, P	4330	5691	2127	1659	49.1224	29.1513	61	95	2.87	5.73	9.03	17.24	-3.941	-1.683	-3.7195	-0.836	-3.8785	-1.669	-3.573	-1.0125
T9E3	HORF11068A6	BAIAP2	BAIAP2	BAI1-associated protein 2	BC014020	C	2936	11118	1936	1279	65.9401	11.5039	47	47	2.43	3.67	11.1	13.34	1.5	0.002	1.3545	1.587	0.9595	1.614	-0.908	0.9075
T9E4	HORF11068A12	CDC25A	CDC25A	cell division cycle 25 homolog A (S. pombe)	BC007401	C, P	6180	13631	1849	909	29.9191	6.6686	47	51	2.54	5.61	5.52	13.66	5.17	3.177	5.4365	3.986	3.8685	3.756	2.654	1.9025
T9E5	HORF11068B5	TNK2	TNK2	tyrosine kinase, non-receptor, 2	BC028164	P	11032	7875	1941	2474	17.5943	31.4159	53	142	2.73	5.74	3.44	24.27	-2.35	-10.616	-3.4095	-9.488	-4.0275	-7.681	-3.227	-6.2225
T9E6	HORF11068C5	DEPDC1B	DEPDC1B	DEP domain containing 1B	BC019075	C	6279	5439	2926	2303	46.5998	42.3423	120	284	4.1	12.33	8.92	21.21	-1.39	0.389	-0.4505	-0.508	-1.1175	-2.47	-0.48	-2.2345
T9E7	HORF11068D1	TTC8	TTC8	tetratricopeptide repeat domain 8	BC026351	C	5764	6876	2345	1678	40.6836	24.4037	112	108	4.78	6.44	9.71	19.64	3.887	-2.861	5.0255	-2.335	5.6155	-2.265	7.21	-0.6665
T9E8	HORF11068E11	CALD1	CALD1	caldesmon 1	BC040354	C	6547	7158	1945	2414	29.7083	33.7245	108	226	5.55	9.36	7.43	20.47	2.86	-2.97	3.6135	-3.882	4.2435	-4.215	5.574	-4.5985
T9E9	HORF11068F3	CWF19L1	CWF19L1	CWF19-like 1, cell cycle control (S. pombe)	BC008746	P	6370	7309	2015	2132	31.6327	29.1695	155	175	7.69	8.21	9.8	26.98	-3.191	-8.662	-2.3425	-8.067	-2.2635	-7.298	-2.08	-5.5145
T9E10	HORF11068F7	TRIM26	TRIM26	tripartite motif-containing 26	BC032297	C	5673	4362	2228	1671	39.2738	38.3081	81	47	3.64	2.81	10.36	18.62	-0.728	-5.951	-0.0335	-4.464	0.2055	-3.647	0.475	-2.4135
T9E11	HORF11068G2	GALNACT-2	CSGALNACT2	chondroitin sulfate N-acetylgalactosaminyltransferase 2	BC030268	C	3608	5803	1616	919	44.7894	15.8366	58	36	3.59	3.92	8.89	23.1	0.502	-3.658	-0.2395	-2.303	0.1645	-1.828	0.592	-1.3595
T9F1	HORF11069A3	CHC1L	RCBTB2	regulator of chromosome condensation (RCC1) and BTB (POZ) domain containing protein 2	BC029052	C	3204	4699	1706	808	53.2459	17.1951	117	43	6.86	5.32	13.82	21.02	1.187	-0.112	0.8675	1.274	0.7065	1.268	-0.046	0.8445
T9F2	HORF11069C3	IFNAR1	IFNAR1	interferon (alpha, beta and omega) receptor 1	BC021825	C	3302	5568	1226	344	37.129	6.1782	55	25	4.49	7.27	8.57	13.57	0.43	7.327	1.0265	8.668	0.3225	8.778	-0.091	7.8355
T9F3	HORF11069E8	CDC45L	CDC45	cell division cycle 45 homolog (S. cerevisiae)	BC010022	C	3515	5219	1087	1608	30.9246	30.8105	28	264	2.58	16.42	7.54	21.6	-1.915	4.992	-1.8795	7.33	-1.0595	9.17	-0.65	9.5225
T9F4	HORF11069G1	MBD4	MBD4	methyl-CpG binding domain protein 4	BC011752	C	3896	8969	2148	1859	55.1335	20.7269	202	120	9.4	6.46	16.02	14.53	-0.732	0.776	-0.7235	1.564	-1.8965	1.116	-2.258	0.3345
T9F5	HORF11069G9	PTPN23	PTPN23	protein tyrosine phosphatase, non-receptor type 23	BC004881	MR, P	5458	7190	2609	1933	47.8014	26.8846	93	135	3.56	6.98	7.83	19.08	3.451	-3.738	2.6245	-4.201	1.6115	-3.574	0.883	-3.0485
T9F6	HORF11070A5	PRKCI	PRKCI	protein kinase C, iota	BC022016	P	5841	6023	1893	1713	32.4088	28.441	91	146	4.81	8.52	7.24	17.4	-4.061	1.207	-4.1705	1.063	-3.5845	0.051	-3.122	-1.1735
T9F7	HORF11070A7	RANGAP1	RANGAP1	Ran GTPase activating protein 1	BC014044	C	5480	3934	2050	1862	37.4088	47.331	145	119	7.07	6.39	16.06	15.97	0.324	-0.292	0.4335	-0.637	0.9655	-0.17	2.771	-0.0805
T9F8	HORF11070A11	UBQLN1	UBQLN1	ubiquilin 1	BC039294	C	5092	3173	2153	1783	42.282	56.1929	144	127	6.69	7.12	10.99	23.81	0.471	-5.981	0.8475	-5.503	1.5545	-5.166	3.884	-3.6085
T9F9	HORF11070B2	GRK6	GRK6	G protein-coupled receptor kinase 6	BC017272	C, P	4141	5845	2023	1994	48.8529	34.1146	149	105	7.37	5.27	10.29	18.7	-2.091	-4.636	-1.5485	-4.117	-1.5515	-3.279	-1.327	-2.6435
T9F10	HORF11070B6	PTPRN	PTPRN	protein tyrosine phosphatase, receptor type, N	BC007713	P	6028	5265	2429	2339	40.2953	44.4255	103	214	4.24	9.15	9.97	27.44	-2.938	-8.586	-3.7715	-8.907	-3.4855	-7.854	-2.587	-5.3455
T9F11	HORF11070D4	NFE2L2	NFE2L2	nuclear factor (erythroid-derived 2)-like 2	BC011558	C	4300	5849	1929	1019	44.8605	17.4218	139	44	7.21	4.32	15.44	21.39	5.362	-1.902	5.6885	-0.151	7.7835	0.74	9.929	1.5465
T9G1	HORF11070E2	RPGRIP1	RPGRIP1	retinitis pigmentosa GTPase regulator interacting protein 1	BC039089	MR	2596	5470	1660	985	63.9445	18.0073	66	52	3.98	5.28	13.14	13.42	1.117	2.937	0.2995	3.587	-0.0505	3.833	-0.484	3.2345
T9G2	HORF11070E4	SYK	SYK	spleen tyrosine kinase	BC011399	P	2127	7339	1024	1290	48.1429	17.5773	42	175	4.1	13.57	9.25	19.89	3.465	4.136	4.5215	4.308	2.7765	3.045	0.121	1.9445
T9G3	HORF11070F4	JAK3	JAK3	Janus kinase 3	BC028068	P	4705	5831	1847	1647	39.2561	28.2456	346	58	18.73	3.52	20.36	15.65	-1.9	-2.64	-2.1705	-1.64	-2.7235	-0.765	-2.916	-0.5215
T9G4	HORF11070G3	HTF9C	TRMT2A	TRM2 tRNA methyltransferase 2 homolog A (S. cerevisiae)	BC013352	C	2832	5914	1631	1720	57.5918	29.0835	56	61	3.43	3.55	11.32	15.98	-1.12	-2.878	-2.8845	-1.443	-2.5865	-0.607	-1.919	0.9015
T9G5	HORF11070G5	TESK1	TESK1	testis-specific kinase 1	BC038448	P	3835	8351	1938	1906	50.5346	22.8236	555	111	28.64	5.82	17.29	9.51	1.331	5.184	1.3655	4.337	0.5435	3.23	-0.295	1.2475
T9G6	HORF11070G7	SNARK	NUAK2	NUAK family, SNF1-like kinase, 2	BC017306	P	5011	8164	2050	1932	40.91	23.6649	89	182	4.34	9.42	7.43	15.89	7.265	1.353	8.4675	2.927	10.9005	4.95	14.172	9.6405
T9G7	HORF11070G9	C19orf14	WDR62	WD repeat domain 62	BC017261	C	7147	5662	2195	1802	30.7122	31.8262	216	102	9.84	5.66	8.95	16.99	1.066	-1.964	1.7865	-0.911	2.5505	-1.216	4.565	0.0705
T9G8	HORF11070H10	EFHC1	EFHC1	EF-hand domain (C-terminal) containing 1	BC020210	C	4599	7137	2191	2023	47.6408	28.3452	117	93	5.34	4.6	8.8	15.37	-2.241	-2.523	-1.4665	-1.825	-0.4415	-1.5	1.198	-1.7495
T9G9	HORF11070H11	KNTC2	NDC80	NDC80 homolog, kinetochore complex component (S. cerevisiae)	BC035617	C	4826	8584	2223	1760	46.063	20.5033	113	131	5.08	7.44	11.1	18.51	-3.781	-1.332	-3.3905	-0.435	-2.9705	0.109	-1.562	-0.4795
T9G10	HORF11071A7	RAF1	RAF1	v-raf-1 murine leukemia viral oncogene homolog 1	BC018119	MR, P	5474	8072	2077	2675	37.943	33.1392	109	276	5.25	10.32	14.04	19.6	-4.402	-0.851	-5.4615	-0.904	-6.8795	-1.867	-5.774	-1.4395
T9G11	HORF11071C12	RHPN1	RHPN1	rhophilin, Rho GTPase binding protein 1	BC025767	C	7492	5712	3351	2401	44.7277	42.0343	293	302	8.74	12.58	16.47	18.42	-2.629	3.886	-2.4895	3.545	-1.7445	3.868	1.571	5.1195
T9H1	HORF11071D10	BMX	BMX	BMX non-receptor tyrosine kinase	BC016652	P	8935	2683	0	169	0	6.2989	0	2	0	1.18	6.97	20.53	-2.525	4.59	-1.5535	5.603	-1.5405	5.333	-1.739	3.3945
T9H2	HORF11071D12	FLJ21901	FASTKD1	FAST kinase domains 1	BC032687	C	4177	2322	879	352	21.0438	15.1593	32	8	3.64	2.27	15.52	20.81	1.653	2.385	2.0935	3.722	1.6865	3.883	0.606	1.9855
T9H3	HORF11071E3	PAK6	PAK6	p21 protein (Cdc42/Rac)-activated kinase 6	BC035596	P	4280	3450	880	949	20.5607	27.5072	36	56	4.09	5.9	8.21	15.95	-0.764	2.313	-0.8865	2.869	-1.3785	1.989	-1.937	0.7125
T9H4	HORF11071F1	LIMK2	LIMK2	LIM domain kinase 2	BC013051	P	4312	3001	1704	561	39.5176	18.6938	54	15	3.17	2.67	8.24	18.69	0.897	1.066	1.9525	2.415	2.8525	2.919	3.884	2.1635
T9H5	HORF11071F3	ADRBK1	ADRBK1	adrenergic, beta, receptor kinase 1	BC037963	MR, P	4400	3950	1865	1050	42.3864	26.5823	108	68	5.79	6.48	9.86	17.55	-0.595	1.306	-0.3255	2.517	0.2935	3.061	0.046	2.8845
T9H6	HORF11071G1	DCAMKL2	DCLK2	doublecortin-like kinase 2	BC032726	P	5346	3533	2422	769	45.3049	21.7662	130	20	5.37	2.6	10.23	15.41	0.43	0.97	1.1275	2.061	1.8015	2.354	2.418	1.5225
T9H7	HORF11071G4	TREX1	TREX1	three prime repair exonuclease 1	BC030597	C	5476	1968	2236	649	40.8327	32.9776	81	40	3.62	6.16	6.94	16.68	-5.96	3.231	-4.7485	3.466	-4.1495	2.339	-2.065	1.2985
T9H8	HORF11072A1	MAPK6	MAPK6	mitogen-activated protein kinase 6	BC035492	C, MR, P	4959	2527	2398	594	48.3565	23.5061	98	12	4.09	2.02	12.89	17.43	-1.216	0.944	-0.5215	2.295	-0.3775	2.123	0.349	1.1385
T9H9	HORF11072B8	AP4B1	AP4B1	adaptor-related protein complex 4, beta 1 subunit	BC014146	C	6074	2132	1929	622	31.7583	29.1745	69	21	3.58	3.38	9.41	20.33	-2.855	0.383	-1.7415	1.539	-1.8085	1.233	-1.139	0.3145
T9H10	HORF11072B11	C10orf18	C10orf18	chromosome 10 open reading frame 18	BC001759	P	4646	2661	1885	490	40.5725	18.4141	48	19	2.55	3.88	8.84	18.65	-0.813	2.77	-0.7115	3.735	-1.3655	3.713	-1.625	1.5545
T9H11	HORF11072C12	EZH2	EZH2	enhancer of zeste homolog 2 (Drosophila)	BC010858	C	6666	2306	1773	488	26.5977	21.1622	67	40	3.78	8.2	9.12	21.51	-0.443	3.466	-0.4245	4.219	-0.6875	3.05	-0.729	1.8645
T10A1	HORF11072D5	IMMT	IMMT	inner membrane protein, mitochondrial	BC002412	C	10390	12647	176	55	1.6939	0.4349	6	1	3.41	1.82	2.04	16.35	9.509	NA	7.078	NA	4.961	NA	0.747	NA
T10A2	HORF11072D12	ODF2	ODF2	outer dense fiber of sperm tails 2	BC010629	C	9379	11191	894	475	9.5319	4.2445	57	47	6.38	9.89	5.37	19.76	7.543	7.45	6.136	7.615	4.837	5.836	0.967	4.083
T10A3	HORF11072E11	HGS	HGS	hepatocyte growth factor-regulated tyrosine kinase substrate	BC003565	C	10674	13027	1138	581	10.6614	4.46	67	59	5.89	10.15	4.41	20.37	10.025	7.162	9.241	7.255	6.432	5.936	4.038	3.629
T10A4	HORF11072F6	SNF1LK	SIK1	salt-inducible kinase 1	BC038504	MR, P	4317	3013	1559	950	36.113	31.53	166	48	10.65	5.05	10.19	23.41	5.296	0.462	5.609	1.22	6.274	1.774	8.924	2.363
T10A5	HORF11072G8	PTPRA	PTPRA	protein tyrosine phosphatase, receptor type, A	BC027308	C, P	5651	4676	1780	1348	31.4988	28.8281	489	61	27.47	4.53	16.48	18.87	6.26	1.006	6.811	0.663	6.597	0.869	6.81	0.407
T10A6	HORF11072H9	TA-LRRP	LRRC8B	leucine rich repeat containing 8 family, member B	BC030607	C	7374	8394	2210	1192	29.9702	14.2006	169	30	7.65	2.52	10.46	19.44	2.755	-1.287	2.654	-0.022	2.759	0.662	2.898	0.82
T10A7	HORF11073A7	BIRC5	BIRC5	baculoviral IAP repeat-containing 5	BC008718	C	5282	6449	2050	1260	38.8111	19.5379	101	36	4.93	2.86	10.74	19.56	-1.575	-2.806	-0.967	-1.47	-0.186	-1.331	1.201	-0.559
T10A8	HORF11073B6	MGC10911	PSMG3	proteasome (prosome, macropain) assembly chaperone 3	BC004308	C	9402	9533	2467	935	26.2391	9.808	50	22	2.03	2.35	5.74	12.78	-0.59	3.397	-1.258	4.496	-1.786	3.732	-3.559	2.523
T10A9	HORF11073B12	ACP1	ACP1	acid phosphatase 1, soluble	BC007422	P	6669	7214	1846	1007	27.6803	13.959	77	34	4.17	3.38	5.66	14.24	4.099	0.129	3.459	0.932	3.15	0.909	2.721	0.551
T10A10	HORF11073C11	NMB	NMB	neuromedin B	BC007407	C	6404	7880	2675	1043	41.7708	13.236	221	68	8.26	6.52	13.09	14.83	-0.095	5.44	-0.731	5.747	-1.578	4.875	-3.791	3.351
T10A11	HORF11073E2	CKS2	CKS2	CDC28 protein kinase regulatory subunit 2	BC006458	C	5027	5792	2054	1176	40.8594	20.3039	158	137	7.69	11.65	8.58	19.13	4.836	6.215	5.144	5.294	7.167	4.339	5.819	3.271
T10B1	HORF11073E5	ID3	ID3	inhibitor of DNA binding 3, dominant negative helix-loop-helix protein	BC003107	C	4131	4850	1763	1418	42.6773	29.2371	139	115	7.88	8.11	11.66	23.86	2.485	-1.377	2.335	-0.957	1.807	-0.388	-0.357	0.36
T10B2	HORF11073E9	CEBPG	CEBPG	CCAAT/enhancer binding protein (C/EBP), gamma	BC013128	C	11968	10255	1683	1116	14.0625	10.8825	55	86	3.27	7.71	3.37	19.55	6.813	1.535	6.431	2.656	5.632	2.349	4.316	1.182
T10B3	HORF11074A11	DUSP3	DUSP3	dual specificity phosphatase 3	BC002682	P	2960	3531	1419	1049	47.9392	29.7083	159	41	11.21	3.91	22.39	27.72	-4.772	-3.132	-3.202	-0.603	-1.714	0.613	1.32	2.79
T10B4	HORF11074B5	LXN	LXN	latexin	BC005346	C	3774	3657	1982	1462	52.5172	39.9781	257	147	12.97	10.05	12.05	25.24	3.575	0.414	4.609	0.674	7.158	1.863	12.367	5.421
T10B5	HORF11074B7	MGC10540	VPS25	vacuolar protein sorting 25 homolog (S. cerevisiae)	BC006282	C	6709	6686	2506	1684	37.3528	25.187	82	72	3.27	4.28	7.99	23.75	-1.58	-6.171	-2.31	-5.512	-3.556	-4.448	-4.1	-3.114
T10B6	HORF11074C11	GMNN	GMNN	geminin, DNA replication inhibitor	BC005185	C	2812	2351	114	0	4.0541	0	4	0	3.51	0	7.3	15.27	5.118	NA	4.925	NA	3.617	NA	-0.247	NA
T10B7	HORF11074G1	PIN1	PIN1	peptidylprolyl cis/trans isomerase, NIMA-interacting 1	BC002899	MR	4746	2461	2062	867	43.4471	35.2296	85	23	4.12	2.65	11.48	23.34	-3.31	-0.539	-3.641	0.744	-3.487	1.477	-3.838	2.021
T10B8	HORF11074H2	CDKN2D	CDKN2D	cyclin-dependent kinase inhibitor 2D (p19, inhibits CDK4)	BC001822	C	4555	4773	2081	1223	45.6861	25.6233	116	43	5.57	3.52	11.36	24.7	-1.652	-3.383	-1.872	-2.432	-2.155	-0.958	-1.798	-0.061
T10B9	HORF11074H6	DR1	DR1	down-regulator of transcription 1, TBP-binding (negative cofactor 2)	BC002809	C	6697	6985	2426	1747	36.2252	25.0107	191	145	7.87	8.3	10.7	19.97	2.43	-0.35	2.342	-0.778	3.101	-0.491	2.416	2.084
T10B10	HORF11074H10	FLJ11000	TMEM140	transmembrane protein 140	BC020942	C	4671	4271	2141	1025	45.836	23.9991	86	41	4.02	4	12.21	18.95	-4.215	1.634	-4.193	2.155	-4.277	1.856	-3.413	1.134
T10B11	HORF11075A3	MRE11A	MRE11A	MRE11 meiotic recombination 11 homolog A (S. cerevisiae)	BC005241	P	6862	7165	2606	1496	37.9773	20.8793	120	138	4.6	9.22	7.26	17.27	1.723	4.476	1.244	4.085	1.258	2.666	1.865	1.232
T10C1	HORF11075C1	DCTN6	DCTN6	dynactin 6	BC013175	C	9838	8734	1523	655	15.4808	7.4994	53	57	3.48	8.7	3.44	11.96	6.593	8.003	5.967	8.211	4.681	6.705	1.45	4.935
T10C2	HORF11075C12	ATF3	ATF3	activating transcription factor 3	BC006322	C	10099	9742	2332	1067	23.0914	10.9526	70	104	3	9.75	5.64	18.39	0.984	3.734	0.485	3.884	-0.201	2.444	-1.562	0.656
T10C3	HORF11075D2	MRPS11	MRPS11	mitochondrial ribosomal protein S11	BC012489	C	6458	6480	2531	1522	39.1917	23.4877	113	108	4.46	7.1	10.98	21.88	-3.36	-1.955	-4.168	-2.646	-4.8	-1.877	-4.228	-0.959
T10C4	HORF11075D4	HSPB8	HSPB8	heat shock 22kDa protein 8	BC002673	C, P	2520	2702	1394	1257	55.3175	46.5211	207	104	14.85	8.27	21.67	29	-0.791	-2.116	0.084	-0.797	2.348	1.935	7.45	6.581
T10C5	HORF11075D7	ARL6IP	ARL6IP1	ADP-ribosylation factor-like 6 interacting protein 1	BC010281	C	2399	3158	1362	1183	56.7737	37.4604	35	34	2.57	2.87	8.2	18.43	-0.89	0	-1.894	0.677	-2.383	0.863	-4.109	0.79
T10C6	HORF11075E1	FREQ	NCS1	neuronal calcium sensor 1	BC004856	C	9276	9907	2969	2273	32.0073	22.9434	400	178	13.47	7.83	20.52	19.35	-3.015	0.669	-3.7	0	-3.652	0.14	-0.428	1.399
T10C7	HORF11075F4	DSCR1	RCAN1	regulator of calcineurin 1	BC002864	C	10578	11712	2263	2244	21.3935	19.1598	158	204	6.98	9.09	4.46	18.86	12.41	1.79	13.114	1.659	14.607	0.43	16.585	-1.067
T10C8	HORF11075F12	NAT5	NAA50	N(alpha)-acetyltransferase 50, NatE catalytic subunit	BC005181	C	7935	8411	2428	2130	30.5986	25.324	148	131	6.1	6.15	5.87	15.67	7.608	1.53	8.985	0.713	10.253	-0.337	11.856	-0.961
T10C9	HORF11075G8	PPP1R2	PPP1R2	protein phosphatase 1, regulatory (inhibitor) subunit 2	BC007655	C	4913	5167	1926	1858	39.2021	35.959	88	37	4.57	1.99	8.27	21.82	0.991	-6.985	1.865	-4.8	2.941	-3.251	4.392	-1.34
T10C10	HORF11075G10	RHEB	RHEBP1	Ras-homolog enriched in brain pseudogene 1	BC016155	C	4857	4498	1977	1729	40.7041	38.4393	88	99	4.45	5.73	8.89	21.09	-0.112	-2.109	0.844	-2.178	1.738	-1.834	2.656	-1.585
T10C11	HORF11076A1	ITGB3BP	ITGB3BP	integrin beta 3 binding protein (beta3-endonexin)	BC009929	C	5636	5365	2360	1416	41.8737	26.3933	141	120	5.97	8.47	10.74	18.92	-0.621	3.874	-0.761	4.174	-0.92	2.557	0.173	1.172
T10D1	HORF11076A12	RPS6KL1	RPS6KL1	ribosomal protein S6 kinase-like 1	BC004540	P	2983	5316	1484	771	49.7486	14.5034	101	42	6.81	5.45	9.67	19.56	3.228	4.322	2.031	4.799	1.999	4.703	0.789	3.422
T10D2	HORF11076B1	ARF6	ARF6	ADP-ribosylation factor 6	BC008918	C	2218	4685	1393	1829	62.8043	39.0395	84	144	6.03	7.87	8.73	23.28	3.264	-1.633	1.181	-1.429	0.64	-1.535	0	-1.474
T10D3	HORF11076B10	DYRK2	DYRK2	dual-specificity tyrosine-(Y)-phosphorylation regulated kinase 2	BC005809	MR, P	2593	3249	1771	1527	68.2993	46.9991	59	60	3.33	3.93	9.85	19.22	-2.099	-1.241	-3.391	-1.163	-3.783	-1.003	-4.374	-0.368
T10D4	HORF11076C6	PPP3CC	PPP3CC	protein phosphatase 3, catalytic subunit, gamma isozyme	BC004864	P	4409	5150	1009	455	22.885	8.835	35	10	3.47	2.2	7.21	13.91	2.786	6.619	2.695	7.244	1.695	6.638	0.617	4.723
T10D5	HORF11076C9	STAM2	STAM2	signal transducing adaptor molecule (SH3 domain and ITAM motif) 2	BC028740	C	4992	3895	2409	1578	48.2572	40.5135	203	22	8.43	1.39	8.32	21.32	7.889	-5.565	9.665	-3.052	7.159	-1.598	0.711	-0.699
T10D6	HORF11076D4	ZSCAN5	ZSCAN5A	zinc finger and SCAN domain containing 5A	BC002636	C	6758	5495	2332	1826	34.5073	33.2302	139	23	5.96	1.26	9.17	15.15	1.117	-2.756	1.6	-0.988	3.508	0.319	4.808	0.952
T10D7	HORF11076D10	PDP2	PDP2	pyruvate dehyrogenase phosphatase catalytic subunit 2	BC028030	P	7622	9806	2253	2387	29.5592	24.3422	101	123	4.48	5.15	5.79	14.49	3.648	0.842	4.156	1.438	4.601	0.829	4.764	-0.364
T10D8	HORF11076D12	CHEK2	CHEK2	CHK2 checkpoint homolog (S. pombe)	BC004207	C, P	8315	10509	2151	2503	25.8689	23.8177	168	194	7.81	7.75	4.57	19.92	13.606	-1.29	15.655	-2.195	16.376	-2.984	18.676	-2.469
T10D9	HORF11076E2	AAK1	AAK1	AP2 associated kinase 1	BC002695	P	5208	5054	1940	1340	37.2504	26.5137	85	36	4.38	2.69	13.43	26.41	-4.482	-5.973	-4.919	-4.344	-4.014	-3.252	-4.078	-1.917
T10D10	HORF11076E3	CFLAR	CFLAR	CASP8 and FADD-like apoptosis regulator	BC001602	C	3936	3463	1859	1529	47.2307	44.1525	72	55	3.87	3.6	8.23	21.98	-0.161	-3.56	-0.405	-3.067	0.001	-2.255	0.562	-1.115
T10D11	HORF11076E11	PCCB	PCCB	propionyl CoA carboxylase, beta polypeptide	BC013768	C	8918	6398	2158	904	24.1983	14.1294	120	39	5.56	4.31	7.63	16.11	4.243	4.222	3.09	4.714	1.787	4.24	1.002	2.707
T10E1	HORF11076F6	EYA2	EYA2	eyes absent homolog 2 (Drosophila)	BC008803	P	3433	5143	1561	953	45.4704	18.53	64	32	4.1	3.36	11.38	20.91	-2.217	2.334	-3.117	3.073	-2.756	3.266	-2.432	3.188
T10E2	HORF11076F8	PCTK2	CDK17	cyclin-dependent kinase 17	BC033005	P	2044	4528	1510	1490	73.8748	32.9064	66	75	4.37	5.03	14.04	20.51	-2.667	-1.022	-2.462	-1.163	-1.995	-1.376	-2.108	-0.76
T10E3	HORF11076G11	RIPK2	RIPK2	receptor-interacting serine-threonine kinase 2	BC004553	P	2827	3395	1660	1555	58.7195	45.8027	64	49	3.86	3.15	15.34	18.1	-5.488	-1.683	-5.942	-0.91	-6.022	-0.804	-6.346	-0.378
T10E4	HORF11076H9	OXSR1	OXSR1	oxidative-stress responsive 1	BC008726	C, P	4119	4521	1322	1207	32.0952	26.6976	79	80	5.98	6.63	11.3	27.82	0.629	-2.771	-0.035	-2.476	0.018	-2.385	-1.187	-1.857
T10E5	HORF11077A1	TGM2	TGM2	transglutaminase 2 (C polypeptide, protein-glutamine-gamma-glutamyltransferase)	BC003551	C	2839	2773	1320	1178	46.4952	42.4811	46	79	3.48	6.71	14.48	24.14	-4.013	-0.413	-4.486	-0.514	-4.277	-0.69	-4.999	-0.597
T10E6	HORF11077A6	RNGTT	RNGTT	RNA guanylyltransferase and 5'-phosphatase	BC019954	P	5812	5537	1626	1693	27.9766	30.5761	65	27	4	1.59	6	18.5	3.013	-4.166	3.121	-2.864	3.461	-1.784	2.308	-1.143
T10E7	HORF11077B3	RUNX1T1	RUNX1T1	runt-related transcription factor 1; translocated to, 1 (cyclin D-related)	BC005850	C	6681	4767	2033	2069	30.4296	43.4026	178	115	8.76	5.56	8.07	20.31	5.535	-2.784	5.923	-2.933	7.555	-3.398	9.355	-2.175
T10E8	HORF11077B5	LMNB1	LMNB1	lamin B1	BC012295	C	7207	8326	2029	2493	28.1532	29.9423	111	173	5.47	6.94	5.52	22	5.669	-4.381	6.478	-4.457	7.749	-5.292	9.223	-4.037
T10E9	HORF11077B6	Cep70	CEP70	centrosomal protein 70kDa	BC030598	C	3976	4163	1888	2095	47.4849	50.3243	118	106	6.25	5.06	8.72	22	0.357	-5.553	0.736	-5.168	1.33	-4.357	2.623	-2.681
T10E10	HORF11077B11	CABC1	CABC1	chaperone, ABC1 activity of bc1 complex homolog (S. pombe)	BC005171	P	3316	4099	1458	1228	43.9686	29.9585	120	32	8.23	2.61	18.57	29.15	-2.815	-6.665	-3.991	-4.955	-3.831	-3.864	-3.103	-1.871
T10E11	HORF11077C7	ARAF	ARAF	v-raf murine sarcoma 3611 viral oncogene homolog	BC007514	P	3070	3913	1474	1145	48.013	29.2614	147	20	9.97	1.75	20.11	27.64	-2.719	-5.79	-3.811	-3.666	-3.329	-2.396	-2.839	-1.234
T10F1	HORF11077D6	PTPN6	PTPN6	protein tyrosine phosphatase, non-receptor type 6	BC007667	P	2776	5997	1456	1297	52.4496	21.6275	53	75	3.64	5.78	10.15	18.51	-1.088	2.909	-1.112	2.805	-1.366	2.077	-2.595	1.48
T10F2	HORF11077D11	TRIM32	TRIM32	tripartite motif-containing 32	BC003154	C	2688	4946	1599	1380	59.4866	27.9013	68	61	4.25	4.42	14.97	18.9	-4.98	-0.038	-4.517	0.555	-4.761	-0.263	-4.571	0.321
T10F3	HORF11077F4	ULK4	ULK4	unc-51-like kinase 4 (C. elegans)	BC014794	P	1667	4921	1058	1812	63.4673	36.8218	82	66	7.75	3.64	20.69	23.64	-3.016	-5.944	-3.879	-4.737	-3.43	-3.623	-2.895	-1.803
T10F4	HORF11077F6	MTM1	MTM1	myotubularin 1	BC030779	P	2513	3869	1301	1623	51.7708	41.9488	81	97	6.23	5.98	16.34	24.31	-2.363	-3.754	-3.855	-3.681	-4.136	-3.274	-4.91	-2.745
T10F5	HORF11077F7	LBR	LBR	lamin B receptor	BC020079	C	3727	4367	1375	1400	36.8929	32.0586	63	69	4.58	4.93	12.07	21.54	-1.554	-1.519	-2.57	-1.404	-3.243	-1.057	-4.23	-0.79
T10F6	HORF11077F11	MAPK7	MAPK7	mitogen-activated protein kinase 7	BC007404	MR, P	3282	2240	1355	702	41.2858	31.3393	127	66	9.37	9.4	19.62	31.86	-1.773	1.053	-4.04	1.477	-5.604	0.243	-6.227	-0.322
T10F7	HORF11077G2	HRB	AGFG1	ArfGAP with FG repeats 1	BC030592	C	4551	2971	1997	1129	43.8805	38.0007	111	38	5.56	3.37	13.59	23.51	-3.358	-2.213	-3.827	-1.607	-3.785	-1.121	-4.221	-0.322
T10F8	HORF11077G3	LMNA	LMNA	lamin A/C	BC003162	C	5645	5400	2056	2305	36.4216	42.6852	172	115	8.37	4.99	9.22	16.83	3.522	-1.452	4.02	-1.497	4.993	-1.485	6.347	-1.058
T10F9	HORF11077G7	BIRC2	BIRC2	baculoviral IAP repeat-containing 2	BC016174	C	3957	3671	1970	1874	49.7852	51.0488	200	125	10.15	6.67	13.64	25.43	0.516	-4.44	0	-5.17	1.279	-4.046	3.898	-2.23
T10F10	HORF11077G11	GLB1	GLB1	galactosidase, beta 1	BC007493	P	3580	4700	1820	1932	50.838	41.1064	159	191	8.74	9.89	15.91	25.65	-3.459	-1.837	-3.202	-4.298	-1.839	-4.274	-1.505	-2.437
T10F11	HORF11078A1	MDM1	MDM1	Mdm1 nuclear protein homolog (mouse)	BC028355	C	4607	4996	2014	1628	43.7161	32.5861	159	151	7.89	9.28	14.27	22.74	-0.87	1.024	-1.77	0.257	-2.957	-0.519	-4.628	-1.232
T10G1	HORF11078A3	TBK1	TBK1	TANK-binding kinase 1	BC034950	P	2974	4917	1356	1531	45.5952	31.1369	73	81	5.38	5.29	9.7	20.38	1.034	-1.01	0.94	-1.169	0	-0.964	-1.244	-0.894
T10G2	HORF11078A4	JUP	JUP	junction plakoglobin	BC011865	C	3937	5288	1712	1487	43.4849	28.1203	164	73	9.58	4.91	15.33	17.23	-0.498	1.041	-0.726	0.672	-0.657	0.865	0.919	0.747
T10G3	HORF11078A11	USP16	USP21	ubiquitin specific peptidase 21	BC030777	C	2364	5203	1305	1896	55.203	36.4405	188	194	14.41	10.23	17.19	21.5	2.42	2.934	2.018	1.517	3.143	0.28	5.393	-0.389
T10G4	HORF11078A12	MGC16169	TBCK	TBC1 domain containing kinase	BC009208	P	2537	3094	1293	862	50.9657	27.8604	71	40	5.49	4.64	15.27	24.1	-2.725	0.469	-3.492	0.692	-3.29	0.899	-3.924	0.547
T10G5	HORF11078B6	MYOHD1	MYO19	myosin XIX	BC008900	C	3223	4748	1544	1417	47.9057	29.8441	77	55	4.99	3.88	13.88	17.59	-2.532	0.226	-2.52	0.136	-2.42	0	-2.451	0.043
T10G6	HORF11078B7	CCNF	CCNF	cyclin F	BC012349	C	3691	4331	1661	1481	45.0014	34.1953	146	53	8.79	3.58	13.84	22.84	0.755	-3.92	1.082	-3.273	1.363	-2.124	3.172	-0.412
T10G7	HORF11078C2	BBS2	BBS2	Bardet-Biedl syndrome 2	BC014140	C	2540	4137	1423	2134	56.0236	51.5833	212	149	14.9	6.98	10.92	21.67	9.744	-2.477	8.645	-3.963	9.499	-3.17	12.718	-0.892
T10G8	HORF11078D10	HIPK1	HIPK1	homeodomain interacting protein kinase 1	BC036057	P	4308	5137	1951	2217	45.2878	43.1575	256	171	13.12	7.71	19.98	23.63	-1.674	-3.545	-2.493	-3.428	-0.77	-3.012	1.641	-0.311
T10G9	HORF11078E3	AP3D1	AP3D1	adaptor-related protein complex 3, delta 1 subunit	BC010065	C	4443	4860	1633	1099	36.7544	22.6132	168	146	10.29	13.28	13.67	33.05	2.899	0.263	0.974	-0.599	-1.588	-1.561	-2.582	-1.76
T10G10	HORF11078E6	NR3C1	NR3C1	nuclear receptor subfamily 3, group C, member 1 (glucocorticoid receptor)	BC015610	C	7617	12455	2669	2481	35.04	19.9197	421	258	15.77	10.4	23.97	22.17	-4.543	0.765	-4.432	-0.349	-4.098	-1.14	-1.095	0.353
T10G11	HORF11078F2	CTCF	CTCF	CCCTC-binding factor (zinc finger protein)	BC014267	C	9387	11920	1966	1267	20.9439	10.6292	87	144	4.43	11.37	7.2	21.02	2.115	4.308	2.357	3.53	1.443	1.224	-1.002	0.448
T10H1	HORF11078F11	HIF1A	HIF1A	hypoxia inducible factor 1, alpha subunit (basic helix-loop-helix transcription factor)	BC012527	C	4106	3658	2324	1298	56.6001	35.4839	192	122	8.26	9.4	8.53	23.47	3.505	1.753	3.152	0.553	3.416	-0.134	4.078	-0.733
T10H2	HORF11078G8	MCM3	MCM3	minichromosome maintenance complex component 3	BC001626	C	4658	2988	2036	1509	43.7097	50.502	142	123	6.97	8.15	10.76	27.11	0.119	-2.201	0.12	-2.706	0.61	-3.38	1.854	-1.713
T10H3	HORF11078H2	IFI16	IFI16	interferon, gamma-inducible protein 16	BC017059	C	5020	3636	2101	1480	41.8526	40.7041	183	91	8.71	6.15	8.63	16.74	4.415	3.177	4.383	2.069	5.217	1.08	7.325	0.766
T10H4	HORF11078H11	CDC27	CDC27	cell division cycle 27 homolog (S. cerevisiae)	BC011656	C	3085	2201	1662	1258	53.8736	57.1558	190	150	11.43	11.92	12.51	16.86	0.698	9.04	0.881	8.8	2.071	10.339	2.069	10.355
T10H5	HORF11079A2	DLG7	DLGAP5	discs, large (Drosophila) homolog-associated protein 5	BC010658	C	3670	2011	1834	1006	49.9728	50.0249	149	54	8.12	5.37	13.29	19.5	-0.631	2.678	-0.679	3.593	-0.257	4.104	0.821	4.977
T10H6	HORF11079A10	MAST1	CLASP1	cytoplasmic linker associated protein 1	BC027985	P	3983	2769	1823	1140	45.7695	41.1701	414	65	22.71	5.7	19.81	24.8	1.657	-1.212	1.312	-1.425	1.67	-0.433	3.071	0.475
T10H7	HORF11079B1	XPO6	XPO6	exportin 6	BC014071	C	3823	1879	1624	817	42.4797	43.4806	67	29	4.13	3.55	6.87	25.71	2.282	-0.682	1.75	-0.218	1.863	0.323	1.483	0.704
T10H8	HORF11079B2	DLG7	DLGAP5	discs, large (Drosophila) homolog-associated protein 5	BC016276	C	8513	5633	2152	1132	25.279	20.0959	89	40	4.14	3.53	6.92	17.75	1.373	3.272	0.775	3.805	0.979	3.21	0.84	2.16
T10H9	HORF11079B7	INTS7	INTS7	integrator complex subunit 7	BC020523	C	6580	4047	1677	792	25.4863	19.5701	123	62	7.33	7.83	10.71	26.76	1.953	1.923	1.079	1.969	0.164	1.072	-1.919	0.56
T10H10	HORF11079B10	VCL	VCL	vinculin	BC039174	C	8611	3725	1901	747	22.0764	20.0537	404	50	21.25	6.69	18.54	28.74	0.675	0.533	0.037	1.208	0.454	1.164	-1.242	0.029
T10H11	HORF11079C3	TTK	TTK	TTK protein kinase	BC000633	C, P	8123	4530	1814	744	22.3317	16.4238	85	63	4.69	8.47	8.78	25.67	0	3.182	-0.145	3.067	-1.051	1.943	-1.715	1.186
T11A1	HORF11079C9	BUB1B	BUB1B	budding uninhibited by benzimidazoles 1 homolog beta (yeast)	BC018739	C, MR, P	4140	5576	1295	1061	31.2802	19.028	72	102	5.56	9.61	6.54	17.5	5.6595	4.9565	6.0055	3.766	6.0295	2.744	5.0125	3.402
T11A2	HORF11079C11	C13orf22	USPL1	ubiquitin specific peptidase like 1	BC038103	C	4662	4191	1007	924	21.6002	22.0472	48	30	4.77	3.25	7.69	19.16	3.5435	0.3095	3.4145	0.899	3.4095	0.35	1.3985	-0.53
T11A3	HORF11079C12	GLI1	GLI1	GLI family zinc finger 1	BC013000	C	4597	5023	1301	998	28.3011	19.8686	31	46	2.38	4.61	9.34	18.41	-1.2685	0.8355	-1.0405	0.889	-1.2465	0.596	-1.8615	0.003
T11A4	HORF11079D1	DPP8	DPP8	dipeptidyl-peptidase 8	BC030688	C	3283	3618	1020	748	31.0691	20.6744	244	27	23.92	3.61	18.65	19.65	-0.2095	1.3885	0.1295	1.514	-0.0775	1.055	-0.9115	0.465
T11A5	HORF11079D10	RET	RET	ret proto-oncogene	BC004257	MR, P	9629	7116	1631	1541	16.9384	21.6554	53	135	3.25	8.76	3.14	18.6	7.8865	1.8965	8.2755	-0.242	6.8515	-1.049	4.7735	-1.226
T11A6	HORF11079D11	SEC24C	SEC24C	SEC24 family, member C (S. cerevisiae)	BC018928	C	3278	5513	1112	930	33.9231	16.8692	37	28	3.33	3.01	7.2	15.78	2.2225	0.9935	2.4115	1.072	2.0345	0.97	0.7445	0.122
T11A7	HORF11079E6	PTPN4	PTPN4	protein tyrosine phosphatase, non-receptor type 4 (megakaryocyte)	BC010674	P	4459	3342	133	44	2.9827	1.3166	4	1	3.01	2.27	5.25	14.58	5.8585	NA	5.8035	NA	4.7325	NA	1.5475	NA
T11A8	HORF11079F5	COPB2	COPB2	coatomer protein complex, subunit beta 2 (beta prime)	BC000326	C	5641	3889	465	116	8.2432	2.9828	13	5	2.8	4.31	9.93	21.26	1.8605	8.2225	2.5485	8.598	1.4365	7.285	-0.3535	4.713
T11A9	HORF11079G1	MAP4K5	MAP4K5	mitogen-activated protein kinase kinase kinase kinase 5	BC036013	MR, P	3515	2650	405	140	11.522	5.283	17	3	4.2	2.14	9.87	19.84	3.5985	7.4105	3.9585	7.852	3.0985	6.916	0.9575	4.776
T11A10	HORF11079G7	FNBP4	FNBP4	formin binding protein 4	BC037404	C	5884	6460	1144	688	19.4426	10.6502	78	37	6.82	5.38	7.74	16.6	4.4585	4.5775	4.3145	4.404	3.6235	3.491	3.6495	2.349
T11A11	HORF11079G8	OGT	OGT	O-linked N-acetylglucosamine (GlcNAc) transferase (UDP-N-acetylglucosamine:polypeptide-N-acetylglucosaminyl transferase)	BC014434	C	4593	4707	344	257	7.4897	5.46	33	3	9.59	1.17	7.13	12.99	8.0805	7.0045	8.0885	7.549	6.1615	6.572	3.9945	4.705
T11B1	HORF11079H1	NALP2	NLRP2	NLR family, pyrin domain containing 2	BC039269	C	5964	6311	1548	1031	25.9557	16.3366	51	105	3.29	10.18	6.43	17.82	1.9205	4.3025	2.3275	3.349	2.8285	3.128	2.0465	1.996
T11B2	HORF11079H4	NAV2	NAV2	neuron navigator 2	BC016054	C	4089	5471	1666	1080	40.7435	19.7404	48	71	2.88	6.57	7.35	18.93	0.0895	2.1305	-0.0025	1.278	0.0205	0.401	-1.3935	0.018
T11B3	HORF11080A9	TYK2	TYK2	tyrosine kinase 2	BC014243	MR, P	2744	3508	1547	1533	56.3776	43.7001	178	222	11.51	14.48	16.37	23.34	-0.7855	5.6045	-0.2785	5.479	1.3515	6.931	3.9215	11.044
T11B4	HORF11080C12	CNAP1	NCAPD2	non-SMC condensin I complex, subunit D2	BC028182	C	2873	3114	1322	1083	46.0146	34.7784	39	40	2.95	3.69	8.58	22.5	0.0005	-2.2235	0.2465	-2.202	-0.3365	-1.61	-1.3915	-1.384
T11B5	HORF11080D9	MTMR4	MTMR4	myotubularin related protein 4	BC035609	P	6515	6277	2321	1693	35.6255	26.9715	103	119	4.44	7.03	6.63	21.68	2.4365	-2.9395	2.8785	-2.604	2.3855	-2.799	1.2405	-3.151
T11B6	HORF11080E7	KIAA0182	KIAA0182	KIAA0182	BC037556	C	6088	5492	2704	2124	44.4152	38.6744	251	348	9.28	16.38	13.06	26.13	0.3365	-0.2545	0.0175	-1.523	0.7605	-1.381	2.6525	2.773
T11B7	HORF11080E10	STAG2	STAG2	stromal antigen 2	BC001765	C	4639	3354	1477	777	31.8388	23.1664	52	54	3.52	6.95	9.33	18.16	0.1285	4.4285	-0.1435	5.014	-0.3905	3.391	-2.2835	1.396
T11B8	HORF11080F1	RPS6KA1	RPS6KA1	ribosomal protein S6 kinase, 90kDa, polypeptide 1	BC014966	P	4071	4884	1988	1685	48.8332	34.5004	62	61	3.12	3.62	7.83	18.41	-0.8775	-2.9205	-0.0675	-3.167	0.1515	-2.83	-0.4875	-1.631
T11B9	HORF11080F3	FGFR1	FGFR1	fibroblast growth factor receptor 1	BC015035	P	12289	15644	256	104	2.0832	0.6648	14	4	5.47	3.85	2.63	11.34	9.9205	NA	10.0135	NA	7.6245	NA	4.9725	NA
T11B10	HORF11080F5	PKN1	PKN1	protein kinase N1	BC040061	C, P	4273	5419	1932	1844	45.2141	34.0284	147	126	7.61	6.83	10.21	18.71	0.9925	0.0005	1.7015	-0.181	2.6335	-1.754	3.7085	-1.541
T11B11	HORF11080F6	LARP1	LARP1	La ribonucleoprotein domain family, member 1	BC001460	C	4140	4412	1973	1473	47.657	33.3862	66	66	3.35	4.48	9.78	20.69	-2.0385	-2.4225	-1.4315	-2.551	-0.9335	-2.609	-0.7285	-2.748
T11C1	HORF11080G1	TPX2	TPX2	TPX2, microtubule-associated, homolog (Xenopus laevis)	BC004136	C	3365	4383	1132	760	33.6404	17.3397	88	51	7.77	6.71	13.39	18.19	1.4265	5.0965	1.5085	4.314	2.2395	3.494	0.5945	2.441
T11C2	HORF11080G4	AXL	AXL	AXL receptor tyrosine kinase	BC032229	MR, P	4449	5901	1890	977	42.4815	16.5565	103	87	5.45	8.9	8.91	17.22	2.2395	4.1295	2.2355	2.603	1.4195	2	-0.1315	1.853
T11C3	HORF11081A2	LAMC1	LAMC1	laminin, gamma 1 (formerly LAMB2)	BC015586	C	1521	3009	1157	1378	76.0684	45.7959	18	39	1.56	2.83	11.54	15.63	-2.9295	-0.5695	-2.6285	-0.196	-2.7135	-0.74	-3.2615	-1.086
T11C4	HORF11081C6	TPSB2	TPSB2	tryptase beta 2 (gene/pseudogene)	BC028059	C	3449	4347	1527	1585	44.2737	36.4619	142	115	9.3	7.26	15.3	19.37	0.5205	0.4505	-1.1615	-0.81	-2.0165	-1.266	-2.2085	-2.236
T11C5	HORF11081E11	CD24	CD24	CD24 molecule	BC007674	C	3356	4073	1737	1503	51.758	36.9015	127	147	7.31	9.78	17.17	26.96	-3.4585	-3.2115	-4.4945	-3.964	-5.5305	-4.651	-5.1595	-2.678
T11C6	HORF11081G6	CDK6	CDK6	cyclin-dependent kinase 6	BC027989	MR, P	3061	2447	1464	993	47.8275	40.5803	24	5	1.64	0.5	7.95	17.68	-1.4615	-1.5615	-0.8415	-0.059	-1.1265	0.389	-1.7095	-0.26
T11C7	HORF11081G10	MARK4	MARK4	MAP/microtubule affinity-regulating kinase 4	BC009049	P	2593	1814	1427	964	55.0328	53.1422	138	103	9.67	10.68	22.9	33.65	-4.8375	-2.7965	-4.6965	-4.363	-4.6965	-4.9	-2.6095	-3.202
T11C8	HORF11082A7	KARCA1	KLHDC9	kelch domain containing 9	BC022077	C	4481	2326	2202	1213	49.1408	52.1496	276	116	12.53	9.56	18.82	27.49	-1.0775	-1.7135	-0.6125	-0.85	2.2925	1.291	7.1795	6.237
T11C9	HORF11082A9	DUSP18	DUSP18	dual specificity phosphatase 18	BC028724	MR, P	2683	1223	1304	570	48.6023	46.6067	129	25	9.89	4.39	18.35	34.3	-1.5215	-2.3345	-2.0365	-1.77	-1.9665	-1.633	-0.5725	-0.669
T11C10	HORF11082E4	ACYP1	ACYP1	acylphosphatase 1, erythrocyte (common) type	BC035568	C	3558	3410	848	569	23.8336	16.6862	57	40	6.72	7.03	15.83	29.22	-0.0725	0.8985	-0.0395	0.976	-0.5435	0.41	-1.6315	-0.003
T11C11	HORF11082F6	POLR3K	POLR3K	polymerase (RNA) III (DNA directed) polypeptide K, 12.3 kDa	BC011932	C	5765	6481	2752	2472	47.7363	38.1423	277	299	10.07	12.1	12.88	21.65	-0.0995	2.8855	0.9335	1.769	1.6685	-0.305	5.3765	0.482
T11D1	HORF11083A3	RPL27	RPL27	ribosomal protein L27	BC021886	C	2450	4127	1174	1401	47.9184	33.9472	153	122	13.03	8.71	11.91	16.43	7.2735	4.1665	6.7295	3.849	6.1385	2.617	7.5455	1.394
T11D2	HORF11083D5	HSPA4	HSPA4	heat shock 70kDa protein 4	BC002526	C	1645	3238	850	1426	51.6717	44.0395	121	172	14.24	12.06	21.26	21.41	0.9285	4.4815	1.2955	3.38	2.2235	0.978	4.0955	2.255
T11D3	HORF11083D10	MLF1IP	MLF1IP	MLF1 interacting protein	BC031520	C	1378	1253	897	844	65.0943	67.3583	52	53	5.8	6.28	14.55	23.47	0.6775	0.9155	0.1155	0.936	-0.2095	1.458	-1.0235	2.945
T11D4	HORF11083E2	C6orf139	CENPQ	centromere protein Q	BC016279	C	2058	3515	1302	1760	63.2653	50.0711	170	206	13.06	11.7	18.12	21.6	1.6645	3.1105	2.6515	2.2	4.7115	3.383	7.1505	6.425
T11D5	HORF11083E12	MUM1	IRF4	interferon regulatory factor 4	BC019585	C	2472	1592	1365	940	55.2184	59.0452	183	66	13.41	7.02	20.69	26.84	0.3625	-1.2585	0.1915	0.321	3.3065	2.345	7.6805	4.24
T11D6	HORF11083F5	MGC5395	AHNAK	AHNAK nucleoprotein	BC000926	C	3517	2975	1937	1759	55.0753	59.1261	132	154	6.81	8.75	13.8	24.92	-1.3755	-3.5465	-1.8825	-6.547	-1.9265	-6.021	-1.3885	-4.553
T11D7	HORF11083H7	PRG1	SRGN	serglycin	BC015516	C	3092	2132	1692	1523	54.7219	71.4353	118	116	6.97	7.62	13.71	24.14	-1.5475	-2.7585	-1.5715	-5.387	-1.1045	-4.368	-0.8225	-3.77
T11D8	HORF11084B3	FLJ32731	HGSNAT	heparan-alpha-glucosaminide N-acetyltransferase	BC012452	C	3751	2771	1775	1412	47.3207	50.9563	84	79	4.73	5.59	10.32	29.43	-2.1295	-7.1675	-1.2275	-7.298	-0.8605	-6.245	-0.6045	-4.063
T11D9	HORF11084B7	IGLC2	IGLC2	immunoglobulin lambda constant 2 (Kern-Oz- marker)	BC007782	C	2467	838	356	92	14.4305	10.9785	79	16	22.19	17.39	24.25	29.36	5.9855	10.5535	4.8185	10.291	2.6775	9.221	0.0135	7.28
T11D10	HORF11084D3	FADD	FADD	Fas (TNFRSF6)-associated via death domain	BC000334	C	2474	1327	466	178	18.8359	13.4137	105	42	22.53	23.6	23.9	30.98	6.3265	10.3775	6.2685	10.151	4.1945	8.365	0.7095	3.292
T11D11	HORF11084G9	PHF15	PHF15	PHD finger protein 15	BC004292	C	3692	2388	632	296	17.1181	12.3953	161	67	25.47	22.64	25.95	34.42	6.9235	8.4775	6.4635	7.697	5.4255	4.816	1.7655	2.838
T11E1	HORF11084H8	NAB2	NAB2	NGFI-A binding protein 2 (EGR1 binding protein 2)	BC007756	C	3213	5335	1317	1678	40.9897	31.4527	153	176	11.62	10.49	12.61	17.34	4.4815	3.5275	4.6675	3.009	4.7825	2.492	6.9325	2.137
T11E2	HORF11084H9	FLJ10156	FAM64A	family with sequence similarity 64, member A	BC005004	C	1743	2339	895	1054	51.3483	45.062	296	179	33.07	16.98	24.76	24.98	2.0075	6.9255	1.6065	5.161	2.3725	5.343	2.0855	9.363
T11E3	HORF11085A1	NNMT	NNMT	nicotinamide N-methyltransferase	BC000234	C	928	1528	738	882	79.5259	57.7225	19	21	2.57	2.38	6.84	23.84	2.1075	-2.4185	1.8065	-1.416	0.6715	-1.223	-0.7945	-0.53
T11E4	HORF11085A4	LARP1	LARP1	La ribonucleoprotein domain family, member 1	BC033856	C	1374	1647	1008	1009	73.3624	61.2629	27	25	2.68	2.48	13.93	24.14	-2.6945	-3.4785	-2.1765	-2.716	-2.1155	-2.135	-1.8485	-1.43
T11E5	HORF11085B6	C20orf55	FAM110A	family with sequence similarity 110, member A	BC022238	C	2731	1846	1696	1335	62.1018	72.3185	118	92	6.96	6.89	14.88	17.61	-2.8535	1.4345	-3.1435	0.059	-2.5575	1.113	-0.5755	2.527
T11E6	HORF11085B8	MGC15716	ZNF414	zinc finger protein 414	BC007310	C	3824	3064	2083	2022	54.4718	65.9922	150	130	7.2	6.43	12.46	21.98	-1.9385	-4.4405	-1.2595	-6.339	-0.2225	-6.033	0.9065	-3.796
T11E7	HORF11085C4	NT5C2L1	NT5DC1	5'-nucleotidase domain containing 1	BC015138	C	4639	2766	2319	1904	49.9892	68.8359	173	117	7.46	6.14	11.21	21.23	0.4455	-4.2355	0.8955	-5.261	0.7285	-5.12	2.8085	-2.694
T11E8	HORF11085D8	CHST5	CHST5	carbohydrate (N-acetylglucosamine 6-O) sulfotransferase 5	BC010609	C	5784	3062	761	473	13.157	15.4474	27	12	3.55	2.54	11.95	32.91	0.0715	-1.4325	0.5395	-0.398	0.0215	-0.23	-1.0415	-0.26
T11E9	HORF11085E4	C3orf1	C3orf1	chromosome 3 open reading frame 1	BC012341	C	4027	2603	1195	642	29.6747	24.6638	75	22	6.28	3.43	15.61	28.1	-1.7765	-1.2835	-1.5275	-0.549	-1.5935	-0.665	-1.5075	-0.899
T11E10	HORF11085F7	TOMM34	TOMM34	translocase of outer mitochondrial membrane 34	BC014907	C	4387	5489	1279	982	29.1543	17.8903	60	52	4.69	5.3	16.47	30.82	-4.2185	-4.8155	-3.4155	-3.593	-2.9705	-4.038	-3.4565	-2.87
T11E11	HORF11085G11	GAPDH	GAPDH	glyceraldehyde-3-phosphate dehydrogenase	BC009081	C	4203	3668	1749	1431	41.6131	39.0131	213	211	12.18	14.74	14.67	21.41	3.3455	6.2615	3.7915	7.119	5.2315	9.175	8.4225	13.89
T11F1	HORF11086A2	FLJ13941	MORN1	MORN repeat containing 1	BC021704	C	2817	4490	1369	1195	48.5978	26.6147	54	46	3.94	3.85	7.94	17.12	0.3615	0.4725	1.6815	0.177	2.1605	-0.148	2.3015	-0.14
T11F2	HORF11086A6	RRM2	RRM2	ribonucleotide reductase M2	BC001886	C	4395	6678	1654	1308	37.6337	19.5867	98	112	5.93	8.56	13.43	16.63	-1.7885	4.5175	-2.3315	4.466	-2.3355	3.502	-1.9015	3.176
T11F3	HORF11086B2	CSNK2A2	CSNK2A2	casein kinase 2, alpha prime polypeptide	BC008812	C, P	1580	4162	1146	1548	72.5316	37.1937	104	68	9.08	4.39	15.44	15.26	1.9405	0.7665	1.5575	1.141	1.4825	1.633	3.0945	2.596
T11F4	HORF11086C11	NUSAP1	NUSAP1	nucleolar and spindle associated protein 1	BC024772	C	1604	1755	699	530	43.5786	30.1994	55	23	7.87	4.34	23.31	25.63	-2.5875	1.3685	-2.3625	1.541	-3.4455	1.32	-4.2665	1.188
T11F5	HORF11086E3	D21S2056E	RRP1	ribosomal RNA processing 1 homolog (S. cerevisiae)	BC014787	C	3753	2724	1679	1236	44.7375	45.3744	191	41	11.38	3.32	17.98	28.49	0.2985	-6.9715	-0.4895	-5.823	2.2795	-4.389	4.9635	-2.539
T11F6	HORF11086E7	RBMS1	RBMS1	RNA binding motif, single stranded interacting protein 1	BC012992	C	3756	5187	1865	2336	49.6539	45.0357	110	125	5.9	5.35	12.85	18.94	-2.0225	-3.7595	-1.8745	-4.823	-0.9295	-4.633	1.1465	-3.387
T11F7	HORF11086E8	SKP2	SKP2	S-phase kinase-associated protein 2 (p45)	BC001441	C	4218	3434	2158	1833	51.1617	53.378	88	113	4.08	6.16	9.85	22.05	-2.9865	-3.3555	-1.6905	-4.684	-1.1955	-4.803	-0.5635	-3.456
T11F8	HORF11086E10	TFAP2A	TFAP2A	transcription factor AP-2 alpha (activating enhancer binding protein 2 alpha)	BC017754	C	4349	3460	658	444	15.1299	12.8324	41	14	6.23	3.15	15.55	30.6	0.1495	0.0295	0.6865	0.948	-0.0205	0.148	-1.1745	0.269
T11F9	HORF11086F3	MAPK14	MAPK14	mitogen-activated protein kinase 14	BC031574	P	4329	3575	1601	1315	36.9831	36.7832	92	82	5.75	6.24	11.44	23.1	-0.2165	-1.9905	0.5475	-1.355	0.3215	-1.412	0.3985	-1.892
T11F10	HORF11086G10	GSK3B	GSK3B	glycogen synthase kinase 3 beta	BC000251	MR, P	5063	6257	1892	1885	37.3691	30.1263	146	161	7.72	8.54	9.78	26.19	3.0015	-4.7265	2.2125	-5.966	2.1265	-6.003	2.4255	-4.045
T11F11	HORF11086H9	SCYL1	SCYL1	SCY1-like 1 (S. cerevisiae)	BC009967	C, P	4007	5354	1520	1503	37.9336	28.0725	364	107	23.95	7.12	20.51	21.73	0.6385	-0.9815	0.0025	-0.54	-0.0755	-0.737	-0.0135	-0.537
T11G1	HORF11087A12	PTK2	PTK2	PTK2 protein tyrosine kinase 2	BC028733	P	4744	6744	1356	1181	28.5835	17.5119	103	48	7.6	4.06	9.83	13.54	4.0205	3.9525	4.4625	4.075	3.7755	3.169	3.0915	1.945
T11G2	HORF11087B8	PLK1	PLK1	polo-like kinase 1	BC014846	C, MR, P	4681	6721	1596	1271	34.0953	18.9109	106	67	6.64	5.27	10.63	14.88	0.6565	3.6925	1.1495	3.193	0.8425	2.724	1.7685	2.434
T11G3	HORF11087D4	KDELC1	KDELC1	KDEL (Lys-Asp-Glu-Leu) containing 1	BC001297	C	1788	4350	744	959	41.6107	22.046	77	62	10.35	6.47	20.69	26.1	-0.0405	-1.2525	-1.1375	-1.725	-1.9125	-2.06	-2.4025	-1.352
T11G4	HORF11087E3	ZNF655	ZNF655	zinc finger protein 655	BC037407	C	1386	3799	558	693	40.2597	18.2416	66	39	11.83	5.63	20.41	29.78	1.7755	-1.4545	1.6885	-0.976	1.3165	-1.341	0.8755	-1.079
T11G5	HORF11087E8	PPM1D	PPM1D	protein phosphatase, Mg2+/Mn2+ dependent, 1D	BC033893	P	4864	5760	1893	1913	38.9186	33.2118	160	169	8.45	8.83	17.77	21.26	-3.2405	-0.8355	-3.4755	-0.529	-1.3795	1.698	2.6545	6.922
T11G6	HORF11087F1	FASTK	FASTK	Fas-activated serine/threonine kinase	BC000377	P	4330	6044	2063	2020	47.6443	33.4216	149	157	7.22	7.77	14.69	19.73	-4.0645	-0.2505	-4.3335	-1.453	-3.4185	-1.785	-0.9065	-0.227
T11G7	HORF11087F5	SRC	SRC	v-src sarcoma (Schmidt-Ruppin A-2) viral oncogene homolog (avian)	BC011566	P	12238	13487	821	398	6.7086	2.951	111	37	13.52	9.3	7.16	11.84	12.3145	10.7705	11.9645	10.999	9.5235	10.321	9.1305	9.335
T11G8	HORF11087G3	ACVR1C	ACVR1C	activin A receptor, type IC	BC022530	P	4093	5991	1922	1787	46.9582	29.8281	106	116	5.52	6.49	14.14	19.91	-3.8495	-1.7075	-3.7825	-1.511	-3.6485	-2.312	-3.6645	-2.248
T11G9	HORF11088B4	PYM	WIBG	within bgcn homolog (Drosophila)	BC006135	C	3512	4983	1663	1558	47.3519	31.2663	133	117	8	7.51	11.63	23.85	3.5785	-2.8035	3.3135	-3.233	3.6665	-3.299	4.4025	-2.442
T11G10	HORF11088B11	HSPA1L	HSPA1L	heat shock 70kDa protein 1-like	BC034483	C	3455	6531	1346	1760	38.958	26.9484	92	112	6.84	6.36	13.42	21.21	-0.0005	-2.1075	-0.4315	-2.143	-0.3315	-2.483	-0.1585	-1.04
T11G11	HORF11088B12	C1orf2	FAM189B	family with sequence similarity 189, member B	BC010471	C	3524	4978	1798	1132	51.0216	22.7401	49	50	2.73	4.42	9.39	14.04	-2.5465	3.5755	-2.2535	2.983	-2.2655	1.699	-1.7475	1.007
T11H1	HORF11088C8	PPP1R12C	PPP1R12C	protein phosphatase 1, regulatory (inhibitor) subunit 12C	BC010628	C	9667	9719	103	74	1.0655	0.7614	13	5	12.62	6.76	3.65	20.55	11.4835	NA	11.3075	NA	8.7095	NA	6.6715	NA
T11H2	HORF11088D8	PPM1D	PPM1D	protein phosphatase, Mg2+/Mn2+ dependent, 1D	BC016480	P	10836	7698	404	393	3.7283	5.1052	25	21	6.19	5.34	2.7	26.13	10.2275	3.6395	10.3955	4.277	9.9225	3.356	8.0865	1.761
T11H3	HORF11088F2	ZCCHC10	ZCCHC10	zinc finger, CCHC domain containing 10	BC005211	C	8268	3141	1173	617	14.1872	19.6434	150	3	12.79	0.49	7.82	21.2	12.7455	-0.0005	13.6235	1.268	15.1135	1.45	15.0865	0.69
T11H4	HORF11088F4	ETV4	ETV4	ets variant 4	BC007242	C	2668	1	1273	0	47.7136		63	0	4.95	0	18.21	0	-5.2825	NA	-3.9085	NA	-2.6965	NA	-1.3565	NA
T11H5	HORF11088F5	SIAH1	SIAH1	seven in absentia homolog 1 (Drosophila)	BC035562	C	3605	2573	1369	1055	37.975	41.0027	63	40	4.6	3.79	11.4	21.81	-0.9735	-1.4435	-0.7005	-0.817	0.6115	-0.193	1.5565	0.571
T11H6	HORF11088F8	NTRK3	NTRK3	neurotrophic tyrosine kinase, receptor, type 3	BC013693	MR, P	10881	2484	817	305	7.5085	12.2786	45	22	5.51	7.21	3.57	33.55	9.3815	2.9165	9.3345	2.893	6.9925	2.084	4.9515	1.112
T11H7	HORF11088G8	C14orf31	FRMD6	FERM domain containing 6	BC020521	C	4729	4377	1889	1125	39.945	25.7025	115	50	6.09	4.44	9.01	17.5	1.6925	1.0795	3.0335	1.427	4.5115	1.175	7.0325	1.267
T11H8	HORF11089A4	MTMR9	MTMR9	myotubularin related protein 9	BC022003	P	7655	4846	1799	627	23.501	12.9385	552	43	30.68	6.86	17.69	24.56	8.4285	3.2365	9.4535	2.783	10.2985	2.431	13.5205	2.356
T11H9	HORF11089C3	BMPR1A	BMPR1A	bone morphogenetic protein receptor, type IA	BC028383	C, MR, P	5345	2763	1935	822	36.2021	29.7503	118	39	6.1	4.74	12.32	23.54	-1.1045	-0.1455	-1.0315	0.425	-1.4575	0.532	-1.4965	1.21
T11H10	HORF11089E3	TPTE	TPTE	transmembrane phosphatase with tensin homology	BC028719	P	7961	5701	1588	630	19.9472	11.0507	49	23	3.09	3.65	8.05	21.61	-0.4345	1.5085	0.6475	1.505	-0.4405	1.139	-1.8185	0.814
T11H11	HORF11089G1	EIF4G3	EIF4G3	eukaryotic translation initiation factor 4 gamma, 3	BC030578	C	4258	2596	2014	903	47.2992	34.7843	57	60	2.83	6.64	10.16	27.64	-3.4625	-1.5225	-3.1895	-1.67	-3.1465	-1.911	-3.6535	-1.613
T12A1	HORF31002A11	PRKAA1	PRKAA1	protein kinase, AMP-activated, alpha 1 catalytic subunit	BC037303	P	2790	3581	1081	805	38.7455	22.4798	60	15	5.55	1.86	8.13	21.72	2.969	-2.58	3.847	-1.289	3.192	-0.7915	1.403	-1.525
T12A2	HORF31002B12	DPYSL3	DPYSL3	dihydropyrimidinase-like 3	BC039006	C	4471	4871	1186	1314	26.5265	26.976	109	155	9.19	11.8	7.12	20.75	8.916	3.597	9.539	5.367	10.748	8.3685	12.43	12.734
T12A3	HORF31002C7	MAK	MAK	male germ cell-associated kinase	BC039825	P	4396	5340	1442	1295	32.8025	24.2509	104	144	7.21	11.12	7.89	17.01	3.755	4.063	5.488	5.951	6.252	8.1565	7.989	12.206
T12A4	HORF31002D1	SETD8	SETD8	SET domain containing (lysine methyltransferase) 8	BC050346	C	5620	6345	1500	1395	26.6904	21.9858	108	122	7.2	8.75	6.26	16.77	6.072	1.36	6.752	0.873	7.448	0.0495	7.706	-0.153
T12A5	HORF31002D7	GNAL	GNAL	guanine nucleotide binding protein (G protein), alpha activating activity polypeptide, olfactory type	BC050021	ML	7618	7763	1760	1513	23.1032	19.4899	90	125	5.11	8.26	7.32	19.02	2.543	0.006	2.98	-0.114	2.45	-0.8205	1.499	-1.234
T12A6	HORF31002D12	PRKAA1	PRKAA1	protein kinase, AMP-activated, alpha 1 catalytic subunit	BC048980	P	5704	5401	1421	1190	24.9123	22.033	99	54	6.97	4.54	7.1	16.41	5.422	-0.006	6.427	0.486	5.56	-0.0495	5.475	0.22
T12A7	HORF31002G2	HERC3	HERC3	hect domain and RLD 3	BC038960	MR	4468	4803	1408	1172	31.513	24.4014	76	51	5.4	4.35	8.63	20.99	1.95	-2.63	2.467	-1.462	2.087	-1.3945	1.304	-1.227
T12A8	HORF31002G3	IL1R2	IL1R2	interleukin 1 receptor, type II	BC039031	ML	5342	7009	1710	1226	32.0105	17.4918	512	74	29.94	6.04	16.55	19.56	0.799	-1.602	1.111	-1.816	1.231	-1.6755	0.241	-1.135
T12A9	HORF31002G5	RPS6KA3	RPS6KA3	ribosomal protein S6 kinase, 90kDa, polypeptide 3	BC044590	C, MR, P	4415	5682	1519	1143	34.4054	20.1162	49	74	3.23	6.47	7.91	17.96	-1.126	-0.458	-0.918	-0.332	-1.425	-0.5915	-2.377	-1.343
T12A10	HORF31002G11	MAP3K12	MAP3K12	mitogen-activated protein kinase kinase kinase 12	BC050050	P	5500	7932	1555	1282	28.2727	16.1624	88	73	5.66	5.69	8.97	15.14	1.462	0.292	1.845	0.721	1.509	-0.5425	1.023	-0.679
T12A11	HORF31002H10	YES1	YES1	v-yes-1 Yamaguchi sarcoma viral oncogene homolog 1	BC048960	MR, P	5698	5150	1386	626	24.3243	12.1553	121	24	8.73	3.83	14.36	16.07	0.855	2.225	0.398	3.4	-0.073	3.3675	-0.35	2.589
T12B1	HORF31003D2	AXUD1	CSRNP1	cysteine-serine-rich nuclear protein 1	BC038949	C	3887	4769	1034	1027	26.6015	21.5349	84	98	8.12	9.54	10.66	22.31	2.871	2.964	2.486	1.804	2.415	1.5335	2.167	0.793
T12B2	HORF31003E4	MTMR6	MTMR6	myotubularin related protein 6	BC040012	P	3241	4593	1482	1457	45.7266	31.7222	47	50	3.17	3.43	9.1	22.1	-1.795	-6.243	-1.155	-4.882	-1.102	-3.5225	-1.711	-2.011
T12B3	HORF31003E5	GTPBP4	GTPBP4	GTP binding protein 4	BC038975	ML	3056	5773	841	534	27.5196	9.25	37	45	4.4	8.43	10.29	19.6	0.475	3.981	0.616	3.867	-0.222	2.9225	-1.869	1.265
T12B4	HORF31003F2	CDKL3	CDKL3	cyclin-dependent kinase-like 3	BC041799	P	2524	3084	93	0	3.6846	0	0	0	0	0	3.78	10.15	4.258	NA	4.382	NA	2.911	NA	-0.295	NA
T12B5	HORF31003F10	TLK2	TLK2	tousled-like kinase 2	BC044925	P	3352	3433	346	135	10.3222	3.9324	26	12	7.51	8.89	9.31	18.44	3.625	8.476	4.264	9.28	3.721	8.6935	1.074	7.962
T12B6	HORF31003G11	USP6NL	USP6NL	USP6 N-terminal like	BC042943	C	6315	7188	159	67	2.5178	0.9321	13	16	8.18	23.88	6.56	17.85	7.05	NA	7.263	NA	5.109	NA	2.979	NA
T12B7	HORF31003H4	KBTBD2	KBTBD2	kelch repeat and BTB (POZ) domain containing 2	BC047107	C	5302	4947	244	120	4.602	2.4257	11	4	4.51	3.33	7.14	11.54	4.478	8.253	4.753	8.88	3.322	7.2545	1.59	5.132
T12B8	HORF31003H8	PTPRE	PTPRE	protein tyrosine phosphatase, receptor type, E	BC050062	P	8732	9848	987	732	11.3033	7.433	55	54	5.57	7.38	3.96	19.16	8.156	0.985	9.005	2.158	8.648	2.5955	9.571	3.536
T12B9	HORF31003H10	TLE3	TLE3	transducin-like enhancer of split 3 (E(sp1) homolog, Drosophila)	BC041831	C	5636	6185	2060	1601	36.5507	25.8852	101	96	4.9	6	9.37	17.23	-1.488	-2.037	-0.095	-0.667	-0.539	-1.2225	-1.93	-0.679
T12B10	HORF31004A1	DIAPH3	DIAPH3	diaphanous homolog 3 (Drosophila)	BC048963	C	9081	9652	596	507	6.5632	5.2528	79	21	13.26	4.14	4.78	13.14	16.102	3.976	16.724	4.632	15.993	3.3865	12.704	2.049
T12B11	HORF31004A11	ASPH	ASPH	aspartate beta-hydroxylase	BC066929	C	12198	10052	1747	984	14.322	9.7891	30	38	1.72	3.86	3.91	19.74	1.392	-0.914	1.67	-0.054	1.327	0.2125	-1.057	-0.163
T12C1	HORF31004D12	UBE2S	UBE2S	ubiquitin-conjugating enzyme E2S	BC066948	C	4626	6104	1739	1274	37.5919	20.8716	241	174	13.86	13.66	13.23	16.34	5.883	6.988	6.93	6.278	6.155	6.4865	7.765	8.094
T12C2	HORF31004E3	ALPK1	ALPK1	alpha-kinase 1	BC060780	P	2858	4920	1806	1616	63.191	32.8455	202	176	11.18	10.89	15.87	15.89	0.092	4.671	1.975	4.631	3.361	5.5165	2.553	6.952
T12C3	HORF31004E4	DHX8	DHX8	DEAH (Asp-Glu-Ala-His) box polypeptide 8	BC044586	C, MR	2720	4855	1698	1559	62.4265	32.1112	61	121	3.59	7.76	7.93	16.84	-0.616	1.609	-1.38	0.765	-1.913	0.3125	-2.1	-0.785
T12C4	HORF31004F1	TYRO3	TYRO3	TYRO3 protein tyrosine kinase	BC049368	P	3331	6700	1761	1925	52.867	28.7313	87	223	4.94	11.58	9.62	13.97	-1.006	5.893	-1.527	5.089	-1.518	3.1165	-2.061	0.583
T12C5	HORF31004G2	KIAA0802	KIAA0802	KIAA0802	BC040542	C	2199	2782	1511	1334	68.7131	47.9511	94	91	6.22	6.82	11.34	16.64	0.522	1.61	0.072	1.159	0.862	1.1735	1.604	2.726
T12C6	HORF31008A2	UPP1	UPP1	uridine phosphorylase 1	BC047030	ML	4385	3889	2460	1738	56.1003	44.6902	482	362	19.59	20.83	24.31	25.76	-1.155	7.115	-0.287	8.214	4.316	11.9635	9.754	17.615
T12C7	HORF31008C5	RPAIN	RPAIN	RPA interacting protein	BC051849	C	6707	5093	2451	2081	36.5439	40.86	141	189	5.75	9.08	8.18	18.33	1.709	0.443	2.442	0.053	1.509	-1.3005	1.506	-0.303
T12C8	HORF31008C10	TSSC4	TSSC4	tumor suppressing subtransferable candidate 4	BC050616	C	4384	2611	1815	1435	41.4005	54.9598	309	140	17.02	9.76	14.48	23.38	6.219	-1.588	8.158	-3.284	9.788	-3.9805	15.614	-2.677
T12C9	HORF31008G5	CACNA2D2	CACNA2D2	calcium channel, voltage-dependent, alpha 2/delta subunit 2	BC047691	C	5604	5590	222	211	3.9615	3.7746	23	4	10.36	1.9	11.84	30.97	4.018	2.844	4.064	3.264	2.735	2.8355	-0.201	1.418
T12C10	HORF31008H5	PDIA2	PDIA2	protein disulfide isomerase family A, member 2	BC047699	C	10080	13247	2115	2214	20.9821	16.7132	83	181	3.92	8.18	4.52	12.04	4.517	3.508	5.118	3.512	4.926	1.3275	4.855	0.699
T12C11	HORF31009B8	SUCLG2	SUCLG2	succinate-CoA ligase, GDP-forming, beta subunit	BC047024	C	6021	6800	2445	2143	40.6079	31.5147	149	238	6.09	11.11	10.43	24.41	-1.046	-2.846	0	-2.453	1.602	-2.0395	4.079	0.046
T12D1	HORF31009D8	SYT5	SYT5	synaptotagmin V	BC046157	MR	7018	9342	1586	1305	22.599	13.9692	174	152	10.97	11.65	6.44	10.96	12.419	6.561	14.102	5.562	14.376	3.0985	17.568	0.418
T12D2	HORF31009F8	IGSF4	CADM1	cell adhesion molecule 1	BC047021	C	9770	11685	1000	493	10.2354	4.2191	30	58	3	11.76	3.71	9.41	4.75	10.336	5.645	11.17	3.979	8.3725	1.441	6.144
T12D3	HORF31009H3	P2RY10	P2RY10	purinergic receptor P2Y, G-protein coupled, 10	BC051875	ML	3205	4314	1025	488	31.9813	11.312	35	28	3.41	5.74	11.61	22.92	-2.214	2.255	-1.678	3.966	-2.089	4.6785	-3.446	5.527
T12D4	HORF31010A2	MAPKAPK5	MAPKAPK5	mitogen-activated protein kinase-activated protein kinase 5	BC047284	P	2391	3833	1273	1341	53.2413	34.9857	41	75	3.22	5.59	10.64	20.43	-2.945	-2.101	-2.503	-1.712	-2.722	-1.1125	-3.055	0.749
T12D5	HORF31010A3	F10	F10	coagulation factor X	BC046125	ML	8264	9649	1853	1034	22.4226	10.7161	56	27	3.02	2.61	6.71	22.79	0.012	-3.79	-0.012	-2.456	-0.01	-2.2615	-0.678	-1.854
T12D6	HORF31010A4	BMPR1B	BMPR1B	bone morphogenetic protein receptor, type IB	BC047773	P	4987	3873	883	912	17.706	23.5476	55	18	6.23	1.97	6.97	14.72	4.499	0.153	5.69	1.136	3.909	0.7785	1.219	-0.261
T12D7	HORF31010A11	DUSP16	DUSP16	dual specificity phosphatase 16	BC042101	P	5913	6093	1655	1675	27.9892	27.4906	93	108	5.62	6.45	9.32	22.75	0.552	-5.042	1.625	-4.637	2.259	-4.8285	3.547	-3.508
T12D8	HORF31010B4	MAP3K7IP1	TAB1	TGF-beta activated kinase 1/MAP3K7 binding protein 1	BC050554	P	5465	3327	2018	1652	36.9259	49.6543	241	193	11.94	11.68	11.29	26.09	4.629	-1.662	5.327	-1.678	5.852	-2.4535	9.364	-0.084
T12D9	HORF31010B12	GAS2L3	GAS2L3	growth arrest-specific 2 like 3	BC043366	C	4036	4615	1741	1855	43.1368	40.195	172	224	9.88	12.08	13.73	22.32	-0.279	0.447	0.441	-1.391	2.057	-1.9765	4.811	-0.046
T12D10	HORF31010C12	PRKCG	PRKCG	protein kinase C, gamma	BC047876	MR	6308	8914	2445	2803	38.7603	31.4449	268	317	10.96	11.31	16.85	17.05	-3.243	3.641	-3.047	1.156	-1.939	0.2255	0.816	-0.844
T12D11	HORF31010E9	C3orf29	MTMR14	myotubularin related protein 14	BC050626	P	7308	7882	2712	2200	37.11	27.9117	168	240	6.19	10.91	7.53	14.31	2.103	5.22	3.067	3.968	4.093	1.9965	5.945	1.558
T12E1	HORF31010F5	RPS6KA4	RPS6KA4	ribosomal protein S6 kinase, 90kDa, polypeptide 4	BC047896	MR, P	3570	6321	1915	2233	53.6415	35.3267	283	357	14.78	15.99	10.63	13.99	10.656	11.039	13.19	9.791	15.634	8.6375	15.544	9.709
T12E2	HORF31010H4	NLK	NLK	nemo-like kinase	BC064663	P	3104	5750	1401	1153	45.1353	20.0522	113	85	8.07	7.37	17.15	20.6	-3.587	-0.418	-3.717	-0.381	-3.42	0.3535	-3.126	0.265
T12E3	HORF31015C7	RGS5	RGS5	regulator of G-protein signaling 5	BC030059	ML	1312	3536	962	1690	73.3232	47.7941	85	161	8.84	9.53	14	17.61	1.108	2.808	2.057	2.312	2.486	2.4705	2.521	5.659
T12E4	HORF31015D2	CTNND1	CTNND1	catenin (cadherin-associated protein), delta 1	BC021122	C	1959	3459	1341	1691	68.4533	48.887	74	132	5.52	7.81	12.62	21.61	-1.693	-2.223	-1.629	-2.583	-1.559	-2.5895	-1.572	-1.592
T12E5	HORF31015D8	MND1	MND1	meiotic nuclear divisions 1 homolog (S. cerevisiae)	BC032142	C	3038	3265	1461	1748	48.0908	53.5375	92	151	6.3	8.64	11.41	25.91	-0.563	-5.831	-0.881	-6.675	-1.64	-6.9675	-1.769	-5.64
T12E6	HORF31015F3	HIST1H2AD	HIST1H2AD	histone cluster 1, H2ad	BC031333	C	4953	1324	1450	502	29.2752	37.9154	179	10	12.34	1.99	16.13	28.22	2.196	-1.972	1.894	-0.943	2.37	-0.5265	5.28	-0.763
T12E7	HORF31015F6	PTP4A1	PTP4A1	protein tyrosine phosphatase type IVA, member 1	BC023975	C, P	7053	5989	2023	1820	28.6828	30.389	85	99	4.2	5.44	8.55	27.25	-1.128	-9.964	-0.329	-8.365	0.382	-8.1235	1.422	-6.131
T12E8	HORF31015F7	DUSP22	DUSP22	dual specificity phosphatase 22	BC022847	P	3908	4043	1531	1718	39.176	42.4932	130	315	8.49	18.34	17.5	33.68	-3.337	-2.66	-3.409	-4.315	-3.751	-5.8305	-3.809	-5.721
T12E9	HORF31018C5	SLC31A2	SLC31A2	solute carrier family 31 (copper transporters), member 2	BC026252	ML	4840	2628	1192	507	24.6281	19.2922	143	11	12	2.17	20.18	34.61	-1.262	-4.4	-2.513	-2.64	-3.052	-1.5995	-2.696	-1.687
T12E10	HORF31018H9	EMCN	EMCN	endomucin	BC017781	ML	3632	6312	1614	1840	44.4383	29.1508	48	85	2.97	4.62	13.08	19.81	-6.404	-5.309	-5.441	-4.812	-5.115	-4.5505	-5.085	-3.417
T12E11	HORF31019B12	SERPINC1	SERPINC1	serpin peptidase inhibitor, clade C (antithrombin), member 1	BC022309	ML	4716	4705	1972	1551	41.8151	32.9649	105	72	5.32	4.64	10.5	19.63	-2.194	-3.726	-2.752	-4.142	-2.71	-3.4245	-3.757	-2.483
T12F1	HORF31020C2	OLR1	OLR1	oxidized low density lipoprotein (lectin-like) receptor 1	BC022295	C, ML	5873	8934	1369	1271	23.3101	14.2266	138	155	10.08	12.2	6.31	13.91	10.704	4.572	12.019	3.771	12.549	1.8495	14.953	0.668
T12F2	HORF31020D5	AQP9	AQP9	aquaporin 9	BC026258	ML	2448	5487	1101	1293	44.9755	23.5648	105	124	9.54	9.59	18.04	23.61	-1.469	-0.983	-1.33	-0.79	-1.143	-0.4675	-0.76	0.622
T12F3	HORF31021G10	ST7	ST7	suppression of tumorigenicity 7	BC030954	ML	1893	5163	563	555	29.7412	10.7496	53	31	9.41	5.59	19.32	26.56	0.352	1.772	-0.269	2.236	-1.335	2.2355	-2.092	2.049
T12F4	HORF31022C6	ANTXR2	ANTXR2	anthrax toxin receptor 2	BC034001	ML	2461	5142	957	1228	38.8866	23.8818	77	123	8.05	10.02	19.08	24.2	-2.033	-0.324	-3.131	0.096	-3.482	-0.6615	-5.297	-1.741
T12F5	HORF31022E8	CAMP	CAMP	cathelicidin antimicrobial peptide	BC055089	ML	4751	7475	1481	1804	31.1724	24.1338	133	198	8.98	10.98	13.06	27.91	1.483	-4.902	0.255	-5.328	-1.673	-5.7385	-2.081	-5.022
T12F6	HORF31023G11	CCR1	CCR1	chemokine (C-C motif) receptor 1	BC051306	ML	4727	4819	1888	1724	39.9408	35.7751	193	159	10.22	9.22	15.53	27.04	-0.366	-5.772	-1.336	-5.895	-1.885	-5.9955	-1.401	-5.287
T12F7	HORF31024D9	SLC7A8	SLC7A8	solute carrier family 7 (amino acid transporter, L-type), member 8	BC052250	ML	5876	7208	1767	1465	30.0715	20.3246	84	112	4.75	7.65	10.25	22.62	-1.058	-2.532	-0.248	-2.608	-0.043	-2.9905	0	-2.575
T12F8	HORF31024H10	HSPD1	HSPD1	heat shock 60kDa protein 1 (chaperonin)	BC067082	ML	4453	6393	1739	1849	39.0523	28.9223	74	104	4.26	5.62	12.68	21.1	-4.374	-5.124	-3.763	-5.736	-2.457	-5.5565	-3.016	-4.066
T12F9	HORF31027D12	ST6GAL1	ST6GAL1	ST6 beta-galactosamide alpha-2,6-sialyltranferase 1	BC031476	ML	4281	4633	1861	1819	43.4712	39.2618	99	74	5.32	4.07	10.08	18.66	-1.184	-4.808	0.47	-4.375	1.312	-3.5565	1.557	-1.408
T12F10	HORF31030F6	PTPN9	PTPN9	protein tyrosine phosphatase, non-receptor type 9	BC071574	ML, P	7022	8898	2306	1985	32.8396	22.3084	159	111	6.9	5.59	7.74	16.42	3.546	-2.535	5.183	-1.638	6.858	-0.4705	9.22	2.529
T12F11	HORF31030H6	ST7	ST7	suppression of tumorigenicity 7	BC075855	ML	4922	6553	2118	1770	43.0313	27.0105	93	109	4.39	6.16	11.55	16.37	-4.404	-1.412	-3.886	-1.944	-3.207	-2.5205	-2.483	-2.044
T12G1	HORF31034G8	CSF2RA	CSF2RA	colony stimulating factor 2 receptor, alpha, low-affinity (granulocyte-macrophage)	BC071835	ML	5521	7133	1391	1173	25.1947	16.4447	126	101	9.06	8.61	8.84	10.74	4.866	8.33	5.042	7.195	5.693	4.2975	5.332	2.318
T12G2	HORF31038A10	BOLL	BOLL	bol, boule-like (Drosophila)	BC033674	ML	3440	5458	1079	898	31.3663	16.4529	33	46	3.06	5.12	12.71	14.96	-3.316	2.765	-2.982	3.179	-3.582	3.0805	-4.398	2.032
T12G3	HORF31038C7	PTPN11	PTPN11	protein tyrosine phosphatase, non-receptor type 11	BC025181	P	1323	4957	451	826	34.0892	16.6633	52	104	11.53	12.59	21.56	26.7	0.452	2.149	-0.128	2.46	-1.471	1.9875	-2.841	2.499
T12G4	HORF31038D5	EGR1	EGR1	early growth response 1	BC073983	C, ML	1217	5	123	0	10.1068		3	0	2.44	0	25.14	0	0.452	NA	0.78	NA	-0.207	NA	-2.477	NA
T12G5	HORF31038F12	DYRK2	DYRK2	dual-specificity tyrosine-(Y)-phosphorylation regulated kinase 2	BC006375	MR, P	3660	6038	1238	1471	33.8251	24.3624	135	164	10.9	11.15	15.32	26.28	0.92	-2.247	0.596	-2.921	-0.154	-2.7895	-0.047	-0.398
T12G6	HORF31038G10	CSNK1D	CSNK1D	casein kinase 1, delta	BC015775	P	5784	7678	2307	2469	39.8859	32.1568	229	237	9.93	9.6	16.19	19.5	-2.811	-2.003	-2.823	-1.812	-2.286	-2.0555	-0.959	-1.092
T12G7	HORF31039A12	SPAG5	SPAG5	sperm associated antigen 5	BC000322	C	5708	7621	1965	1510	34.4254	19.8137	128	115	6.51	7.62	9.24	19.88	0	0.105	1.162	0.271	1.979	0.7975	3.771	2.108
T12G8	HORF31039B3	MAPK7	MAPK7	mitogen-activated protein kinase 7	BC009963	MR, P	4639	5703	2570	2800	55.3999	49.097	349	368	13.58	13.14	16.72	25.01	1.221	-3.52	4.207	-2.301	7.292	1.1055	6.105	5.605
T12G9	HORF31039H9	C1QBP	C1QBP	complement component 1, q subcomponent binding protein	BC013731	ML	5027	6228	1924	1788	38.2733	28.7091	180	150	9.36	8.39	21.14	27.75	-6.426	-7.168	-6.474	-7.448	-6.145	-6.9245	-3.79	-3.997
T12G10	HORF31040B3	TTK	TTK	TTK protein kinase	BC032858	C, P	5376	8329	2287	2238	42.5409	26.87	105	184	4.59	8.22	10.91	14.74	-3.676	1.705	-3.876	0.66	-4.028	-0.6035	-4.179	-2.064
T12G11	HORF31040B7	STC1	STC1	stanniocalcin 1	BC029044	C	6069	9558	2053	1365	33.8276	14.2812	117	113	5.7	8.28	8.19	12.58	1.201	4.958	1.475	3.747	1.84	1.9875	1.237	1.709
T12H1	HORF31040D6	TNF	TNF	tumor necrosis factor	BC028148	ML	4293	2280	1347	596	31.3767	26.1404	76	39	5.64	6.54	12.7	29.51	-2.414	-1.299	-1.192	-1.607	-1.265	-0.9055	-1.902	-0.421
T12H2	HORF31040E1	NTRK2	NTRK2	neurotrophic tyrosine kinase, receptor, type 2	BC031835	C, MR, P	5114	5095	1656	1046	32.3817	20.5299	174	94	10.51	8.99	14.52	23.27	0.183	0.323	0.999	0.726	1.618	1.5395	4.107	3.236
T12H3	HORF31041A6	BLK	BLK	B lymphoid tyrosine kinase	BC007371	P	6103	7156	1373	462	22.4971	6.4561	106	27	7.72	5.84	16.32	11.83	-2.496	6.522	-1.464	7.215	0	7.2805	0.199	6.373
T12H4	HORF31041A8	PLK2	PLK2	polo-like kinase 2	BC013879	C, MR, P	6462	4863	1088	447	16.8369	9.1919	110	34	10.11	7.61	12.54	17.48	3.262	5.503	2.489	5.795	0.399	5.0685	-2.588	1.758
T12H5	HORF31041E11	ATP6V1E1	ATP6V1E1	ATPase, H+ transporting, lysosomal 31kDa, V1 subunit E1	BC004443	C, ML	3876	3546	1644	952	42.4149	26.8472	56	41	3.41	4.31	7.97	15.57	-1.049	1.412	-0.361	2.313	-0.34	1.4795	-0.893	0.337
T12H6	HORF31041G5	TMEM62	TMEM62	transmembrane protein 62	BC009981	P	2689	2702	1534	1026	57.0472	37.9719	90	28	5.87	2.73	11.86	19.45	-1.006	-2.326	-1.613	-1.172	-1.166	-0.6375	-0.633	-0.14
T12H7	HORF31041H4	MCL1	MCL1	myeloid cell leukemia sequence 1 (BCL2-related)	BC017197	ML	2721	2096	1563	1110	57.4421	52.958	92	35	5.89	3.15	10.62	17.04	-0.166	-1.264	-0.23	-0.053	0.419	1.0085	1.105	1.986
T12H8	HORF31041H5	HLX1	HLX	H2.0-like homeobox	BC007294	ML	3123	1649	1488	961	47.6465	58.2777	91	42	6.12	4.37	17.31	23.26	-6.035	-2.391	-4.87	-0.151	-3.866	1.6635	-2.812	3.658
T12H9	HORF31041H6	DDX5	DDX5	DEAD (Asp-Glu-Ala-Asp) box polypeptide 5	BC016027	MR	4332	3269	1280	565	29.5476	17.2836	53	8	4.14	1.42	7.04	17.27	1.356	1.031	2.412	2.497	2.133	2.0465	0.844	1.2
T12H10	HORF31042D1	BIN1	BIN1	bridging integrator 1	BC004101	ML	4277	3695	1064	437	24.8773	11.8268	31	3	2.91	0.69	8.03	14.61	0.291	2.988	0.865	3.931	0.425	4.0985	-0.821	2.472
T12H11	HORF31043H6	CPA3	CPA3	carboxypeptidase A3 (mast cell)	BC012613	ML	4915	2692	1923	545	39.1251	20.2452	102	25	5.3	4.59	11.93	22.64	-2.885	1.118	-3.136	1.725	-3.564	1.6885	-4.358	1.52
T13A1	HORF31001C12	TGFBR2	TGFBR2	transforming growth factor, beta receptor II (70/80kDa)	BC040499	MR, P	2887	2723	1200	895	41.5656	32.8682	49	40	4.08	4.47	11.74	21.17	-1.271	-0.124	-0.927	1.165	-1.115	2.351	-1.699	2.851
T13A2	HORF31001E12	TOB2	TOB2	transducer of ERBB2, 2	BC038957	C	4162	3385	1347	940	32.3642	27.7696	108	82	8.02	8.72	12.4	25.03	0.9	0	1.667	0	1.974	0.102	2.587	0.336
T13A3	HORF31001G9	GALK2	GALK2	galactokinase 2	BC048125	MR	3563	3765	1349	1036	37.8614	27.5166	67	89	4.97	8.59	11.07	20.92	-0.257	-0.876	-0.976	-0.465	-1.356	0.385	-2.562	1.274
T13A4	HORF31005B7	ChGn	CSGALNACT1	chondroitin sulfate N-acetylgalactosaminyltransferase 1	BC060772	C	2435	1628	986	667	40.4928	40.9705	71	37	7.2	5.55	11.87	27.16	2.283	-1.25	2.256	-0.481	2.115	0.318	1.976	0.359
T13A5	HORF31005C1	HSPC148	CWC15	CWC15 spliceosome-associated protein homolog (S. cerevisiae)	BC040946	C	5539	4392	2296	1967	41.4515	44.786	188	182	8.19	9.25	7.99	21.61	5.585	-1.418	6.032	-2.256	6.358	-2.882	7.324	-2.316
T13A6	HORF31005E3	CFD	CFD	complement factor D (adipsin)	BC057807	C	5093	3257	2216	1670	43.5107	51.2742	138	187	6.23	11.2	9.45	27.54	0.735	-3.623	0.908	-4.816	1.387	-5.794	2.887	-4.956
T13A7	HORF31005F10	ALS2CR7	CDK15	cyclin-dependent kinase 15	BC038807	MR, P	3465	4399	1654	1634	47.7345	37.1448	101	149	6.11	9.12	10.6	18.92	0.609	1.186	0.644	1.183	0.699	1.194	0.392	2.259
T13A8	HORF31005G3	PTPLB	PTPLB	protein tyrosine phosphatase-like (proline instead of catalytic arginine), member b	BC060839	P	4613	3551	791	515	17.1472	14.503	105	28	13.27	5.44	26.58	28.75	-0.771	1.287	-0.722	1.949	-1.862	2.024	-4.206	0.862
T13A9	HORF31005H1	LYK5	STRADA	STE20-related kinase adaptor alpha	BC043641	P	3670	3958	1397	1066	38.0654	26.9328	96	85	6.87	7.97	19.14	22.68	-4.192	-0.383	-4.048	-0.032	-4.571	-0.092	-4.624	-0.597
T13A10	HORF31005H11	SMPD1	SMPD1	sphingomyelin phosphodiesterase 1, acid lysosomal	BC041164	P	4904	5980	1958	1532	39.9266	25.6187	147	110	7.51	7.18	11.85	20.95	-0.205	-3.188	0.549	-2.097	0.661	-1.832	1.925	-2.078
T13A11	HORF31006B10	CDC16	CDC16	cell division cycle 16 homolog (S. cerevisiae)	BC010875	C	6796	7325	1890	878	27.8105	11.9863	76	77	4.02	8.77	9.6	16.91	-1.273	5.268	-1.364	4.876	-1.725	3.304	-2.769	0.391
T13B1	HORF31006F10	EYA3	EYA3	eyes absent homolog 3 (Drosophila)	BC041667	P	1850	2857	934	936	50.4865	32.7616	46	122	4.93	13.03	9.93	22.18	1.896	2.429	2.361	4.112	2.441	5.403	2.611	7.518
T13B2	HORF31006H5	ETNK1	ETNK1	ethanolamine kinase 1	BC066907	MR	2894	4299	1594	1755	55.0795	40.8234	72	209	4.52	11.91	13.38	25.24	-2.463	-1.242	-3.767	-3.106	-4.595	-5.073	-5.658	-4.126
T13B3	HORF31006H11	DYRK3	DYRK3	dual-specificity tyrosine-(Y)-phosphorylation regulated kinase 3	BC015501	P	3733	3859	1124	856	30.1098	22.1819	41	69	3.65	8.06	9.12	18.58	1.296	3.143	1.569	2.958	0.994	2.811	-0.457	2.7
T13B4	HORF31007A9	PASK	PASK	PAS domain containing serine/threonine kinase	BC063585	C, P	2073	2242	1260	1226	60.7815	54.6833	100	94	7.94	7.67	8.36	18.11	4.857	2.467	3.534	1.814	3.213	2.053	3.863	2.312
T13B5	HORF31007A10	RPAIN	RPAIN	RPA interacting protein	BC046349	C	2275	2842	1300	1560	57.1429	54.8909	195	236	15	15.13	19.79	26.29	4.765	1.579	5.041	0.528	5.115	1	6.33	2.689
T13B6	HORF31007B8	PTK2B	PTK2B	PTK2B protein tyrosine kinase 2 beta	BC042599	P	3644	3514	1917	1593	52.607	45.333	103	138	5.37	8.66	10.42	19.99	-0.713	0.467	-0.556	-0.06	-0.17	-0.697	-0.486	-0.599
T13B7	HORF31007C7	ZNF281	ZNF281	zinc finger protein 281	BC060820	C	4642	3483	723	255	15.5752	7.3213	62	12	8.58	4.71	25.41	28.97	-2.841	3.915	-3.196	5.415	-3.865	4.487	-5.061	2.706
T13B8	HORF31007C8	STK31	STK31	serine/threonine kinase 31	BC059374	P	5723	4258	1472	906	25.7208	21.2776	139	53	9.44	5.85	18.21	29.15	-1.059	-3.972	0.2	-2.415	1.192	-1.383	2.723	-1.017
T13B9	HORF31007D12	EMP1	EMP1	epithelial membrane protein 1	BC047300	C	6227	5921	1680	1221	26.9793	20.6215	153	111	9.11	9.09	15.79	27.06	-0.121	-2.829	-0.456	-2.129	-0.243	-2.115	0.01	0.097
T13B10	HORF31007E10	CDK3	CDK3	cyclin-dependent kinase 3	BC047782	P	6322	6560	2725	2529	43.1034	38.5518	449	339	16.48	13.4	21.85	18.56	-1.648	3.991	-1.465	3.476	0.184	4.459	5.193	8.896
T13B11	HORF31011A1	ABCF3	ABCF3	ATP-binding cassette, sub-family F (GCN20), member 3	BC051754	C	8727	9753	2473	1571	28.3373	16.1079	123	176	4.97	11.2	6.97	17.58	2.925	3.333	2.907	2.925	2.452	2.381	1.841	1.642
T13C1	HORF31011B5	PKN2	PKN2	protein kinase N2	BC062620	P	2642	4017	1417	1295	53.6336	32.238	102	74	7.2	5.71	10.61	14.29	1.625	2.432	1.764	2.649	1.432	2.888	1.525	1.249
T13C2	HORF31011B12	AKT2	AKT2	v-akt murine thymoma viral oncogene homolog 2	BC063421	MR, P	2335	3192	1372	1580	58.758	49.4987	120	183	8.75	11.58	16.61	18.42	-1.984	5.233	-1.815	5.466	-1.551	6.914	-0.958	10.121
T13C3	HORF31011E3	TYRO3	TYRO3	TYRO3 protein tyrosine kinase	BC051756	P	2438	4714	1423	1521	58.3675	32.2656	88	131	6.18	8.61	11.13	20.58	1.745	0.204	1.302	0.854	1.187	-0.03	1.224	-0.392
T13C4	HORF31011G1	PLCD1	PLCD1	phospholipase C, delta 1	BC050382	MR	2131	2357	1179	1158	55.3261	49.1303	72	61	6.11	5.27	11.03	20.18	0.973	-1.303	-0.282	-1.025	0	-0.649	-0.971	0.342
T13C5	HORF31011G2	MAP4K2	MAP4K2	mitogen-activated protein kinase kinase kinase kinase 2	BC047865	P	6644	4821	323	171	4.8615	3.547	7	14	2.17	8.19	8.38	20.52	3.653	7.62	3.038	8.336	1.572	7.803	-1.352	4.276
T13C6	HORF31012A8	RAGE	RAGE	renal tumor antigen	BC053536	P	4324	4864	2070	1837	47.8723	37.7673	143	142	6.91	7.73	13.89	16.48	-1.496	1.247	-0.503	0.808	0.745	1.307	2.068	3.361
T13C7	HORF31012C12	C3orf62	C3orf62	chromosome 3 open reading frame 62	BC053629	C	4789	4279	2131	1746	44.4978	40.8039	106	130	4.97	7.45	11.36	18.08	-3.382	0.482	-2.884	0.317	-2.459	0	-2.446	-0.064
T13C8	HORF31012D2	CDKN3	CDKN3	cyclin-dependent kinase inhibitor 3	BC064965	C, P	4731	4454	2125	1931	44.9165	43.3543	128	168	6.02	8.7	10.97	19.58	-1.644	-0.126	-1.252	-0.681	-1.124	-0.565	-0.608	-0.474
T13C9	HORF31012E8	DUSP15	DUSP15	dual specificity phosphatase 15	BC056911	P	4899	3607	2060	1467	42.0494	40.6709	116	123	5.63	8.38	14.72	26.54	-4.192	-4.157	-4.225	-5.362	-4.822	-5.556	-5.123	-4.404
T13C10	HORF31012F5	HGF	HGF	hepatocyte growth factor (hepapoietin A; scatter factor)	BC063485	U	6499	5	2371	0	36.4825		123	0	5.19	0	17.05	0	-7.74	NA	-8.812	NA	-8.574	NA	-8.372	NA
T13C11	HORF31013A1	PRKAB2	PRKAB2	protein kinase, AMP-activated, beta 2 non-catalytic subunit	BC053610	C	6728	7690	2163	1701	32.1492	22.1196	224	123	10.36	7.23	17.59	24.34	-1.641	-2.917	-1.897	-2.52	-1.331	-1.945	1.475	-0.068
T13D1	HORF31013B4	STK16	STK16	serine/threonine kinase 16	BC053998	MR, P	3890	4958	1456	1166	37.4293	23.5175	135	86	9.27	7.38	11.3	18.78	4.834	0.863	5.472	1.822	5.716	2.131	5.866	1.765
T13D2	HORF31013B9	PSRC1	PSRC1	proline/serine-rich coiled-coil 1	BC056909	C	1643	4221	1075	1647	65.4291	39.0192	88	157	8.19	9.53	14.79	16.71	2.126	4.253	0.409	3.906	-0.622	4.321	-0.84	3.127
T13D3	HORF31013E5	MAPK10	MAPK10	mitogen-activated protein kinase 10	BC065516	MR, P	2522	4024	1499	1486	59.437	36.9284	101	103	6.74	6.93	11.53	18.4	0.775	0.645	0.468	0.157	0.32	0.316	0	1.418
T13D4	HORF31014A11	ZAP70	ZAP70	zeta-chain (TCR) associated protein kinase 70kDa	BC053878	MR, P	5638	6556	2798	2149	49.6275	32.7791	212	182	7.58	8.47	10.32	20.79	1.898	-3.259	1.661	-3.494	2.867	-2.599	1.469	-1.635
T13D5	HORF31014D3	HCFC1	HCFC1	host cell factor C1 (VP16-accessory protein)	BC063435	C	8377	9102	2366	1854	28.244	20.3691	107	217	4.52	11.7	5.84	18.46	4.916	2.668	4.623	2.526	3.503	1.209	1.938	-1.58
T13D6	HORF31014D7	ADCK1	ADCK1	aarF domain containing kinase 1	BC058906	P	6664	6264	2337	1878	35.069	29.9808	211	289	9.03	15.39	9.41	18.08	5.724	6.406	5.871	5.598	6.318	4.271	7.351	5.625
T13D7	HORF31014E7	VANGL1	VANGL1	vang-like 1 (van gogh, Drosophila)	BC065272	C	4879	3293	1884	1459	38.6145	44.3061	223	94	11.84	6.44	10.58	21.21	8.612	-1.794	10.061	-0.523	11.997	0.655	14.245	1.043
T13D8	HORF31014F11	MID1	MID1	midline 1 (Opitz/BBB syndrome)	BC053626	C	4844	4411	1783	1757	36.8084	39.8322	80	83	4.49	4.72	7.35	18.65	2.363	-3.541	2.98	-3.344	2.982	-2.805	2.542	-2.916
T13D9	HORF31014G6	CLK2	CLK2	CDC-like kinase 2	BC053603	P	7226	9135	2262	2136	31.3036	23.3826	152	320	6.72	14.98	8.38	26.99	4.275	-1.491	3.811	-2.294	2.71	-3.321	3.141	-3.765
T13D10	HORF31014G7	DEPDC1	DEPDC1	DEP domain containing 1	BC065304	C	6304	4858	2166	1760	34.3591	36.2289	107	127	4.94	7.22	12.74	21.63	-3.434	-3.188	-3.789	-2.68	-4.563	-2.972	-4.99	-1.995
T13D11	HORF31014H4	RPS6KB1	RPS6KB1	ribosomal protein S6 kinase, 70kDa, polypeptide 1	BC053365	P	6215	6798	2047	1847	32.9364	27.1698	123	189	6.01	10.23	7.61	23.53	4.36	-1.499	5.092	-1.123	6.291	-2.647	6.817	-1.846
T13E1	HORF31016B3	ASGR1	ASGR1	asialoglycoprotein receptor 1	BC032130	C	4164	5653	1613	1224	38.7368	21.6522	128	118	7.94	9.64	14.19	18.31	-0.103	4.352	-0.466	4.962	-0.21	2.846	-1.14	1.812
T13E2	HORF31016B5	ACP5	ACP5	acid phosphatase 5, tartrate resistant	BC025414	P	2626	4461	1306	1413	49.7334	31.6745	111	133	8.5	9.41	16.14	21.88	0.011	1.015	-0.295	0.681	-0.651	-0.614	-1.228	-1.203
T13E3	HORF31016B12	VRK3	VRK3	vaccinia related kinase 3	BC023556	MR, P	1989	3904	1203	1549	60.4827	39.6773	106	99	8.81	6.39	11.7	19.07	3.246	-1.139	2.001	-1.297	2.015	-0.723	2.602	-0.483
T13E4	HORF31016C3	MRPL19	MRPL19	mitochondrial ribosomal protein L19	BC030144	C	2975	2443	1564	1275	52.5714	52.1899	418	64	26.73	5.02	16.94	25.6	1.288	-4.983	1.695	-3.85	2.109	-2.974	3.176	-1.644
T13E5	HORF31016D3	RPS2	RPS2	ribosomal protein S2	BC032129	P	5947	6739	2229	2796	37.4811	41.4898	168	355	7.54	12.7	11.32	25.18	2.079	-3.328	2.936	-4.218	3.69	-4.565	6.367	-1.57
T13E6	HORF31016E3	CCND1	CCND1	cyclin D1	BC023620	C	7061	6688	2692	2979	38.1249	44.5425	157	328	5.83	11.01	9.25	28.2	1.463	-9.045	1.913	-9.303	2.538	-9.398	2.68	-7.188
T13E7	HORF31016F1	ASPH	ASPH	aspartate beta-hydroxylase	BC025236	C	5836	4045	1553	966	26.6107	23.8813	43	24	2.77	2.48	7.7	29.33	0.674	-6.812	0.874	-5.021	0.77	-3.631	-0.359	-3.495
T13E8	HORF31017B1	WSB1	WSB1	WD repeat and SOCS box-containing 1	BC021110	C	5618	4536	2282	2212	40.6194	48.7654	158	174	6.92	7.87	12.08	24.91	0.226	-6.859	0.883	-6.641	1.929	-6.384	2.679	-5.063
T13E9	HORF31017C9	TFF3	TFF3	trefoil factor 3 (intestinal)	BC017859	C	6475	8225	2129	2608	32.8803	31.7082	166	319	7.8	12.23	8.74	23.48	5.398	-1.954	4.613	-2.99	3.408	-4.432	1.689	-4.601
T13E10	HORF31017D7	CNTROB	CNTROB	centrobin, centrosomal BRCA2 interacting protein	BC021134	C	6881	9637	2524	2866	36.6807	29.7395	168	303	6.66	10.57	9.09	17.81	2.398	1.488	2.524	1.188	2.563	-1.189	2.492	-1.858
T13E11	HORF31017G5	BRRN1	NCAPH	non-SMC condensin I complex, subunit H	BC024211	C	4984	6765	2043	1882	40.9912	27.8197	118	206	5.78	10.95	9.83	20.7	0.884	0.153	0.809	-0.381	-0.097	-0.566	-0.459	-1.047
T13F1	HORF31018A7	NUDCD2	NUDCD2	NudC domain containing 2	BC017934	C	4669	6672	1615	1189	34.5898	17.8207	142	123	8.79	10.34	11.66	18.38	3.367	3.327	3.702	4.192	3.735	2.51	3.074	1.316
T13F2	HORF31018B9	C16orf63	C16orf63	chromosome 16 open reading frame 63	BC022321	C	2805	5204	1359	1262	48.4492	24.2506	85	138	6.25	10.94	13.35	20.83	-0.613	1.242	-0.494	1.75	-1.118	1.329	-2.056	0.516
T13F3	HORF31018B10	PTPN22	PTPN22	protein tyrosine phosphatase, non-receptor type 22 (lymphoid)	BC017785	P	2193	3402	1409	1487	64.2499	43.7096	125	129	8.87	8.68	16.2	18.54	-2.344	2.166	-0.78	3.359	0.224	4.864	0.746	7.036
T13F4	HORF31018C9	VPS37A	VPS37A	vacuolar protein sorting 37 homolog A (S. cerevisiae)	BC022363	P	2411	3199	1308	1351	54.2513	42.2319	54	47	4.13	3.48	7.89	14.39	1.668	0.276	2.323	1.794	2.56	2.312	1.538	2.615
T13F5	HORF31018F6	RY1	SNRNP27	small nuclear ribonucleoprotein 27kDa (U4/U6.U5)	BC017890	C	5802	5692	2235	2441	38.5212	42.8848	252	328	11.28	13.44	12.05	27.75	4.864	-3.868	4.395	-4.994	4.251	-5.537	5.796	-3.239
T13F6	HORF31019A4	FGA	FGA	fibrinogen alpha chain	BC020764	C	6218	7402	2479	2823	39.8681	38.1383	215	372	8.67	13.18	12.41	26.12	0.649	-3.664	1.28	-5.099	1.611	-4.357	2.876	0.252
T13F7	HORF31019E4	PIGF	PIGF	phosphatidylinositol glycan anchor biosynthesis, class F	BC029408	U	5861	3326	371	348	6.33	10.463	41	1	11.05	0.29	14.44	27.8	5.6	0.103	6.38	1.966	4.862	1.997	2.348	0.457
T13F8	HORF31020A4	HGF	HGF	hepatocyte growth factor (hepapoietin A; scatter factor)	BC022308	U	4372	3479	1947	1548	44.5334	44.4955	81	65	4.16	4.2	11.09	23.56	-1.924	-6.665	-0.729	-5.937	-0.35	-5.009	0.485	-4.121
T13F9	HORF31020A9	FCN1	FCN1	ficolin (collagen/fibrinogen domain containing) 1	BC020635	C	5379	5756	2097	2498	38.9849	43.3982	149	299	7.11	11.97	11.73	24.06	0.708	-2.558	0	-3.273	-0.824	-4.772	-1.683	-3.836
T13F10	HORF31020E6	C15orf29	C15orf29	chromosome 15 open reading frame 29	BC026234	C	6061	8314	2415	2618	39.8449	31.4891	166	278	6.87	10.62	12.4	21.19	-1.064	-0.558	-1.572	-0.666	-1.853	-1.07	-1.66	-2.6
T13F11	HORF31021C2	ADH4	ADH4	alcohol dehydrogenase 4 (class II), pi polypeptide	BC022319	C	5718	8120	2488	2279	43.5117	28.0665	131	293	5.27	12.86	11.08	21.47	-2.624	-0.013	-2.781	-0.064	-3.295	-2.794	-3.653	-3.642
T13G1	HORF31021E1	PTGER3	PTGER3	prostaglandin E receptor 3 (subtype EP3)	BC024229	C	4048	6504	1363	1011	33.6709	15.5443	144	89	10.56	8.8	14.86	13.36	2.549	6.639	2.761	7.031	1.897	5.553	1.616	4.397
T13G2	HORF31021G8	NFIA	NFIA	nuclear factor I/A	BC022264	C	3681	6816	1567	1555	42.57	22.814	124	123	7.91	7.91	15.85	17.01	-1.159	1.614	-2.179	2.681	-1.993	2.753	-3.258	2.847
T13G3	HORF31021G11	PTPRO	PTPRU	protein tyrosine phosphatase, receptor type, U	BC035960	P	2462	4028	1367	1634	55.524	40.566	64	105	4.68	6.43	8.4	16.71	1.741	0.946	1.979	2.196	2.053	2.362	1.243	3.232
T13G4	HORF31022E4	LATS1	LATS1	LATS, large tumor suppressor, homolog 1 (Drosophila)	BC015665	P	2446	4440	1456	1925	59.5258	43.3559	87	163	5.98	8.47	22.12	22.58	-6.587	-3.11	-7.321	-4.174	-7.305	-5.303	-6.986	-4.463
T13G5	HORF31022F2	FLJ40125	PPM1N	protein phosphatase, Mg2+/Mn2+ dependent, 1N (putative)	BC062452	P	1771	3419	1082	1553	61.0954	45.4226	133	224	12.29	14.42	21.48	30.39	-0.499	-2.349	-1.478	-2.916	-1.109	-3.845	-0.528	-2.375
T13G6	HORF31022G2	IGF2	IGF2	insulin-like growth factor 2 (somatomedin A)	BC042127	U	3645	5080	1559	1485	42.7709	29.2323	47	48	3.01	3.23	8.44	14.97	-0.834	-0.857	-0.148	-0.072	-0.148	0.206	-0.755	-0.018
T13G7	HORF31022H11	HBEGF	HBEGF	heparin-binding EGF-like growth factor	BC033097	U	6161	4811	1741	1260	28.2584	26.19	264	114	15.16	9.05	30.36	34.05	-6.144	-6.005	-8.035	-5.222	-8.79	-4.011	-6.4	-2.528
T13G8	HORF31023A6	CDK10	CDK10	cyclin-dependent kinase 10	BC017342	P	5286	6427	2581	2809	48.8271	43.7062	352	327	13.64	11.64	17.38	25.46	2.425	-4.812	3.921	-4.416	6.694	-0.87	8.538	5.3
T13G9	HORF31023C11	PTPN18	PTPN18	protein tyrosine phosphatase, non-receptor type 18 (brain-derived)	BC052800	P	5994	8147	3221	3644	53.7371	44.7281	265	410	8.23	11.25	15.72	23.74	-4.609	-5.074	-3.434	-6.203	-1.927	-4.865	1.747	-2.378
T13G10	HORF31023F1	TIMP2	TIMP2	TIMP metallopeptidase inhibitor 2	BC052605	C	6266	8598	2424	2528	38.685	29.4022	131	264	5.4	10.44	10.07	18.5	-1.022	-0.305	-1.269	-0.379	-1.813	-1.259	-2.89	-0.992
T13G11	HORF31023F8	CDK6	CDK6	cyclin-dependent kinase 6	BC052264	MR, P	5265	8096	2341	2065	44.4634	25.5064	156	231	6.66	11.19	12.45	14.62	-1.798	3.722	-2.249	3.349	-2.621	1.444	-1.894	-0.076
T13H1	HORF31024A12	GRK5	GRK5	G protein-coupled receptor kinase 5	BC064506	MR, P	3327	3687	1398	1006	42.0198	27.2851	54	48	3.86	4.77	9.54	21.11	-0.055	-0.944	0.287	0.474	-0.191	0.783	-1.938	0
T13H2	HORF31024B5	TKT	TKT	transketolase	BC002433	C	4375	4236	1845	1301	42.1714	30.7129	141	140	7.64	10.76	12.29	19.49	1.04	3.428	1.643	3.876	1.6	2.366	3.104	1.096
T13H3	HORF31024F4	PPP2R2A	PPP2R2A	protein phosphatase 2, regulatory subunit B, alpha	BC041071	C, MR	3681	4276	1707	1186	46.3733	27.7362	106	109	6.21	9.19	11.5	14.34	0.568	7.469	1.479	7.443	1.042	5.938	-0.491	3.539
T13H4	HORF31024F9	TESK2	TESK2	testis-specific kinase 2	BC033085	P	3741	3717	2212	1553	59.1286	41.781	445	103	20.12	6.63	22.3	19.55	-3.318	-1.1	-2.269	-1.668	-2.222	-1.418	-2.93	0.025
T13H5	HORF31024F12	EYA4	EYA4	eyes absent homolog 4 (Drosophila)	BC041063	P	4208	4226	2161	1595	51.3546	37.7425	143	187	6.62	11.72	16.07	21.47	-5.388	2.012	-4.288	1.789	-4.18	0.437	-4.765	-1.654
T13H6	HORF31025B7	COL6A1	COL6A1	collagen, type VI, alpha 1	BC052575	C	2420	2780	1410	1620	58.2645	58.2734	141	199	10	12.28	20.4	21.47	-2.775	2.988	-2.218	3.42	-1.563	3.524	-0.153	5.753
T13H7	HORF31025C4	PTPRB	PTPRB	protein tyrosine phosphatase, receptor type, B	BC051329	P	6470	4824	2468	1130	38.1453	23.4245	250	158	10.13	13.98	17.04	22.06	-1.981	4.936	-1.736	4.732	-2.625	3.596	-5.025	3.104
T13H8	HORF31025G6	EPHB4	EPHB4	EPH receptor B4	BC052804	P	4723	3893	2605	1896	55.1556	48.7028	134	163	5.14	8.6	12.28	18.28	-3.229	0.808	-3.195	0.602	-2.598	0.284	-1.621	0.347
T13H9	HORF31026B6	GDNF	GDNF	glial cell derived neurotrophic factor	BC069369	U	4408	2630	2469	1349	56.0118	51.2928	136	86	5.51	6.38	12.58	21.78	-2.708	-2.372	-3.177	-3.315	-2.416	-2.396	-1.328	-1.951
T13H10	HORF31026C6	CRYBA1	CRYBA1	crystallin, beta A1	BC069537	C	6295	4861	2570	1585	40.8261	32.6065	300	318	11.67	20.06	12.54	23.44	4.765	8.799	4.965	9.297	6.73	11.333	9.968	16.828
T13H11	HORF31026C8	KLF9	KLF9	Kruppel-like factor 9	BC069431	C	5278	4243	594	241	11.2543	5.6799	89	18	14.98	7.47	13.83	24.34	7.721	5.332	7.512	6.114	4.383	4.729	1.227	2.713
T14A1	HORF31026E9	NTF3	NTF3	neurotrophin 3	BC069773	U	5869	4343	1621	1432	27.6197	32.9726	74	113	4.57	7.89	6.61	16.94	2.264	0.326	0.8205	-1.4425	-0.1365	-2.733	-1.7475	-2.3085
T14A2	HORF31026F12	EFNB2	EFNB2	ephrin-B2	BC069342	U	4194	3739	1148	929	27.3724	24.8462	123	103	10.71	11.09	11.06	16.09	4.413	5.121	3.4085	3.7175	4.1155	1.583	3.8375	0.4625
T14A3	HORF31027A11	PRR5	PRR5	proline rich 5 (renal)	BC016921	C	6413	3954	2367	1670	36.9094	42.2357	253	222	10.69	13.29	8.63	16.29	8.23	5.575	8.1605	5.8225	9.7145	7.328	12.7735	11.5395
T14A4	HORF31027B1	HOXD10	HOXD10	homeobox D10	BC069619	C	3497	1376	737	197	21.0752	14.3169	43	15	5.83	7.61	10.94	26.29	1.398	3.843	0.3595	4.1615	-0.6445	2.929	-1.9175	1.3735
T14A5	HORF31027B12	PTPN2	PTPN2	protein tyrosine phosphatase, non-receptor type 2	BC008244	P	5792	3116	1274	886	21.9959	28.4339	128	47	10.05	5.3	7.59	15.02	8.323	0.65	8.1285	1.2585	8.4645	0.247	7.0695	0.0155
T14A6	HORF31027C6	ACVR2A	ACVR2A	activin A receptor, type IIA	BC069707	P	4907	2397	648	394	13.2056	16.4372	49	5	7.56	1.27	8.17	17.67	5.276	1.086	5.6835	2.4425	5.4975	2.094	3.4015	1.7835
T14A7	HORF31027D6	PAK2	PAK2	p21 protein (Cdc42/Rac)-activated kinase 2	BC069613	P	5061	2233	1359	705	26.8524	31.5719	53	32	3.9	4.54	6.92	18.78	1.469	-0.128	0.7995	-0.0855	1.1405	-0.169	-0.4895	-0.4675
T14A8	HORF31027D7	MYLK2	MYLK2	myosin light chain kinase 2	BC069627	P	5717	2016	1721	820	30.1032	40.6746	65	59	3.78	7.2	6.86	26.25	1.344	-2.768	1.8555	-3.3755	2.2205	-3.251	2.0105	-1.9905
T14A9	HORF31027F4	CDK8	CDK8	cyclin-dependent kinase 8	BC069634	P	5280	1585	1762	675	33.3712	42.5868	70	36	3.97	5.33	6.05	22.42	2.362	-1.063	1.7565	-1.1555	0.9315	-0.995	0.2235	-0.4025
T14A10	HORF31027G1	MOS	MOS	v-mos Moloney murine sarcoma viral oncogene homolog	BC069569	P	4685	3210	1891	1042	40.3629	32.4611	71	96	3.75	9.21	7.73	21.59	-0.915	0.052	-1.2795	0.1155	-1.5925	-0.705	-1.7745	-0.7305
T14A11	HORF31027G5	IGF2	IGF2	insulin-like growth factor 2 (somatomedin A)	BC069440	U	5814	1901	1300	611	22.3598	32.141	148	81	11.38	13.26	10.46	17.21	6.799	6.754	7.4385	7.5615	9.2645	7.74	9.2085	10.1215
T14B1	HORF31028A3	AGGF1	AGGF1	angiogenic factor with G patch and FHA domains 1	BC032844	C	4040	4210	1309	835	32.401	19.8337	115	66	8.79	7.9	16.18	17.66	-1.574	2.884	-2.5805	2.3885	-2.6225	1.646	-3.9215	0.3675
T14B2	HORF31028A12	PTPRK	PTPRK	protein tyrosine phosphatase, receptor type, K	BC063596	P	3127	2575	1477	1035	47.2338	40.1942	100	83	6.77	8.02	13.03	20	-1.888	-0.242	-2.5375	-1.0625	-3.6465	-1.617	-4.2135	-1.4025
T14B3	HORF31028B6	AKAP13	AKAP13	A kinase (PRKA) anchor protein 13	BC050312	C	1633	1994	1084	885	66.3809	44.3831	43	32	3.97	3.62	10.38	16.05	-1.959	0.484	-1.4505	2.1845	-1.0345	3.415	-0.9965	5.5515
T14B4	HORF31028E12	ATM	ATM	ataxia telangiectasia mutated	BC061584	P	2882	3558	1362	1276	47.2588	35.8628	42	60	3.08	4.7	7.11	19.15	0.141	-3.425	0.4425	-3.0125	-0.0255	-3.324	-2.1905	-2.3675
T14B5	HORF31028H7	SGOL2	SGOL2	shugoshin-like 2 (S. pombe)	BC048349	C	5375	3440	2101	1086	39.0884	31.5698	75	84	3.57	7.73	9.38	16.14	-3.23	2.273	-2.9185	2.0525	-3.0715	0.93	-5.6665	-0.3025
T14B6	HORF31029A8	EPHA10	EPHA10	EPH receptor A10	BC067734	P	5556	4279	2283	1255	41.0907	29.3293	120	84	5.26	6.69	9.78	16.17	-0.997	0.481	-1.1685	0.5015	-2.0585	0.001	-3.0815	-0.5445
T14B7	HORF31029B8	NRG1	NRG1	neuregulin 1	BC064587	U	7335	3669	2605	1340	35.5147	36.5222	153	92	5.87	6.87	11.56	12.07	-3.766	3.381	-4.2475	2.7665	-5.0225	1.045	-5.2295	0.8295
T14B8	HORF31029B12	VPS37A	VPS37A	vacuolar protein sorting 37 homolog A (S. cerevisiae)	BC067754	P	6506	3646	2366	1474	36.3664	40.4279	197	110	8.33	7.46	10.68	14.5	1.781	1.733	2.2765	0.7725	2.8965	-0.782	4.8585	-1.0095
T14B9	HORF31029D10	BTNL9	BTNL9	butyrophilin-like 9	BC062459	C	6116	1883	1966	808	32.1452	42.9102	104	65	5.29	8.04	7.42	19.81	1.682	1.208	0.8625	-0.4265	1.0575	-0.171	1.5735	0.1845
T14B10	HORF31029E4	NEK2	NEK2	NIMA (never in mitosis gene a)-related kinase 2	BC065932	C, P	6190	3090	2139	1326	34.5557	42.9126	129	79	6.03	5.96	10.07	18.03	-0.224	-1.675	0.1845	-2.2015	0.0255	-2.401	0.3855	-1.2365
T14B11	HORF31030B8	SRPK2	SRPK2	SRSF protein kinase 2	BC068547	P	8002	3360	1714	771	21.4196	22.9464	157	68	9.16	8.82	6.6	19.89	9.446	-0.227	10.6735	-0.0555	12.4645	-0.701	12.5785	-0.7215
T14C1	HORF31030E3	DUSP10	DUSP10	dual specificity phosphatase 10	BC063826	P	4015	4121	899	862	22.391	20.9173	23	24	2.56	2.78	5.36	16.42	2.079	-1.328	2.6175	-0.7785	1.6775	-0.379	-0.8395	-0.4855
T14C2	HORF31030E11	DDR1	DDR1	discoidin domain receptor tyrosine kinase 1	BC070070	MR, P	4251	4742	1710	1240	40.2258	26.1493	153	97	8.95	7.82	9.25	16.28	6.082	-2.084	6.6415	-0.7435	8.8105	0.795	8.2785	3.1835
T14C3	HORF31030F10	BRD2	BRD2	bromodomain containing 2	BC063840	P	2223	2596	1357	1201	61.0436	46.2635	52	83	3.83	6.91	8.89	19.86	-1.708	-2.252	-1.0465	0.2205	-0.2045	2.434	0.2995	5.8965
T14C4	HORF31030G11	RIPK5	DSTYK	dual serine/threonine and tyrosine protein kinase	BC053627	P	6275	5535	2630	1759	41.9124	31.7796	99	114	3.76	6.48	7.24	13.16	-1.787	0.126	-3.3205	0.0085	-3.5335	-0.265	-4.7235	0.9045
T14C5	HORF31030H2	BTBD15	ZBTB44	zinc finger and BTB domain containing 44	BC071729	C	4333	3648	1796	1186	41.4493	32.511	66	47	3.67	3.96	11.94	12.51	-4.769	-1.302	-4.0925	-0.1865	-3.8135	-0.23	-3.9335	-0.1255
T14C6	HORF31031E1	DZIP3	DZIP3	DAZ interacting protein 3, zinc finger	BC063882	C	5889	4156	1981	1284	33.639	30.8951	145	72	7.32	5.61	10.88	13.58	0.343	1.199	-0.8625	1.7875	0.2035	0.848	-0.7765	-0.2865
T14C7	HORF31031E3	IL4	IL4	interleukin 4	BC067514	C	5207	2273	1818	949	34.9145	41.751	92	34	5.06	3.58	9.21	12.69	-0.466	1.08	0.3795	1.1435	1.2705	1.098	1.8505	1.5895
T14C8	HORF31031G1	TTBK2	TTBK2	tau tubulin kinase 2	BC071556	P	5523	2278	1712	863	30.9976	37.8841	147	21	8.59	2.43	9.79	16.82	3.317	-1.549	4.1905	-1.1145	4.7995	-0.583	5.2495	-0.2875
T14C9	HORF31031G5	HMGB3	HMGB3	high-mobility group box 3	BC070482	C	10542	8098	371	253	3.5193	3.1242	21	7	5.66	2.77	3.8	14.66	7.022	3.94	6.8985	4.0795	6.0885	4.04	3.7005	2.8125
T14C10	HORF31032A2	EPHB2	EPHB2	EPH receptor B2	BC067861	P	8963	6345	1820	1344	20.3057	21.182	98	143	5.38	10.64	4.14	22.18	8.256	-0.577	8.1515	-1.5795	7.2035	-3.539	6.5905	-2.7295
T14C11	HORF31032A6	MGC16169	TBCK	TBC1 domain containing kinase	BC068496	P	8075	5757	95	35	1.1765	0.608	9	2	9.47	5.71	5.44	15.01	7.296	NA	5.9145	NA	4.2855	NA	1.3445	NA
T14D1	HORF31032B9	HP1BP3	HP1BP3	heterochromatin protein 1, binding protein 3	BC032139	C	4180	6132	945	847	22.6077	13.8128	126	86	13.33	10.15	10.14	13.85	9.389	4.058	10.1875	3.5265	11.7755	3.644	14.9715	5.5915
T14D2	HORF31032C6	MAP4K3	MAP4K3	mitogen-activated protein kinase kinase kinase kinase 3	BC071579	MR, P	2513	3364	384	289	15.2805	8.591	9	4	2.34	1.38	6.06	8.39	2.553	5.322	2.4285	6.1395	1.7375	5.852	-1.2635	4.3635
T14D3	HORF31032C10	CDKN2C	CDKN2C	cyclin-dependent kinase inhibitor 2C (p18, inhibits CDK4)	BC000598	C	1737	2133	1236	1022	71.1572	47.9137	98	58	7.93	5.68	7.39	17.19	5.561	2.12	5.7215	4.9605	7.0175	7.542	7.9275	11.1245
T14D4	HORF31032E10	NEDD9	NEDD9	neural precursor cell expressed, developmentally down-regulated 9	BC020686	C	1781	1648	1188	967	66.7041	58.6772	70	59	5.89	6.1	9.27	16.59	0.338	1.676	1.2075	4.4135	2.2545	6.263	2.7125	8.7975
T14D5	HORF31032G4	DPYSL3	DPYSL3	dihydropyrimidinase-like 3	BC077077	C	3125	2439	1617	1252	51.744	51.3325	100	95	6.18	7.59	9.28	16.18	0.031	1.898	0.6535	1.9115	1.6305	2.455	3.0855	4.5435
T14D6	HORF31032H2	PTPRA	PTPRA	protein tyrosine phosphatase, receptor type, A	BC073959	C, P	5194	2937	1781	1193	34.2896	40.6197	99	62	5.56	5.2	10.78	14.56	-1.301	0.31	-1.5525	0.8365	-0.7785	0.607	-1.9595	0.8815
T14D7	HORF31032H9	ANGPT1	ANGPT1	angiopoietin 1	BC029406	U	4489	1905	1532	902	34.1279	47.3491	141	17	9.2	1.88	9.77	20.24	4.177	-4.312	4.6035	-3.3745	4.9845	-2.6	5.6935	-1.9535
T14D8	HORF31032H11	NRG1	NRG1	neuregulin 1	BC006492	U	4562	1696	1464	890	32.0912	52.4764	70	29	4.78	3.26	9.1	17.99	0.074	-2.007	0.3195	-1.8855	1.0815	-1.49	0.1785	-0.3025
T14D9	HORF31033A4	RBPSUH	RBPJ	recombination signal binding protein for immunoglobulin kappa J region	BC020780	C	7719	4470	734	481	9.509	10.7606	74	9	10.08	1.87	8.36	19.95	7.592	-0.278	8.1795	1.3475	8.5855	1.647	8.7815	2.0895
T14D10	HORF31033A5	MYT1	MYT1	myelin transcription factor 1	BC062313	P	8316	5095	1616	754	19.4324	14.7988	129	96	7.98	12.73	6.46	23.52	7.779	2.064	6.4505	0.7325	3.9775	-0.376	2.3155	-0.3605
T14D11	HORF31033C5	LATS1	LATS1	LATS, large tumor suppressor, homolog 1 (Drosophila)	BC002767	P	5544	4261	1657	812	29.8882	19.0566	102	49	6.16	6.03	16.49	20.99	-6.074	-0.841	-5.2545	-0.1485	-4.5095	0.214	-5.0735	0.4395
T14E1	HORF31033D9	HIST2H2BE	HIST2H2BE	histone cluster 2, H2be	BC069193	C	5621	7564	781	652	13.8943	8.6198	77	53	9.86	8.13	8.55	19.33	7.487	-0.052	7.1275	0.5595	7.5805	0.432	8.2305	0.6025
T14E2	HORF31033E5	FARP1	FARP1	FERM, RhoGEF (ARHGEF) and pleckstrin domain protein 1 (chondrocyte-derived)	BC041595	C, P	2292	3696	1201	1533	52.3997	41.4773	76	114	6.33	7.44	15.95	18.77	-3.737	-2.064	-3.9115	-1.8575	-3.5195	-1.425	-3.7325	-0.9055
T14E3	HORF31033E7	MARK4	MARK4	MAP/microtubule affinity-regulating kinase 4	BC071948	P	1832	2858	1196	1616	65.2838	56.543	229	294	19.15	18.19	21.38	22.87	2.687	6.017	2.5115	5.8275	3.3035	6.279	4.2295	10.4565
T14E4	HORF31033F3	NUP50	NUP50	nucleoporin 50kDa	BC016055	C	3903	3613	1099	851	28.1578	23.5538	94	85	8.55	9.99	11.91	24.22	2.024	-0.821	1.6305	-0.9545	1.3445	-1.061	0.3335	-0.7075
T14E5	HORF31034A6	LRRK1	LRRK1	leucine-rich repeat kinase 1	BC068080	P	4189	2291	1747	1193	41.7045	52.0733	137	70	7.84	5.87	12	18.03	-0.569	-1.069	-0.4635	-0.0085	0.8205	0.972	2.9105	3.2445
T14E6	HORF31034B9	TNS1	TNS1	tensin 1	BC071905	P	5935	2940	2020	1452	34.0354	49.3878	128	100	6.34	6.89	9.66	23.12	0.222	-4.477	0.4035	-3.7765	1.4645	-2.644	1.7515	0.7655
T14E7	HORF31034C1	PTP4A2	PTP4A2	protein tyrosine phosphatase type IVA, member 2	BC070182	P	6461	2803	2008	1580	31.0788	56.3682	167	104	8.32	6.58	11.86	22.89	-0.031	-5.993	0.2785	-5.5475	2.1825	-4.031	4.0925	-0.7545
T14E8	HORF31034C10	NUP50	NUP50	nucleoporin 50kDa	BC070133	C	6304	2820	2535	1624	40.2126	57.5887	443	186	17.48	11.45	18.39	27.93	4.172	-5.247	5.4385	-2.8235	8.7625	1.399	13.2595	6.1485
T14E9	HORF31034F5	TNS3	TNS3	tensin 3	BC071791	C, P	5273	2103	1358	671	25.7538	31.9068	131	14	9.65	2.09	10.34	29.75	3.834	-6.128	4.4865	-4.3515	5.5245	-3.122	6.4075	-1.5815
T14E10	HORF31035A2	GTSE1	GTSE1	G-2 and S-phase expressed 1	BC075828	C	6935	6763	1692	949	24.398	14.0322	92	60	5.44	6.32	7.02	11.37	3.165	4.657	4.6025	5.7895	5.6045	6.838	6.8455	8.6455
T14E11	HORF31035F2	EXOC2	EXOC2	exocyst complex component 2	BC080542	C	6804	6848	1174	644	17.2546	9.4042	62	51	5.28	7.92	7.69	17.57	2.557	2.04	2.8825	3.2535	3.0485	2.744	2.5725	1.4475
T14F1	HORF31036D2	MICAL2	MICAL2	microtubule associated monoxygenase, calponin and LIM domain containing 2	BC044577	C	4412	5830	815	534	18.4723	9.1595	65	40	7.98	7.49	11.23	20.35	3.129	1.627	2.3645	2.1075	1.6265	2.113	-0.3095	1.3035
T14F2	HORF31036D8	NCOA5	NCOA5	nuclear receptor coactivator 5	BC056872	C	4166	4843	1593	1435	38.2381	29.6304	184	179	11.55	12.47	19.55	22.3	-2.284	1.098	-1.1485	1.8975	-0.3895	3.519	0.7575	5.3435
T14F3	HORF31036D10	PRKCD	PRKCD	protein kinase C, delta	BC043350	P	2207	2715	1329	1320	60.2175	48.6188	30	42	2.26	3.18	10.36	19.35	-3.879	-5.167	-4.2715	-4.2865	-4.1345	-3.567	-4.9775	-2.5905
T14F4	HORF31036G2	TEX14	TEX14	testis expressed 14	BC040526	P	2538	2790	1299	1316	51.182	47.1685	28	40	2.16	3.04	8.15	18.39	-2.102	-4.713	-2.2415	-3.3905	-2.2335	-2.783	-3.3145	-1.4945
T14F5	HORF31036G11	CSNK1G2	CSNK1G2	casein kinase 1, gamma 2	BC018693	P	5525	3514	960	562	17.3756	15.9932	94	5	9.79	0.89	10.8	32.32	3.577	-6.703	3.4095	-4.6595	3.7425	-3.382	3.9705	-2.3805
T14F6	HORF31037B1	NT5E	NT5E	5'-nucleotidase, ecto (CD73)	BC065937	C, P	9834	11024	574	519	5.8369	4.7079	37	16	6.45	3.08	4.58	13.76	6.621	2.396	6.4885	3.2655	6.0945	3.462	3.4575	2.6755
T14F7	HORF31037B2	TMCO4	TMCO4	transmembrane and coiled-coil domains 4	BC053600	C	7338	2403	1993	813	27.16	33.8327	159	49	7.98	6.03	11.47	30.63	0.349	-5.537	-0.1845	-4.0505	1.0745	-2.384	2.8745	0.4775
T14F8	HORF31037B6	FGF10	FGF10	fibroblast growth factor 10	BC069561	U	5601	1849	2226	1064	39.7429	57.5446	108	70	4.85	6.58	14.22	29.81	-7.542	-7.476	-7.6995	-7.7845	-7.3025	-6.823	-6.9065	-5.0255
T14F9	HORF31037E1	KIAA1949	KIAA1949	KIAA1949	BC066644	C	4745	3022	1782	1271	37.5553	42.0582	226	76	12.68	5.98	10.39	23.87	4.897	-5.696	4.6245	-5.3925	6.8125	-5.085	10.6075	-3.3365
T14F10	HORF31037G6	PRKAA2	PRKAA2	protein kinase, AMP-activated, alpha 2 catalytic subunit	BC069680	MR, P	3879	6266	1623	1847	41.8407	29.4765	47	40	2.9	2.17	10.46	11.81	-4.218	-2.506	-4.2045	-1.5515	-3.6795	-1.226	-3.9725	-0.3695
T14F11	HORF31038E11	GDF5	GDF5	growth differentiation factor 5	BC032495	U	8835	9297	3457	3037	39.1285	32.6665	373	457	10.79	15.05	13.11	14.78	2.113	7.478	3.3555	7.5495	5.1145	6.94	8.8325	9.8395
T14G1	HORF31041B7	IRAK1	IRAK1	interleukin-1 receptor-associated kinase 1	BC014963	MR, P	9151	13102	183	88	1.9998	0.6717	12	3	6.56	3.41	2.67	5.03	8.513	NA	7.6585	NA	7.4795	NA	6.8375	NA
T14G2	HORF31041C6	MSN	MSN	moesin	BC017293	C	8430	12649	717	307	8.5053	2.4271	31	14	4.32	4.56	4.47	6.28	5.661	8.433	5.7555	9.3895	5.8215	8.667	4.6975	8.6115
T14G3	HORF31042B11	TSSC4	TSSC4	tumor suppressing subtransferable candidate 4	BC006091	C	858	2160	505	794	58.8578	36.7593	39	90	7.72	11.34	17.56	31.41	-0.099	-2.802	-1.7625	-4.5635	-3.1035	-5.211	-4.4085	-3.6495
T14G4	HORF31042C6	NY-SAR-48	HAUS8	HAUS augmin-like complex, subunit 8	BC010176	C	3261	6071	1806	2528	55.3818	41.6406	206	282	11.41	11.16	13.33	16.23	1.373	3.448	2.9855	4.4815	5.1415	4.928	8.4265	9.4995
T14G5	HORF31042C7	HPGD	HPGD	hydroxyprostaglandin dehydrogenase 15-(NAD)	BC018986	MR	3001	4311	1458	1693	48.5838	39.2716	89	100	6.1	5.91	13.67	16.16	-3.358	-2.077	-3.8555	-2.0895	-4.2685	-2.131	-4.5715	-1.5285
T14G6	HORF31042D6	ANP32B	ANP32B	acidic (leucine-rich) nuclear phosphoprotein 32 family, member B	BC013003	C	3332	3270	1726	1460	51.8007	44.6483	143	154	8.29	10.55	15.44	26.02	-2.27	-3.696	-3.9455	-4.8275	-4.9485	-6.015	-6.2075	-4.8365
T14G7	HORF31042D12	TRIB3	TRIB3	tribbles homolog 3 (Drosophila)	BC019363	P	3782	3032	1589	1534	42.0148	50.5937	126	124	7.93	8.08	15.73	26.3	-3.337	-6.373	-4.4705	-6.7185	-4.7025	-6.466	-4.7745	-4.6795
T14G8	HORF31043A6	CSNK2A1	CSNK2A1	casein kinase 2, alpha 1 polypeptide	BC011668	P	5085	6679	910	608	17.8958	9.1032	47	13	5.16	2.14	8.02	10.01	2.483	3.256	2.8975	4.1245	2.6675	3.526	0.4295	3.0635
T14G9	HORF31043B5	ANKRD40	ANKRD40	ankyrin repeat domain 40	BC012978	C	4748	7036	1834	2080	38.6268	29.5623	66	96	3.6	4.62	11.39	16.1	-4.61	-4.351	-4.7045	-5.0885	-4.0865	-4.279	-3.9575	-3.0785
T14G10	HORF31043C7	CDR2	CDR2	cerebellar degeneration-related protein 2, 62kDa	BC017503	C	8197	10957	3000	2882	36.5988	26.3028	235	309	7.83	10.72	12.82	11.47	-2.36	7.125	-2.1575	6.2365	-1.3735	3.941	0.9095	3.7555
T14G11	HORF31043D3	PIM1	PIM1	pim-1 oncogene	BC020224	P	8364	10538	3583	3105	42.8384	29.4648	434	479	12.11	15.43	14.49	11.69	1.552	9.841	1.4325	9.6255	2.9785	10.011	6.6705	11.7255
T14H1	HORF31043E9	SCYL3	SCYL3	SCY1-like 3 (S. cerevisiae)	BC014662	P	3030	3286	1203	1223	39.703	37.2185	83	84	6.9	6.87	7.77	15.37	3.425	0.931	4.3595	0.4385	5.5385	0.878	5.3565	1.6885
T14H2	HORF31043F4	FBS1	FBRS	fibrosin	BC014212	C	3533	3163	1859	1527	52.6182	48.277	50	110	2.69	7.2	9.56	22.62	-4.354	-4.988	-4.6735	-4.9655	-4.4085	-4.283	-5.1115	-2.2535
T14H3	HORF31043G4	AURKB	AURKB	aurora kinase B	BC009751	C, P	4282	4588	2211	1167	51.6348	25.4359	107	61	4.84	5.23	10.19	12.45	-3.032	2.768	-2.8905	2.3335	-2.6935	1.524	-2.1225	1.4295
T14H4	HORF31043H8	CDC16	CDC16	cell division cycle 16 homolog (S. cerevisiae)	BC017244	C	4133	4608	1888	1442	45.6811	31.2934	100	91	5.3	6.31	9.35	14.18	0.04	0.713	-0.9175	0.1115	-0.4365	0.128	-0.1785	0.9775
T14H5	HORF31044A2	VEGFB	VEGFB	vascular endothelial growth factor B	BC008818	U	3494	2753	1540	912	44.0756	33.1275	41	10	2.66	1.1	7.93	13.58	-2.189	-1.26	-1.7475	-0.2305	-1.3535	-0.001	-2.4285	-0.2425
T14H6	HORF31044F5	TRAIP	TRAIP	TRAF interacting protein	BC000310	C	6488	5094	2596	1867	40.0123	36.651	92	145	3.54	7.77	9.94	15.28	-4.626	0.635	-4.6615	-0.1935	-5.2825	-1.325	-5.4775	-2.7165
T14H7	HORF31044H10	PIGF	PIGF	phosphatidylinositol glycan anchor biosynthesis, class F	BC021725	U	3867	2569	1850	1235	47.8407	48.0732	83	61	4.49	4.94	13.24	17.02	-4.898	-1.83	-4.6845	-2.1325	-4.6815	-1.556	-5.0225	-1.2545
T14H8	HORF31045A3	CTNND1	CTNND1	catenin (cadherin-associated protein), delta 1	BC010501	C	3736	2805	1787	1227	47.8319	43.7433	92	75	5.15	6.11	12.93	14.64	-4.248	0.589	-4.7635	0.6345	-4.3255	0.19	-5.0825	-0.0155
T14H9	HORF31045A4	FLNA	FLNA	filamin A, alpha	BC014654	C	3847	2099	1964	1311	51.0528	62.4583	89	82	4.53	6.25	13.22	16.5	-6.812	0.086	-6.6335	1.4135	-5.9995	1.419	-5.1365	3.9995
T14H10	HORF31045E2	MAP3K7	MAP3K7	mitogen-activated protein kinase kinase kinase 7	BC017715	MR, P	8529	5734	2953	1614	34.6231	28.1479	188	185	6.37	11.46	13.95	16.19	-6.278	4.569	-5.9355	3.8675	-5.6335	2.77	-5.3385	2.0125
T14H11	HORF31045E4	TTC17	TTC17	tetratricopeptide repeat domain 17	BC017238	C	8722	6556	2766	1458	31.7129	22.2392	207	162	7.48	11.11	13.4	14.3	-4.047	5.697	-4.1075	5.2965	-4.2235	3.529	-4.0895	0.9215
T15A1	HORF11019F9	Cep70	CEP70	centrosomal protein 70kDa	BC016050	C	3769	4267	1286	1193	34.1205	27.9588	123	158	9.56	13.24	10.23	20.2	3.579	5.1445	4.557	6.784	6.371	10.276	7.754	15.4425
T15A2	HORF11027E3	DUSP23	PTPMT1	protein tyrosine phosphatase, mitochondrial 1	BC001140	P	4011	3177	2083	1184	51.9322	37.2679	194	155	9.31	13.09	13.23	29.95	1.686	-0.2365	-0.622	-1.609	-1.398	-1.754	-3.028	-1.3325
T15A3	HORF11036H5	COPS2	COPS2	COP9 constitutive photomorphogenic homolog subunit 2 (Arabidopsis)	BC012629	C	7270	6786	2143	1542	29.4773	22.7233	91	231	4.25	14.98	5.79	22.92	2.109	-0.2325	2.162	-2.141	1.926	-3.767	-0.849	-3.0645
T15A4	HORF11046C2	PDGFRA	PDGFRA	platelet-derived growth factor receptor, alpha polypeptide	BC015186	C, P	2817	1856	1345	901	47.7458	48.5453	58	70	4.31	7.77	13.11	26.81	-3.969	-3.1105	-4.183	-4.324	-3.546	-3.073	-5.274	-2.1735
T15A5	HORF11056E1	ASPHD2	ASPHD2	aspartate beta-hydroxylase domain containing 2	BC036753	C	6368	6990	1334	818	20.9485	11.7024	81	55	6.07	6.72	12.12	23.56	-0.517	0.5125	-1.545	0.748	-2.908	0.795	-4.356	0.2995
T15A6	HORF11065A10	NONO	NONO	non-POU domain containing, octamer-binding	BC012141	C	5970	3203	1444	804	24.1876	25.1015	194	142	13.43	17.66	10.3	21.84	8.765	3.9375	9.081	5.486	10.849	7.859	11.433	7.8325
T15A7	HORF11073E4	CXCL14	CXCL14	chemokine (C-X-C motif) ligand 14	BC003513	C	6763	3175	1599	1114	23.6434	35.0866	80	108	5	9.69	6.2	17.56	3.665	3.5805	3.41	3.868	3.371	3.763	1.15	1.4285
T15A8	HORF11079G10	BUB1	BUB1	budding uninhibited by benzimidazoles 1 homolog (yeast)	BC028201	C, MR, P	5651	3239	904	525	15.9972	16.2087	20	19	2.21	3.62	6.45	19.31	0.772	1.0285	0.687	1.846	0	2.104	-3.069	0.1475
T15A9	HORF31003B3	RBMS1	IRAK3	interleukin-1 receptor-associated kinase 3	BC057800	P	5211	1328	2350	788	45.0969	59.3373	362	131	15.4	16.62	22.65	25.93	-2.394	3.9405	-0.185	5.56	4.153	8.452	5.993	10.6635
T15A10	HORF31006C8	ACVRL1	ACVRL1	activin A receptor type II-like 1	BC042637	P	8084	4102	2069	970	25.5938	23.647	84	74	4.06	7.63	8.45	20.79	-1.084	0.3195	-2.53	0.377	-2.647	0.5	-4.409	-0.0135
T15A11	HORF31027G9	VPS29	VPS29	vacuolar protein sorting 29 homolog (S. cerevisiae)	BC000880	P	7938	2894	1208	732	15.2179	25.2937	129	99	10.68	13.52	7.79	20.12	9.963	4.3025	10.28	3.546	10.993	3.796	9.043	4.8835
T15B1	HORF11020G7	SP2	SP2	Sp2 transcription factor	BC005914	C	3798	3996	1869	1528	49.2101	38.2382	134	138	7.17	9.03	8.81	21.84	2.681	1.1725	2.778	1.522	4.156	2.355	4.651	3.7215
T15B2	HORF11028G9	RGS3	RGS3	regulator of G-protein signaling 3	BC018072	C	3427	3311	1635	1354	47.7094	40.894	34	88	2.08	6.5	6.7	13.03	-2.227	2.3275	-2.518	1.098	-2.416	0.697	-4.902	0.5725
T15B3	HORF11037H2	PCTK1	CDK16	cyclin-dependent kinase 16	BC001048	MR, P	12604	12782	0	0	0	0	0	0	0	0	2.48	16.48	NA	NA	NA	NA	NA	NA	NA	NA
T15B4	HORF11047F1	FLJ32332	PPM1M	protein phosphatase, Mg2+/Mn2+ dependent, 1M	BC009644	P	3610	3563	1707	1323	47.2853	37.1316	102	104	5.98	7.86	9.83	21.79	-0.183	-1.6605	-1.778	-1.017	-1.859	-0.241	-2.847	1.6085
T15B5	HORF11057G10	FLJ11029	PRR11	proline rich 11	BC008669	C	4988	5605	1995	1348	39.996	24.05	154	125	7.72	9.27	13.46	21.31	-2.107	-3.6945	-2.352	-2.704	-2.163	-1.389	-3.096	-1.8675
T15B6	HORF11066A6	ZNF165	ZNF165	zinc finger protein 165	BC026092	C	6671	3596	2286	1292	34.2677	35.9288	229	234	10.02	18.11	10.9	20.96	4.737	7.9245	5.267	7.663	7.968	6.632	6.19	6.2285
T15B7	HORF11075B11	BAK1	BAK1	BCL2-antagonist/killer 1	BC004431	C	7035	4392	3005	1657	42.715	37.7277	85	188	2.83	11.35	8.91	15.94	-5.921	3.3995	-5.34	2.933	-4.102	2.783	-4.085	3.5835
T15B8	HORF11080F7	TIE1	TIE1	tyrosine kinase with immunoglobulin-like and EGF-like domains 1	BC038239	MR, P	5803	4167	2660	1877	45.8384	45.0444	619	253	23.27	13.48	18.96	21.27	-1.894	-0.3785	-1.787	-1.684	-0.296	-1.302	1.116	0.3775
T15B9	HORF31004C10	LYZL1	LYZL1	lysozyme-like 1	BC066294	ML	8945	4890	2624	1583	29.3348	32.3722	172	175	6.55	11.05	6.96	20.96	4.93	-0.2325	4.073	-2.113	4.806	-3.062	4.75	-1.4415
T15B10	HORF31011A2	AOC3	AOC3	amine oxidase, copper containing 3 (vascular adhesion protein 1)	BC050549	C	8398	5170	2804	2054	33.3889	39.7292	163	219	5.81	10.66	11.08	24.9	-3.095	-4.8575	-4.044	-6.504	-4.522	-7.303	-5.704	-5.9525
T15B11	HORF31030C8	FLJ20254	TMEM214	transmembrane protein 214	BC068479	C	10868	5976	562	137	5.1711	2.2925	31	4	5.52	2.92	5.51	21.63	5.917	4.3945	5.728	5.106	5.461	4.839	3.369	2.9005
T15C1	HORF11021H3	DNAJB6	DNAJB6	DnaJ (Hsp40) homolog, subfamily B, member 6	BC002446	C	7294	9229	955	701	13.093	7.5956	87	53	9.11	7.56	5.36	11.93	10.929	2.9765	11.712	3.484	10.831	3.28	9.169	1.8515
T15C2	HORF11029C9	UBE2E3	UBE2E3	ubiquitin-conjugating enzyme E2E 3 (UBC4/5 homolog, yeast)	BC003554	C	9923	11253	310	175	3.1241	1.5551	10	1	3.23	0.57	3.39	10.7	6.489	4.7875	6.408	5.467	4.993	4.734	0.903	2.2255
T15C3	HORF11038E4	RPS6KA5	RPS6KA5	ribosomal protein S6 kinase, 90kDa, polypeptide 5	BC017187	P	7554	10744	456	240	6.0365	2.2338	26	40	5.7	16.67	5.83	17.73	4.839	6.2935	3.894	5.582	3.574	4.915	-0.762	1.7825
T15C4	HORF11049A4	FLJ10420	NECAP2	NECAP endocytosis associated 2	BC017014	C	2979	4197	1597	1472	53.6086	35.0727	155	153	9.71	10.39	14.62	16.99	-0.035	3.6715	-1.927	3.295	-0.706	4.223	-0.179	6.5715
T15C5	HORF11059A4	GNA13	GNA13	guanine nucleotide binding protein (G protein), alpha 13	BC036756	C	5684	5873	2961	1909	52.0936	32.5047	165	171	5.57	8.96	11.31	21.32	-3.815	-4.8785	-4.148	-4.782	-3.637	-4.638	-4.452	-3.9735
T15C6	HORF11067B2	ZC3HC1	ZC3HC1	zinc finger, C3HC-type containing 1	BC011551	C	4126	2210	2052	1084	49.7334	49.0498	281	186	13.69	17.16	14.8	21.23	4.353	7.3105	5.099	6.743	6.849	6.924	1.321	5.2245
T15C7	HORF11076A5	CHD2	CHD2	chromodomain helicase DNA binding protein 2	BC007347	C	6202	3942	2565	1684	41.3576	42.7194	135	248	5.26	14.73	7.37	21.17	1.072	0.1425	1.072	-1.793	2.038	-1.465	2.155	1.2525
T15C8	HORF11082F7	ZNF585A	ZNF585A	zinc finger protein 585A	BC026081	C	7360	3396	2830	1653	38.4511	48.6749	244	221	8.62	13.37	9.05	17.84	2.382	6.3675	1.935	5.133	3.413	4.824	5.181	6.4215
T15C9	HORF31009D3	NUP35	NUP35	nucleoporin 35kDa	BC047029	C	6112	2311	1986	902	32.4935	39.0307	112	77	5.64	8.54	8.8	30.09	0.479	-3.7825	0.665	-4.065	1.455	-4.093	1.078	-3.1135
T15C10	HORF31013B2	MORF4L2	MORF4L2	mortality factor 4 like 2	BC056899	C	6924	3829	2076	1391	29.9827	36.328	517	130	24.9	9.35	17.9	25.1	3.881	-3.1575	4.659	-3.356	6.432	-3.857	6.562	-2.4755
T15C11	HORF31032B4	EIF2AK4	EIF2AK4	eukaryotic translation initiation factor 2 alpha kinase 4	BC078179	P	7354	4184	2242	1060	30.4868	25.3346	270	104	12.04	9.81	8.88	14.24	10.706	6.0435	11.203	5.21	13.196	4.152	14.306	3.1435
T15D1	HORF11022H4	ACVR1B	ACVR1B	activin A receptor, type IB	BC000254	MR, P	6065	9104	554	505	9.1344	5.547	47	27	8.48	5.35	6.9	16.48	7.707	1.3845	6.966	1.884	5.641	2.069	0.467	1.0595
T15D2	HORF11030G5	FLJ34389	MLKL	mixed lineage kinase domain-like	BC028141	P	11005	12415	0	0	0	0	0	0	0	0	2.3	10.93	NA	NA	NA	NA	NA	NA	NA	NA
T15D3	HORF11039F1	PRKCB1	PRKCB	protein kinase C, beta	BC036472	P	3578	4131	1593	1357	44.5221	32.8492	98	114	6.15	8.4	8.06	15.86	2.902	1.1975	2.385	0.273	1.912	0.065	-0.193	0.0135
T15D4	HORF11050B4	CASP3	CASP3	caspase 3, apoptosis-related cysteine peptidase	BC016926	C	5099	5105	1861	1391	36.4974	27.2478	139	149	7.47	10.71	11.27	17.47	-0.41	1.9215	0.041	1.748	0.592	1.795	0.753	3.1245
T15D5	HORF11060B3	DCC1	DSCC1	defective in sister chromatid cohesion 1 homolog (S. cerevisiae)	BC001531	C	5998	3703	2229	1275	37.1624	34.4315	136	161	6.1	12.63	11.54	25.16	-2.099	-0.2015	-2.317	-0.556	-2.057	-0.781	-4.793	-3.3985
T15D6	HORF11067G2	SMARCD1	SMARCD1	SWI/SNF related, matrix associated, actin dependent regulator of chromatin, subfamily d, member 1	BC009368	C	5360	2005	1527	712	28.4888	35.5112	11	4	0.72	0.56	5.11	18.72	-1.812	-2.4035	-1.699	-1.036	-1.667	-0.269	-4.965	-1.3495
T15D7	HORF11076F3	DKFZp762E1312	HJURP	Holliday junction recognition protein	BC001940	C	7365	2706	1851	1021	25.1324	37.731	158	52	8.54	5.09	6.76	18.58	9.06	-1.1175	9.106	-0.003	10.833	0.919	11.088	0.8755
T15D8	HORF11084H7	CYB5R2	CYB5R2	cytochrome b5 reductase 2	BC001346	C	6638	2018	2609	1145	39.304	56.7393	287	142	11	12.4	15.88	29.1	-2.886	-1.6955	-2.029	-2.323	-0.214	-2.101	3.428	0.8365
T15D9	HORF31010E10	RAD21	RAD21	RAD21 homolog (S. pombe)	BC050381	C	6530	2932	2174	1454	33.2925	49.5907	523	165	24.06	11.35	18.27	24.09	1.881	-0.4645	2.179	-1.166	4.01	-0.065	4.748	3.4265
T15D10	HORF31014H8	PTPN5	PTPN5	protein tyrosine phosphatase, non-receptor type 5 (striatum-enriched)	BC064807	MR, P	6512	4241	2191	1380	33.6456	32.5395	111	149	5.07	10.8	8.56	21.74	-0.632	-0.0165	-0.305	-0.557	0.949	-0.444	0.955	0.4265
T15D11	HORF31033C8	PPM1G	PPM1G	protein phosphatase, Mg2+/Mn2+ dependent, 1G	BC073777	MR, P	7769	6228	3223	2362	41.4854	37.9255	444	371	13.78	15.71	13.59	20.25	4.695	2.4925	6.439	1.719	10.694	3.898	15.289	8.9295
T15E1	HORF11024C5	CNOT10	CNOT10	CCR4-NOT transcription complex, subunit 10	BC002928	C	4067	5337	1278	1211	31.4237	22.6907	58	67	4.54	5.53	8.46	14.81	0.538	1.3485	0	1.241	-0.655	0.894	-2.902	-0.8685
T15E2	HORF11032A3	FLJ10618	SLC25A36	solute carrier family 25, member 36	BC014064	C	11372	12904	0	0	0	0	0	0	0	0	1.93	16.48	NA	NA	NA	NA	NA	NA	NA	NA
T15E3	HORF11040F2	C16orf52	C16orf52	chromosome 16 open reading frame 52	BC027604	C	4915	5334	2128	1992	43.296	37.3453	150	200	7.05	10.04	12.49	15.95	-1.464	3.2325	-3.114	2.573	-2.587	1.646	-4.681	0.5135
T15E4	HORF11051H1	ERCC1	ERCC1	excision repair cross-complementing rodent repair deficiency, complementation group 1 (includes overlapping antisense sequence)	BC008930	C	5225	5402	1732	1273	33.1483	23.5653	154	130	8.89	10.21	11.17	18.36	0.758	2.1075	0.601	2.231	2.054	3.066	2.093	5.0235
T15E5	HORF11061B1	KIAA1340	KLHDC5	kelch domain containing 5	BC028742	C	5306	3277	2546	1584	47.9834	48.3369	164	64	6.44	4.04	13.04	17.84	-4.194	-4.1375	-4.21	-4.169	-1.779	-3.18	-1.236	-2.5695
T15E6	HORF11068H7	SLC33A1	SLC33A1	solute carrier family 33 (acetyl-CoA transporter), member 1	BC014416	C	6706	3108	1282	863	19.1172	27.7671	86	19	6.71	2.2	9.46	21.47	2.238	-3.7885	2.087	-2.7	2.468	-2.004	0.037	-1.9775
T15E7	HORF11077C11	FLJ22405	MTMR14	myotubularin related protein 14	BC035690	P	6473	1833	2006	949	30.9903	51.773	122	16	6.08	1.69	7.66	30.2	2.418	-9.0535	2.808	-7.556	3.946	-5.64	4.424	-4.9455
T15E8	HORF11086A1	MBIP	MBIP	MAP3K12 binding inhibitory protein 1	BC005197	MR	5409	2517	1931	1135	35.6998	45.0934	209	132	10.82	11.63	13.89	29.45	1.942	-2.8015	2.648	-2.964	3.205	-1.567	4.748	1.1835
T15E9	HORF31019G8	NPL	NPL	N-acetylneuraminate pyruvate lyase (dihydrodipicolinate synthase)	BC058003	ML	5970	2668	2327	1567	38.9782	58.7331	158	163	6.79	10.4	11.47	23.61	-1.849	-1.0705	-1.069	-1.096	0.622	0.517	1.55	3.8595
T15E10	HORF31017H1	FAM69B	FAM69B	family with sequence similarity 69, member B	BC032097	C	5095	4885	2021	1747	39.6663	35.7625	124	173	6.14	9.9	10.77	24.22	-1.441	-3.4095	-1.707	-4.161	-0.542	-3.995	0	-2.6375
T15E11	HORF31036C5	BMPR2	BMPR2	bone morphogenetic protein receptor, type II (serine/threonine kinase)	BC052985	P	8479	7919	1251	749	14.7541	9.4583	109	75	8.71	10.01	8.02	16.29	7.276	3.4765	7.929	3.57	9.573	3.747	8.355	2.9375
T15F1	HORF11024H6	MCM6	MCM6	minichromosome maintenance complex component 6	BC032374	C	5319	8366	1020	1010	19.1765	12.0727	133	94	13.04	9.31	8.89	18.03	9.375	0.7455	9.483	1.891	10.965	2.917	10.4	3.4575
T15F2	HORF11033D9	PDIK1L	PDIK1L	PDLIM1 interacting kinase 1 like	BC028713	P	4425	6825	1847	1538	41.7401	22.5348	91	119	4.93	7.74	8.88	17.34	-1.4	-2.2985	-1.273	-2.392	-1.589	-2.579	-3.985	-2.5175
T15F3	HORF11042C7	RPL27	RPL27	ribosomal protein L27	BC010026	C	6255	6378	2483	2192	39.6962	34.3681	135	243	5.44	11.09	9.73	18.97	-1.425	-1.0515	-2.293	-1.316	-2.955	-2.958	-5.579	-2.4675
T15F4	HORF11053B1	PPP4C	PPP4C	protein phosphatase 4, catalytic subunit	BC001416	P	5365	5749	1533	1363	28.5741	23.7085	155	147	10.11	10.79	14.33	21.04	0.289	-1.7715	0.226	-1.49	1.868	0.292	3.137	1.1075
T15F5	HORF11062B12	MAP2K7	MAP2K7	mitogen-activated protein kinase kinase 7	BC038295	P	6677	6495	2543	2325	38.086	35.7968	108	150	4.25	6.45	8.01	20.46	-1.505	-6.5905	-1.704	-7.799	-1.505	-7.262	-2.471	-6.1325
T15F6	HORF11070D5	SP2	SP2	Sp2 transcription factor	BC033814	C	4841	4173	1089	997	22.4954	23.8917	66	54	6.06	5.42	14.85	24.81	-2.181	-3.9435	-1.95	-2.782	-1.371	-2.96	-2.647	-3.3035
T15F7	HORF11078A2	PAK7	PAK7	p21 protein (Cdc42/Rac)-activated kinase 7	BC024179	MR, P	5537	2351	1957	1258	35.344	53.5091	134	34	6.85	2.7	12.15	31.84	-1.487	-12.1885	-1.863	-10.819	-0.156	-8.818	1.049	-6.1215
T15F8	HORF11087A4	PCTK1	CDK16	cyclin-dependent kinase 16	BC015607	MR, P	5908	5601	2551	2671	43.1787	47.6879	131	275	5.14	10.3	10.6	26.86	-3.299	-9.0025	-2.661	-9.864	-1.131	-8.214	0.152	-4.4545
T15F9	HORF31033A10	RPS17	RPS17	ribosomal protein S17	BC070222	ML	5281	690	2158	513	40.8635	74.3478	176	7	8.16	1.36	14.63	19.21	-3.811	-0.2645	-3.625	0.63	-1.645	0.889	-0.068	-0.1865
T15F10	HORF31021D12	CLK4	CLK4	CDC-like kinase 4	BC065732	P	5916	6644	2297	2140	38.8269	32.2095	131	180	5.7	8.41	12.27	19.49	-4.351	-2.0695	-4.28	-1.991	-3.085	-1.924	-2.046	-1.0325
T15F11	HORF31038G3	GUCY1A3	GUCY1A3	guanylate cyclase 1, soluble, alpha 3	BC012627	C	6231	8097	1998	1566	32.0655	19.3405	123	127	6.16	8.11	9.66	16.29	0.154	1.1685	0.953	1.294	3.191	0.553	3.899	-0.6665
T15G1	HORF11025E2	RBM15	RBM15	RNA binding motif protein 15	BC006397	C	4869	7826	1335	2025	27.4184	25.8753	78	159	5.84	7.85	8.26	18.86	2.332	-2.0075	1.259	-2.47	1.697	-3.033	-1.859	-3.3285
T15G2	HORF11034E12	ZNF24	ZNF24	zinc finger protein 24	BC003566	C	4540	7792	1675	1449	36.8943	18.596	85	90	5.07	6.21	9.49	13.61	-0.274	0.5695	-1.799	0.403	-1.992	0.332	-3.552	-0.3925
T15G3	HORF11043F10	ETNK1	ETNK1	ethanolamine kinase 1	BC006111	MR	5071	9220	2468	3144	48.6689	34.0998	282	439	11.43	13.96	11.91	16.56	2.804	5.7855	3.18	4.969	5.215	5.578	7.483	9.4985
T15G4	HORF11054D6	PBK	PBK	PDZ binding kinase	BC015191	C, P	3539	6072	1382	1538	39.0506	25.3294	132	113	9.55	7.35	10.76	14.73	3.858	2.8725	3.595	2.431	5.142	3.134	5.189	4.2275
T15G5	HORF11062G7	MGC42105	NIM1	serine/threonine-protein kinase NIM1	BC036422	P	3234	4062	1485	1459	45.9184	35.9183	305	20	20.54	1.37	14.07	14.21	-0.584	-3.8205	0.156	-1.914	0.906	-0.683	-1.423	-0.5875
T15G6	HORF11071D4	SHCBP1	SHCBP1	SHC SH2-domain binding protein 1	BC030699	C	4552	5849	1819	1752	39.9605	29.9538	103	71	5.66	4.05	19.39	19.31	-9.035	-6.1355	-8.503	-5.589	-7.428	-4.081	-7.572	-3.4705
T15G7	HORF11078F7	MAP3K6	MAP3K6	mitogen-activated protein kinase kinase kinase 6	BC015914	P	7525	10332	1654	1759	21.9801	17.0248	107	104	6.47	5.91	9.49	11.78	1.283	3.9305	0.531	4.024	-0.027	2.684	-2.64	0.5305
T15G8	HORF11088C2	TIMP1	TIMP1	TIMP metallopeptidase inhibitor 1	BC007097	C	4618	5103	1958	1819	42.3993	35.6457	147	117	7.51	6.43	12.97	25.09	-1.189	-8.0645	-2.015	-8.558	-1.004	-7.233	0.599	-4.8755
T15G9	HORF31040D3	SRRM1	SRRM1	serine/arginine repetitive matrix 1	BC036187	MR	7157	10547	2202	2535	30.7671	24.0353	125	281	5.68	11.08	9.24	18.3	0.102	-0.1235	0.281	-1.717	1.016	-4.051	0.977	-4.9365
T15G10	HORF31024A11	GRK6	GRK6	G protein-coupled receptor kinase 6	BC009277	C, P	6557	10032	2195	2162	33.4757	21.551	191	345	8.7	15.96	14.21	17.57	-1.098	4.9285	-1.684	3.081	-2.902	-0.783	-4.896	-1.8355
T15G11	HORF31043E7	ZNF331	ZNF331	zinc finger protein 331	BC009433	C	5497	8194	1775	1648	32.2903	20.1123	172	224	9.69	13.59	13.14	12.28	0.669	9.9805	0.623	8.85	1.725	6.297	2.846	3.9865
T15H1	HORF11026A1	PRKCH	PRKCH	protein kinase C, eta	BC001000	P	4287	2948	1323	1014	30.8607	34.3962	74	62	5.59	6.11	8.57	17.68	1.771	0.0165	1.818	-0.47	2.3	-1.026	0.291	-1.5085
T15H2	HORF11035G1	TGIF	TGIF1	TGFB-induced factor homeobox 1	BC031268	C	5902	5103	1835	1243	31.0912	24.3582	401	129	21.85	10.38	15.05	21.66	0	-0.7285	-0.757	-1.821	-1.367	-2.501	-4.515	-2.9795
T15H3	HORF11044H8	H1F0	H1F0	H1 histone family, member 0	BC000145	C	4665	4190	1393	610	29.8607	14.5585	114	22	8.18	3.61	7.06	10.06	6.274	4.9335	5.554	4.851	5.149	4.114	2.031	2.6535
T15H4	HORF11055F4	MPPE1	MPPE1	metallophosphoesterase 1	BC002877	P	5228	4046	2006	1312	38.3703	32.4271	129	127	6.43	9.68	7.73	18	3.002	2.5255	2.93	0.598	3.918	-0.208	3.414	-0.6565
T15H5	HORF11064D10	PSEN1	PSEN1	presenilin 1	BC011729	C	5729	3545	1455	581	25.3971	16.3893	77	21	5.29	3.61	11.56	20.68	-1.485	0.1395	-3.591	0.7	-3.955	0.923	-6.644	0.0995
T15H6	HORF11072D2	CCDC14	CCDC14	coiled-coil domain containing 14	BC040285	C	4769	3870	1549	845	32.4806	21.8346	38	20	2.45	2.37	7.7	15.11	-1.722	-0.0875	-1.932	0.682	-2.102	1.071	-4.715	-0.5125
T15H7	HORF11079C7	ch-TOG	CKAP5	cytoskeleton associated protein 5	BC035554	C	7455	7196	1667	1123	22.3608	15.6059	117	138	7.02	12.29	10	18.46	1.771	3.9255	1.482	3.043	1.638	1.251	-0.487	-1.5205
T15H8	HORF11089G3	ACD	ACD	adrenocortical dysplasia homolog (mouse)	BC016904	C	6096	3206	2424	1369	39.7638	42.7012	66	75	2.72	5.48	9.48	18.35	-5.364	-2.0655	-5.765	-2.689	-5.419	-2.398	-7.845	-2.7075
T15H9	HORF31044C6	SLC1A5	SLC1A5	solute carrier family 1 (neutral amino acid transporter), member 5	BC000062	ML	13953	10268	1130	615	8.0986	5.9895	231	83	20.44	13.5	11	17.29	6.225	5.2625	5.073	5.156	3.776	4.832	0.506	0.3915
T15H10	HORF31026D12	MAS1	MAS1	MAS1 oncogene	BC069581	C	8468	5807	1474	764	17.4067	13.1565	169	76	11.47	9.95	16.3	27.98	0.987	-0.4695	0.315	0.003	-0.634	-0.261	-3.683	-1.5855
T15H11	HORF31045E8	GSTT2	GSTT2	glutathione S-transferase theta 2	BC002415	C	6687	4785	2147	1058	32.1071	22.1108	93	105	4.33	9.92	8.46	17.04	-0.985	3.2315	-1.213	2.748	-0.546	2.111	-3.2	0.6985
T17A1	HORF51001A1	NCRNA00029	NCRNA00029	non-protein coding RNA 29	BC134343	U	3187	4933	1093	1447	34.2956	29.3331	89	101	8.14	6.98	8.36	19.31	2.5515	-2.456	2.1125	-3.186	2.784	-2.968	2.7925	-1.774
T17A2	HORF51001A2	MT1P3	MT1P3	metallothionein 1 pseudogene 3	BC103840	U	6246	4557	1509	1301	24.1595	28.5495	126	133	8.35	10.22	6.12	20.15	5.7085	-1.387	5.1095	-2.409	5.122	-2.77	6.1135	-1.909
T17A3	HORF51001A3	DEFB134	DEFB134	defensin, beta 134	BC130461	U	6030	4626	1121	1008	18.5904	21.7899	70	30	6.24	2.98	5.68	17.5	3.1555	-1.118	2.0005	-1.405	1.245	-0.407	0.3045	0.007
T17A4	HORF51001A4	DEFB104B	DEFB104B	defensin, beta 104B	BC100849	U	6794	4390	1361	1483	20.0324	33.7813	95	137	6.98	9.24	5.32	20.71	6.2205	-0.263	5.4535	-1.086	4.48	-1.86	2.7525	-1.737
T17A5	HORF51001A5	MUSTN1	MUSTN1	musculoskeletal, embryonic nuclear protein 1	BC130550	U	6488	4847	2310	2476	35.6042	51.0831	169	298	7.32	12.04	5.84	22.65	4.6385	-3.314	5.2995	-5.105	5.513	-5.987	6.8975	-6.003
T17A6	HORF51001A6	LOC284297	SSC5D	scavenger receptor cysteine-rich glycoprotein	BC130538	U	10984	7334	1218	2024	11.0889	27.5975	48	174	3.94	8.6	3.01	18.78	4.9325	-2.419	4.8705	-3.202	4.774	-3.988	3.0465	-3.004
T17A7	HORF51001A7	RP5-1022P6.6	RP5-1022P6.6	hypothetical LOC149837	BC117492	U	6194	4852	1995	1797	32.2086	37.0363	157	236	7.87	13.13	7.67	20.07	2.4785	2.318	2.7325	0	2.879	-0.66	4.7715	-0.549
T17A8	HORF51001A8	TP53TG3	TP53TG3	TP53 target 3	BC096733	U	8130	3684	1837	1129	22.5953	30.646	87	87	4.74	7.71	6.39	25.13	0.4625	-2.94	-0.7335	-3.848	-1.666	-2.623	-2.8125	-2.529
T17A9	HORF51001A9	GHRH	GHRH	growth hormone releasing hormone	BC098161	U	7531	1662	2519	754	33.4484	45.367	108	74	4.29	9.81	8.1	30.29	-4.2895	-1.781	-4.7075	-2.816	-4.901	-3.347	-4.4045	-2.476
T17A10	HORF51001A10	C3orf42	C3orf42	chromosome 3 open reading frame 42	BC132802	U	10475	3178	2142	1185	20.4487	37.2876	109	117	5.09	9.87	5.7	22.83	1.7055	-0.225	0.9225	-2.175	0.539	-2.108	-0.0715	-2.469
T17A11	HORF51001A11	C17orf54	C17orf54	chromosome 17 open reading frame 54	BC101214	U	11716	3213	1189	1352	10.1485	42.0791	98	149	8.24	11.02	4.16	24.13	10.4965	-0.477	10.2685	-2.27	8.313	-3.308	5.0585	-2.472
T17B1	HORF51001B1	INGX	INGX	inhibitor of growth family, X-linked, pseudogene	BC101124	U	6078	5991	2001	2102	32.922	35.086	87	211	4.35	10.04	7.26	20.96	-1.7025	-3.744	-1.9965	-4.964	-1.474	-5.543	-1.0565	-4.136
T17B2	HORF51001B2	KU-MEL-3	KU-MEL-3	KU-MEL-3	BC130651	U	10959	5596	2201	1836	20.0839	32.8091	68	146	3.09	7.95	4.33	18.72	0.5935	-1.875	0.4425	-3.704	0.01	-4.21	-0.9825	-2.572
T17B3	HORF51001B3	ABCA11P	ABCA11P	ATP-binding cassette, sub-family A (ABC1), member 11 (pseudogene)	BC098116	U	4826	5091	1418	889	29.3825	17.4622	38	51	2.68	5.74	6.9	18.61	-2.7625	-1.27	-2.7215	-1.622	-3.314	-1.142	-4.6995	-0.708
T17B4	HORF51001B4	POM121C	POM121C	POM121 membrane glycoprotein C	BC130587	U	8292	4249	2825	2034	34.069	47.8701	113	237	4	11.65	5.62	23.79	-1.3305	-1.89	-1.5895	-3.746	-2.315	-2.475	-1.6235	-0.057
T17B5	HORF51001B5	CDC42SE2	CDC42SE2	CDC42 small effector 2	BC096703	U	8152	4323	1651	1000	20.2527	23.1321	57	48	3.45	4.8	5.41	21.52	-0.1365	-2.306	0.1135	-2.604	-0.01	-1.46	-0.7175	-0.589
T17B6	HORF51001B6	WIT1	WT1AS	WT1 antisense RNA (non-protein coding)	BC098290	U	12298	11531	1308	407	10.6359	3.5296	46	48	3.52	11.79	4.65	17.86	1.4655	5.12	1.8465	4.496	2.038	3.675	-0.0565	1.589
T17B7	HORF51001B7	LELP1	LELP1	late cornified envelope-like proline-rich 1	BC130507	U	12160	4294	40	133	0.3289	3.0973	4	3	10	2.26	3.65	10.36	NA	7.45	NA	7.444	NA	6.787	NA	4.49
T17B8	HORF51001B8	C20orf191	C20orf191	chromosome 20 open reading frame 191	BC132806	U	7302	4262	349	305	4.7795	7.1563	16	10	4.58	3.28	5.81	16.35	2.4825	4.032	2.6345	3.933	1.854	3.857	-2.0445	2.445
T17B9	HORF51001B9	SH3BGRL2	SH3BGRL2	SH3 domain binding glutamic acid-rich protein like 2	BC052987	U	10880	4176	2365	1595	21.7371	38.1944	150	195	6.34	12.23	4.76	16.7	7.1405	4.524	7.3735	2.874	7.894	1.696	8.8385	2.058
T17B10	HORF51001B10	ZDHHC8P	ZDHHC8P1	zinc finger, DHHC-type containing 8 pseudogene 1	BC105936	U	8449	4672	3427	2476	40.561	52.9966	244	262	7.12	10.58	8.76	19.22	-0.9635	-0.379	-0.1135	-1.928	1.162	-3.063	5.1985	-2.816
T17B11	HORF51001B11	C3orf55	C3orf55	chromosome 3 open reading frame 55	BC126187	U	13943	7722	193	304	1.3842	3.9368	19	45	9.84	14.8	2.72	21.64	8.9635	6.78	9.5065	5.444	7.841	4.459	5.0385	1.98
T17C1	HORF51001C1	OCLM	OCLM	oculomedin	BC093987	U	5961	4576	1253	902	21.02	19.7115	81	39	6.46	4.32	6.92	11.81	2.9265	2.366	2.6295	2.355	2.752	2.039	1.5215	1.174
T17C2	HORF51001C2	C21orf94	C21orf94	chromosome 21 open reading frame 94	BC126226	U	7266	5369	1644	1219	22.6259	22.7044	60	61	3.65	5	5.69	12.24	-0.1785	2.129	-0.7825	0.471	-0.828	0.641	-2.2675	0.08
T17C3	HORF51001C3	GSTTP1	GSTTP1	glutathione S-transferase theta pseudogene 1	BC098364	U	6095	3078	3265	1414	53.5685	45.9389	150	124	4.59	8.77	9.33	26.92	-6.1995	-3.886	-7.6255	-4.847	-7.182	-2.979	-4.6145	-0.533
T17C4	HORF51001C4	DEFB121	DEFB121	defensin, beta 121	BC130607	U	11255	6179	1627	1461	14.4558	23.6446	89	60	5.47	4.11	6.76	13.5	1.5025	-1.645	1.1955	-1.718	1.009	-0.804	-2.4615	-1.336
T17C5	HORF51001C5	SPINK7	SPINK7	serine peptidase inhibitor, Kazal type 7 (putative)	BC109385	U	8478	3688	377	594	4.4468	16.1063	15	12	3.98	2.02	5.44	8.37	1.7015	5.065	1.2505	5.078	0.018	5.282	-2.5675	2.759
T17C6	HORF51001C6	CNPY1	CNPY1	canopy 1 homolog (zebrafish)	BC107598	U	11818	7330	85	65	0.7192	0.8868	4	3	4.71	4.62	3.22	11.26	NA	NA	NA	NA	NA	NA	NA	NA
T17C7	HORF51001C7	HIST1H4G	HIST1H4G	histone cluster 1, H4g	BC126276	U	9977	4953	1794	874	17.9814	17.6459	93	13	5.18	1.49	6.18	20.86	2.0555	-3.037	2.7135	-2.489	3.483	-0.906	3.9905	-0.585
T17C8	HORF51001C8	LOC285679	C5orf60	hypothetical protein LOC285679	BC130442	U	10066	5098	747	760	7.421	14.9078	79	52	10.58	6.84	4.42	14.34	11.5045	3.564	11.1415	2.33	11.68	2.396	9.6325	2.244
T17C9	HORF51001C9	VN1R3	VN1R3	vomeronasal 1 receptor 3 (gene/pseudogene)	BC107074	U	7019	3248	569	369	8.1066	11.3608	82	2	14.41	0.54	6.79	18.37	10.2995	1.853	10.0895	2.615	7.431	2.965	6.5055	2.707
T17C10	HORF51001C10	CNFN	CNFN	cornifelin	BC101197	U	10503	5633	3106	2366	29.5725	42.0025	260	348	8.37	14.71	11.38	27.52	-2.0225	-1.34	-1.6725	-2.909	-1.949	-3.059	0.5315	-1.623
T17C11	HORF51001C11	ATP6V1G3	ATP6V1G3	ATPase, H+ transporting, lysosomal 13kDa, V1 subunit G3	BC101130	U	13483	5433	751	1328	5.57	24.4432	42	117	5.59	8.81	3.64	13.2	6.7535	4.351	6.4555	2.297	5.881	1.613	4.4845	0.732
T17D1	HORF51001D1	MT1DP	MT1DP	metallothionein 1D (pseudogene)	BC130315	U	5861	5463	1572	1829	26.8214	33.4798	60	154	3.82	8.42	3.57	12.69	3.6405	3.735	3.3975	0.889	3.433	-0.842	3.6025	-0.918
T17D2	HORF51001D2	KRTAP19-7	KRTAP19-7	keratin associated protein 19-7	BC103838	U	6438	5360	2585	1640	40.1522	30.597	203	118	7.85	7.2	16.92	25.81	-8.7865	-3.396	-10.4165	-2.273	-9.751	0.283	-6.8455	3.913
T17D3	HORF51001D3	ATOX1	ATOX1	ATX1 antioxidant protein 1 homolog (yeast)	BC112248	U	8532	3740	3161	1760	37.0488	47.0588	194	225	6.14	12.78	6.98	14.19	1.7135	8.651	0.7385	7.053	0.32	7.841	0.0565	12.229
T17D4	HORF51001D4	PKIG	PKIG	protein kinase (cAMP-dependent, catalytic) inhibitor gamma	BC104257	U	11707	5292	5298	3164	45.255	59.7884	418	190	7.89	6.01	11.09	12.73	-3.9945	0	-6.9035	-1.461	-8.416	-1.306	-9.2245	0
T17D5	HORF51001D5	SNRPF	SNRPF	small nuclear ribonucleoprotein polypeptide F	BC063397	U	8471	3335	1407	829	16.6096	24.8576	93	32	6.61	3.86	5.35	19.71	5.1795	-0.867	5.5855	0.044	6.416	0.656	6.9345	1.183
T17D6	HORF51001D6	C4orf6	C4orf6	chromosome 4 open reading frame 6	BC117444	U	9334	3964	2069	919	22.1663	23.1837	161	98	7.78	10.66	6.92	26.24	4.6425	1.042	5.4965	0.479	5.88	1.068	8.3665	4.249
T17D7	HORF51001D7	C7orf59	C7orf59	chromosome 7 open reading frame 59	BC130553	U	7796	2940	2853	1449	36.5957	49.2857	198	126	6.94	8.7	10.7	20.52	-3.3635	-0.506	-2.7625	-1.006	-1.399	1.367	2.4015	6.319
T17D8	HORF51001D8	C21orf34	C21orf34	chromosome 21 open reading frame 34	BC130602	U	7419	3100	1904	883	25.6638	28.4839	187	61	9.82	6.91	7.58	19.58	6.1525	1.16	6.9835	0.874	8.985	0.744	13.4405	1.546
T17D9	HORF51001D9	BLID	BLID	BH3-like motif containing, cell death inducer	BC130361	U	8671	2555	1925	931	22.2004	36.4384	210	112	10.91	12.03	10.12	23.65	4.3485	2.167	6.2225	2.161	9.039	4.007	13.8395	7.823
T17D10	HORF51001D10	PATE	PATE1	prostate and testis expressed 1	BC107044	U	10178	1921	2253	986	22.136	51.3274	119	36	5.28	3.65	4.68	27.59	4.1965	-6.323	4.9045	-6.366	5.097	-4.215	6.6235	-2.528
T17D11	HORF51001D11	TMEM64	TMEM64	transmembrane protein 64	BC113828	U	13538	5530	175	1597	1.2927	28.8788	14	162	8	10.14	2.63	18.66	6.6835	1.683	5.8435	0.917	3.975	-1.036	-0.1705	-1.426
T17E1	HORF51001E1	PXT1	PXT1	peroxisomal, testis specific 1	BC031105	U	8827	12827	123	1058	1.3935	8.2482	7	106	5.69	10.02	2.11	16.7	6.6825	2.636	6.5995	2.478	5.219	1.742	0.9495	0.613
T17E2	HORF51001E2	DEFB106B	DEFB106B	defensin, beta 106B	BC100846	U	6517	3828	2129	1602	32.6684	41.8495	534	121	25.08	7.55	15.88	22.42	-1.2395	-3.746	-1.5555	-4.385	-1.06	-4.868	-0.9025	-3.982
T17E3	HORF51001E3	TAC4	TAC4	tachykinin 4 (hemokinin)	BC111858	U	3784	1965	2386	1343	63.055	68.3461	80	106	3.35	7.89	9.87	24.28	-7.4505	-3.425	-7.7545	-5.396	-7.111	-5.367	-6.2255	-3.3
T17E4	HORF51001E4	C21orf84	C21orf84	chromosome 21 open reading frame 84	BC107109	U	5582	4502	2754	2150	49.3372	47.7566	195	177	7.08	8.23	8.73	14.67	-0.0925	1.842	-0.9645	0.644	-0.727	1.919	1.6475	4.796
T17E5	HORF51001E5	SPINK4	SPINK4	serine peptidase inhibitor, Kazal type 4	BC110068	U	7449	3729	1045	747	14.0287	20.0322	60	8	5.74	1.07	6.04	11.57	3.1285	1.656	3.6315	1.721	4.675	2.376	3.1275	1.736
T17E6	HORF51001E6	SPINK5L3	SPINK13	serine peptidase inhibitor, Kazal type 13 (putative)	BC128164	U	8365	4742	478	332	5.7143	7.0013	44	9	9.21	2.71	7.23	11.7	5.1855	5.554	3.6735	5.651	2.934	5.383	0.7925	3.547
T17E7	HORF51001E7	C4orf12	NCRNA00247	non-protein coding RNA 247	BC101195	U	9109	2633	3253	1680	35.7119	63.8055	153	110	4.7	6.55	4.99	20.99	2.5305	-3.715	1.9645	-5.892	3.28	-5.291	3.0825	-3.177
T17E8	HORF51001E8	PF4V1	PF4V1	platelet factor 4 variant 1	BC130653	U	7305	1122	2412	546	33.0185	48.6631	77	19	3.19	3.48	8.32	26.04	-6.1995	-1.534	-6.3725	-1.57	-6.027	-0.595	-5.0305	0.022
T17E9	HORF51001E9	TAL2	TAL2	T-cell acute lymphocytic leukemia 2	BC126373	U	7336	2326	3045	1443	41.5076	62.0378	161	99	5.29	6.86	8.81	23.9	-4.5805	-4.457	-4.2015	-7.858	-3.197	-5.821	0.4035	-3.693
T17E10	HORF51001E10	TMEM218	TMEM218	transmembrane protein 218	BC132716	U	7763	2337	2157	544	27.7856	23.2777	175	4	8.11	0.74	21	30.67	-11.7535	-4.536	-11.0085	-3.259	-8.533	-1.908	-6.2735	-1.031
T17E11	HORF51001E11	YPEL2	YPEL2	yippee-like 2 (Drosophila)	BC132884	U	12819	7344	329	1662	2.5665	22.6307	16	107	4.86	6.44	2.57	11.21	6.2275	3.167	6.1915	2.416	4.855	1.281	3.2165	0.513
T17F1	HORF51001F1	NCRNA00161	NCRNA00161	non-protein coding RNA 161	BC101416	U	5395	5644	456	482	8.4523	8.54	17	20	3.73	4.15	5.12	17.75	2.2975	1.467	1.9435	1.386	2.006	1.812	1.4965	1.387
T17F2	HORF51001F2	LOC440419	LOC440419	TBC1 domain family, member 3H pseudogene	BC112354	U	6445	6277	2367	2469	36.7261	39.3341	160	268	6.76	10.85	6.06	12.87	3.1825	5.864	3.6315	4.503	4.041	5.421	6.0175	9.589
T17F3	HORF51001F3	KCNQ1DN	KCNQ1DN	KCNQ1 downstream neighbor	BC098159	U	5141	5583	1915	1995	37.2496	35.7335	105	189	5.48	9.47	9.42	20.57	-3.0625	-2.377	-3.6775	-3.391	-3.999	-3.191	-3.1535	-0.231
T17F4	HORF51001F4	MORN2	MORN2	MORN repeat containing 2	BC102035	U	5357	3985	2107	1532	39.3317	38.4442	93	90	4.41	5.87	10.06	13.74	-5.4425	1.855	-5.6515	1.381	-5.005	1.404	-3.8895	3.22
T17F5	HORF51001F5	PDE6G	PDE6G	phosphodiesterase 6G, cGMP-specific, rod, gamma	BC106884	U	7579	3850	2535	1731	33.4477	44.961	627	115	24.73	6.64	14.27	21.28	-2.3015	-4.106	-2.1535	-5.698	-1.949	-5.312	-1.3755	-3.532
T17F6	HORF51001F6	C15orf5	C15orf5	chromosome 15 open reading frame 5	BC103988	U	6466	3434	964	896	14.9088	26.092	71	21	7.37	2.34	6.89	14.78	4.6145	0.159	5.2835	0.378	5.54	1.207	6.3815	1.543
T17F7	HORF51001F7	SPANXN4	SPANXN4	SPANX family, member N4	BC130503	U	7847	4230	2277	1451	29.0175	34.3026	102	62	4.48	4.27	6.82	26.56	-1.6665	-8.597	-1.7805	-9.096	-0.881	-6.904	0.8155	-4.876
T17F8	HORF51001F8	C1orf157	C1orf157	chromosome 1 open reading frame 157	BC104011	U	6778	3022	856	896	12.6291	29.6492	49	15	5.72	1.67	6.89	16.27	1.8725	-1.075	1.7725	-0.268	0.631	0.807	-0.3965	0.596
T17F9	HORF51001F9	KIAA1602	NCKAP5L	NCK-associated protein 5-like	BC110599	U	9495	5860	3973	3394	41.8431	57.9181	280	228	7.05	6.72	8.08	18.98	1.1765	-7.832	2.6315	-8.599	5.9	-6.664	10.9375	-3.237
T17F10	HORF51001F10	H2AFB3	H2AFB3	H2A histone family, member B3	BC101415	U	12326	7348	1246	1187	10.1087	16.1541	54	4	4.33	0.34	8.47	22.98	-2.2455	-7.933	-1.9195	-5.99	-1.005	-4.174	-0.4825	-2.491
T17F11	HORF51001F11	ATP6V1F	ATP6V1F	ATPase, H+ transporting, lysosomal 14kDa, V1 subunit F	BC104230	U	12388	9347	2353	3036	18.9942	32.481	62	277	2.63	9.12	3.92	12.8	0.0925	3.65	-0.2055	1.992	-1.333	0.733	-1.8685	2.204
T17G1	HORF51001G1	C2orf12	RBMS1	RNA binding motif, single stranded interacting protein 1	BC065192	U	5130	6947	203	135	3.9571	1.9433	9	0	4.43	0	6.43	12.96	2.3055	6.007	1.9655	6.023	1.803	5.991	-0.0115	4.144
T17G2	HORF51001G2	LST1	LST1	leukocyte specific transcript 1	BC103856	U	5533	8500	2245	2696	40.5747	31.7176	136	196	6.06	7.27	8.76	8.82	-2.7185	7.093	-2.4425	5.201	-1.114	4.162	1.0635	2.357
T17G3	HORF51001G3	C14orf142	C14orf142	chromosome 14 open reading frame 142	BC109390	U	4837	9561	1158	669	23.9405	6.9972	56	26	4.84	3.89	7.61	12.39	-0.4655	2.762	0.4265	2.007	0.575	2.171	1.3365	1.819
T17G4	HORF51001G4	OCC-1	C12orf75	chromosome 12 open reading frame 75	BC045812	U	6687	7426	658	295	9.84	3.9725	34	10	5.17	3.39	6.8	6.8	1.7365	7.886	1.5635	7.562	0.783	6.932	-1.3835	4.967
T17G5	HORF51001G5	KRTAP19-1	KRTAP19-1	keratin associated protein 19-1	BC126284	U	5706	6087	2323	914	40.7115	15.0156	78	5	3.36	0.55	13.09	12.87	-10.0885	-0.207	-8.5115	0.739	-7.175	1.707	-3.5205	1.529
T17G6	HORF51001G6	LCE3C	LCE3C	late cornified envelope 3C	BC130365	U	7342	6028	747	419	10.1743	6.9509	53	3	7.1	0.72	6.35	11.91	4.2035	2.974	3.7645	3.548	3.791	4.037	2.6855	2.912
T17G7	HORF51001G7	C18orf62	C18orf62	chromosome 18 open reading frame 62	BC107486	U	5737	6986	2439	2316	42.5135	33.152	128	134	5.25	5.79	8.49	10.34	-3.0285	3.693	-3.3365	2.326	-2.061	1.705	-0.4045	-0.191
T17G8	HORF51001G8	LBH	LBH	limb bud and heart development homolog (mouse)	BC126434	U	6822	8443	2612	2353	38.2879	27.8692	155	161	5.93	6.84	8.46	11.17	-2.5275	3.845	-2.5015	1.359	-1.777	-0.051	-0.3785	-1.004
T17G9	HORF51001G9	FLJ33534	FLJ33534		BC111723	U	12376	17512	393	242	3.1755	1.3819	5	4	1.27	1.65	2.14	13.91	2.2475	5.178	1.6905	5.273	0.856	5.071	-1.2005	3.326
T17G10	HORF51001G10	GABARAP	GABARAP	GABA(A) receptor-associated protein	BC106749	U	4597	6692	2218	2291	48.2489	34.2349	136	139	6.13	6.07	12.44	20.63	-6.4355	-6.236	-8.0215	-8.095	-6.615	-6.702	-4.1435	-4.579
T17G11	HORF51001G11	C2orf82	C2orf82	chromosome 2 open reading frame 82	BC130307	U	13235	8383	1644	1413	12.4216	16.8555	180	226	10.95	15.99	6.03	24.71	12.0615	2.875	11.4555	1.696	10.167	1.63	8.0985	-0.205
T17H1	HORF51001H1	C17orf91	C17orf91	chromosome 17 open reading frame 91	BC119720	U	8723	1850	368	906	4.2187	48.973	22	79	5.98	8.72	3.11	25.85	5.1245	-1.199	5.5635	-2.143	3.512	-0.573	2.1895	0.786
T17H2	HORF51001H2	SERP1	SERP1	stress-associated endoplasmic reticulum protein 1	BC112364	U	10497	1862	0	407	0	21.8582	0	43	0	10.57	3.08	31.75	NA	1.399	NA	-0.084	NA	0	NA	0.257
T17H3	HORF51001H3	COX8C	COX8C	cytochrome c oxidase subunit 8C	BC101126	U	8906	2333	138	939	1.5495	40.2486	5	51	3.62	5.43	3.4	12.05	3.5965	4.469	2.3675	2.79	1.339	2.054	-1.2925	1.036
T17H4	HORF51001H4	NEDD8	NEDD8	neural precursor cell expressed, developmentally down-regulated 8	BC104201	U	11437	2169	264	441	2.3083	20.332	10	60	3.79	13.61	2.86	31.02	4.2085	2.663	3.4765	2.709	3.237	1.051	0.6825	0.529
T17H5	HORF51001H5	C17orf67	C17orf67	chromosome 17 open reading frame 67	BC093905	U	10721	1608	1977	781	18.4404	48.5697	79	56	4	7.17	4.92	29.87	2.1175	-3.234	1.0455	-4.414	0.321	-3.894	-1.6125	-2.32
T17H6	HORF51001H6	SPANXD	SPANXD	SPANX family, member D	BC103961	U	12042	4029	63	112	0.5232	2.7798	6	2	9.52	1.79	3.94	28.39	NA	4.4	NA	4.721	NA	5.011	NA	3.493
T17H7	HORF51001H7	C22orf34	C22orf34	chromosome 22 open reading frame 34	BC118575	U	10144	521	249	284	2.4547	54.5106	32	9	12.85	3.17	5.36	22.36	7.6335	2.891	5.6985	2.726	3.509	2.945	0.5265	2.311
T17H8	HORF51001H8	ZNF663	ZNF663	zinc finger protein 663	BC100775	U	14014	850	0	347	0	40.8235	0	6	0	1.73	3.18	20.28	NA	2.06	NA	2.258	NA	2.763	NA	2.488
T17H9	HORF51001H9	LCE2D	LCE2D	late cornified envelope 2D	BC130603	U	12989	1179	0	231	0	19.5929	0	3	0	1.3	2.98	22.68	NA	2.874	NA	3.392	NA	3.846	NA	2.667
T17H10	HORF51001H10	C20orf166	C20orf166	chromosome 20 open reading frame 166	BC110595	U	14777	954	0	552	0	57.8616	0	32	0	5.8	3.25	28.86	NA	-1.142	NA	-1.787	NA	-0.734	NA	-0.72
T17H11	HORF51001H11	C10orf25	C10orf25	chromosome 10 open reading frame 25	BC130369	U	12351	2359	0	473	0	20.0509	0	29	0	6.13	2.79	24.5	NA	1.394	NA	0.511	NA	0.668	NA	0.269
T18A1	HORF51035A1	TECTB	TECTB	tectorin beta	BC113499	U	7223	5205	63	131	0.8722	2.5168	10	6	15.87	4.58	5.13	15.96	NA	6.749	NA	7.249	NA	6.267	NA	4.173
T18A2	HORF51035A2	ZIC4	ZIC4	Zic family member 4	BC126267	U	9591	5145	1233	1535	12.8558	29.8348	54	221	4.38	14.4	4.92	23.6	1.0035	0	0.562	-1.629	-0.5725	-2.444	-2.93	-3.817
T18A3	HORF51035A3	FAM98C	FAM98C	family with sequence similarity 98, member C	BC117258	U	12002	10202	1790	3186	14.9142	31.2292	65	396	3.63	12.43	2.55	16.22	4.6955	0.399	4.075	-1.634	4.0055	-3.164	4.704	-2.573
T18A4	HORF51035A4	G6PC	G6PC	glucose-6-phosphatase, catalytic subunit	BC130478	U	12224	12822	33	46	0.27	0.3588	3	1	9.09	2.17	1.6	16.1	NA	NA	NA	NA	NA	NA	NA	NA
T18A5	HORF51035A5	WNT9A	WNT9A	wingless-type MMTV integration site family, member 9A	BC113431	U	13575	8229	565	1122	4.1621	13.6347	11	51	1.95	4.55	1.87	20.49	1.7615	-4.424	0.26	-3.822	-0.7375	-2.691	-4.038	-1.923
T18A6	HORF51035A6	NPAL2	NIPAL2	NIPA-like domain containing 2	BC132687	U	10119	4735	35	29	0.3459	0.6125	1	0	2.86	0	2.6	14.6	NA	NA	NA	NA	NA	NA	NA	NA
T18A7	HORF51035A7	TRHR	TRHR	thyrotropin-releasing hormone receptor	BC113360	U	9022	4266	1693	1099	18.7652	25.7618	53	82	3.13	7.46	4.68	22.64	-1.1765	-2.504	-1.362	-2.422	-1.9215	-2.432	-3.667	-2.555
T18A8	HORF51035A8	PGK1	PGK1	phosphoglycerate kinase 1	BC113568	U	12978	5231	1545	1345	11.9048	25.7121	43	90	2.78	6.69	3.44	17.29	-0.0815	0.532	-1.193	0.49	-1.6565	0.638	-2.719	0.605
T18A9	HORF51035A9	TMEM44	TMEM44	transmembrane protein 44	BC130297	U	15484	11060	133	129	0.859	1.1664	7	3	5.26	2.33	1.42	21.94	5.5305	NA	5.72	NA	3.6065	NA	2.085	NA
T18A10	HORF51035A10	RGS9	RGS9	regulator of G-protein signaling 9	BC117271	U	12436	5397	1115	1137	8.9659	21.0673	35	143	3.14	12.58	3.21	24.53	1.5275	1.267	0.839	1.962	-0.8085	1.328	-2.657	-0.264
T18A11	HORF51035A11	ZFP2	ZFP2	zinc finger protein 2 homolog (mouse)	BC132781	U	11187	4370	630	662	5.6315	15.1487	61	55	9.68	8.31	4.21	19.2	7.4055	2.544	6.85	2.83	6.4215	3.56	2.078	2.014
T18B1	HORF51035B1	TECTB	TECTB	tectorin beta	BC113497	U	7453	7372	101	127	1.3552	1.7227	17	4	16.83	3.15	4.61	17.53	7.0615	5.23	4.712	5.905	4.2115	5.956	1.738	4.048
T18B2	HORF51035B2	MAP1D	MAP1D	methionine aminopeptidase 1D	BC113644	U	11295	5991	1163	1358	10.2966	22.6673	40	42	3.44	3.09	4.85	15.82	-0.8715	-3.4	-1.386	-2.649	-3.3655	-1.358	-4.783	-0.537
T18B3	HORF51035B3	SGK196	SGK196	protein kinase-like protein SgK196	BC113703	U	7829	5856	2088	1661	26.6701	28.3641	43	76	2.06	4.58	4.22	17.85	-3.6145	-5.19	-4.699	-5.07	-4.6635	-3.704	-4.453	-2.299
T18B4	HORF51035B4	POU5F1	POU5F1	POU class 5 homeobox 1	BC117435	U	11008	7812	1442	1496	13.0996	19.15	67	49	4.65	3.28	4.09	12.78	2.2415	-1.517	2.236	-1.707	2.3545	-0.606	0.615	-0.22
T18B5	HORF51035B5	GHSR	GHSR	growth hormone secretagogue receptor	BC113547	U	14967	14286	0	0	0	0	0	0	0	0	2.31	10.16	NA	NA	NA	NA	NA	NA	NA	NA
T18B6	HORF51035B6	LOC441476	C9orf173	chromosome 9 open reading frame 173	BC132726	U	13284	13030	732	0	5.5104	0	23	0	3.14	0	2.86	12.36	1.9975	NA	1.834	NA	1.1955	NA	0.164	NA
T18B7	HORF51035B7	RUFY4	RUFY4	RUN and FYVE domain containing 4	BC113712	U	11233	4139	1027	959	9.1427	23.1698	284	6	27.65	0.63	14.07	15.57	-1.9295	-4.058	-2.898	-2.171	-3.7625	-0.846	-4.557	-0.867
T18B8	HORF51035B8	CASP5	CASP5	caspase 5, apoptosis-related cysteine peptidase	BC113406	U	10095	6002	257	479	2.5458	7.9807	13	26	5.06	5.43	4.09	19.19	2.5965	2.566	1.694	3.241	0.6765	2.859	-2.087	1.371
T18B9	HORF51035B9	KCTD16	KCTD16	potassium channel tetramerisation domain containing 16	BC113435	U	10624	5182	830	1075	7.8125	20.7449	35	83	4.22	7.72	4.65	15.02	1.6835	2.208	1.011	2.344	0.0385	1.583	0.316	0.427
T18B10	HORF51035B10	SATL1	SATL1	spermidine/spermine N1-acetyl transferase-like 1	BC126401	U	9165	4618	1134	1175	12.3732	25.4439	80	97	7.05	8.26	4.67	19.66	5.1985	0.541	4.856	0.516	4.0765	0.01	3.374	0.333
T18B11	HORF51035B11	ZFP2	ZFP2	zinc finger protein 2 homolog (mouse)	BC132779	U	12429	5929	0	0	0	0	0	0	0	0	3.24	18.01	NA	NA	NA	NA	NA	NA	NA	NA
T18C1	HORF51035C1	UBXN2B	UBXN2B	UBX domain protein 2B	BC113645	U	8062	7796	821	971	10.1836	12.4551	27	43	3.29	4.43	4.38	16.47	0.7675	-1.41	-0.146	-0.899	-0.8005	-0.159	-2.768	0.084
T18C2	HORF51035C2	SLAMF1	SLAMF1	signaling lymphocytic activation molecule family member 1	BC132792	U	8367	6108	1358	839	16.2304	13.7361	48	28	3.53	3.34	4.97	14.04	0.0815	-0.612	0.134	0.683	0.5855	2.044	0.38	2.549
T18C3	HORF51035C3	MTNR1A	MTNR1A	melatonin receptor 1A	BC126297	U	14783	13057	134	293	0.9064	2.244	10	8	7.46	2.73	2.2	7.04	6.1175	6.751	4.921	6.426	3.8255	6.364	2.107	4.469
T18C4	HORF51035C4	POU5F1	POU5F1	POU class 5 homeobox 1	BC117437	U	7984	5856	1853	1320	23.2089	22.541	120	59	6.48	4.47	11.04	20.33	-4.1525	-3.605	-6.405	-3.065	-7.1795	-1.721	-6.802	-0.951
T18C5	HORF51035C5	LRRC19	LRRC19	leucine rich repeat containing 19	BC126156	U	8861	4882	0	0	0	0	0	0	0	0	5.89	9.26	NA	NA	NA	NA	NA	NA	NA	NA
T18C6	HORF51035C6	EGR3	EGR3	early growth response 3	BC112279	U	11174	7881	2467	2018	22.078	25.6059	124	187	5.03	9.27	5.21	13.95	1.3725	-0.322	0.962	-1.102	0.5355	-2.229	0.565	-2.645
T18C7	HORF51035C7	TBC1D13	TBC1D13	TBC1 domain family, member 13	BC132817	U	15011	10486	103	154	0.6862	1.4686	9	1	8.74	0.65	2.96	13.11	4.7945	5.32	3.427	6.203	2.3495	6.179	-0.246	3.91
T18C8	HORF51035C8	SPRED2	SPRED2	sprouty-related, EVH1 domain containing 2	BC130292	U	12067	8585	821	1115	6.8037	12.9878	42	98	5.12	8.79	3.9	16.29	3.5205	1.973	2.766	1.949	2.1475	1.404	0.99	0.06
T18C9	HORF51035C9	ENTPD5	ENTPD5	ectonucleoside triphosphate diphosphohydrolase 5	BC130485	U	9827	4599	1783	1337	18.1439	29.0715	113	64	6.34	4.79	4.62	13.4	4.9685	-0.369	5.014	0	5.2455	-0.091	3.772	0.092
T18C10	HORF51035C10	SAMD7	SAMD7	sterile alpha motif domain containing 7	BC117339	U	11855	4021	108	349	0.911	8.6794	20	14	18.52	4.01	3.81	15.96	7.9705	4.262	7.083	4.211	5.8645	4.353	2.199	3.059
T18C11	HORF51035C11	ZNF486	ZNF486	zinc finger protein 486	BC117268	U	12154	5425	0	0	0	0	0	0	0	0	5.22	15.37	NA	NA	NA	NA	NA	NA	NA	NA
T18D1	HORF51035D1	KIF25	KIF25	kinesin family member 25	BC130489	U	6712	5327	1347	1831	20.0685	34.3721	66	164	4.9	8.96	3.69	12.21	4.2855	4.636	4.226	3.836	3.6935	2.322	2.232	1.267
T18D2	HORF51035D2	SLC35D2	SLC35D2	solute carrier family 35, member D2	BC113579	U	9902	8806	703	596	7.0996	6.7681	11	12	1.56	2.01	2.72	18.26	0.0805	1.031	-0.074	2.134	-1.2715	2.718	-2.421	1.761
T18D3	HORF51035D3	LPAR3	LPAR3	lysophosphatidic acid receptor 3	BC126268	U	11541	7487	251	633	2.1749	8.4547	11	18	4.38	2.84	3.82	12.97	2.4635	1.428	1.358	2.258	1.0855	2.663	-0.552	1.624
T18D4	HORF51035D4	LSM11	LSM11	LSM11, U7 small nuclear RNA associated	BC126449	U	7940	6684	2765	2216	34.8237	33.1538	90	248	3.25	11.19	7.11	17.44	-5.8815	-1.456	-7.099	-2.897	-7.2215	-3.046	-7.048	-2.7
T18D5	HORF51035D5	LMX1B	LMX1B	LIM homeobox transcription factor 1, beta	BC113491	U	11406	8542	1848	2098	16.202	24.561	35	67	1.89	3.19	2.4	20.05	0.2295	-11.186	-0.066	-9.687	-0.9355	-7.181	-2.922	-5.242
T18D6	HORF51035D6	B4GALT5	B4GALT5	UDP-Gal:betaGlcNAc beta 1,4- galactosyltransferase, polypeptide 5	BC112265	U	8884	3099	2179	1201	24.5272	38.7544	122	27	5.6	2.25	5.49	17.02	1.4475	-3.056	1.111	-2.255	0.5145	-0.745	2.025	0.429
T18D7	HORF51035D7	GCNT2	GCNT2	glucosaminyl (N-acetyl) transferase 2, I-branching enzyme (I blood group)	BC130524	U	12304	10715	498	1348	4.0475	12.5805	34	70	6.83	5.19	2.53	11.02	7.6685	1.354	6.65	0.974	4.9785	0.916	6.745	0.274
T18D8	HORF51035D8	NPFFR2	NPFFR2	neuropeptide FF receptor 2	BC113713	U	10421	4628	255	386	2.447	8.3405	34	8	13.33	2.07	4.48	9.26	8.3245	5.527	7.962	6.136	5.6585	5.891	3.429	3.472
T18D9	HORF51035D9	KRT40	KRT40	keratin 40	BC130396	U	9745	5048	1257	840	12.8989	16.6403	146	38	11.61	4.52	7.3	21.36	6.5725	-1.619	7.018	-0.628	7.8995	1.107	7.24	1.645
T18D10	HORF51035D10	HNRNPH2	HNRNPH2	heterogeneous nuclear ribonucleoprotein H2 (H')	BC130345	U	7990	2512	1258	777	15.7447	30.9315	260	40	20.67	5.15	7.23	23.69	18.3235	-1.953	21.659	0.174	26.6515	1.628	29.338	3.739
T18D11						U	12187	7307	291	296	2.3878	4.0509	13	16	4.47	5.41	4.34	16.66	1.9435	4.553	1.695	5.336	1.2035	5.074	-0.702	2.839
T18E1	HORF51035E1	FAM9A	FAM9A	family with sequence similarity 9, member A	BC113449	U	6864	5610	1045	1438	15.2244	25.6328	42	41	4.02	2.85	3.92	13.3	2.2085	-1.733	1.02	-0.677	-1.4245	0	-2.318	0.468
T18E2	HORF51035E2	POU4F3	POU4F3	POU class 4 homeobox 3	BC112207	U	8062	7623	957	729	11.8705	9.5632	27	9	2.82	1.23	3.91	20.83	-0.3405	-0.766	-0.994	0.963	-1.1105	1.836	-3.215	1.219
T18E3	HORF51035E3	MYBPHL	MYBPHL	myosin binding protein H-like	BC132902	U	10284	8988	1286	2114	12.5049	23.5202	410	115	31.88	5.44	15.78	9.99	1.9905	1.299	0.782	0.589	-0.8725	1.048	-2.52	0.749
T18E4	HORF51035E4	GPR6	GPR6	G protein-coupled receptor 6	BC126301	U	7502	3373	2887	1204	38.4831	35.6952	145	37	5.02	3.07	7.22	17.2	-2.4835	-2.643	-3.912	-1.858	-4.5235	-1.465	-4.22	-1.173
T18E5	HORF51035E5	ZNF696	ZNF696	zinc finger protein 696	BC126317	U	8718	5007	2386	1757	27.3687	35.0909	136	50	5.7	2.85	6.62	14.52	-0.7395	-3.673	0.152	-2.928	0.7985	-2.273	3.959	-1.583
T18E6	HORF51035E6	TRIM10	TRIM10	tripartite motif-containing 10	BC113419	U	9253	5297	2040	1600	22.0469	30.2058	92	92	4.51	5.75	6.43	14.82	-2.0715	0.335	-2.161	0.532	-3.6265	0.2	-3.445	0.045
T18E7	HORF51035E7	DNHL1	DNAH6	dynein, axonemal, heavy chain 6	BC113424	U	12111	7060	868	1824	7.167	25.8357	47	100	5.41	5.48	3.77	12.72	4.4835	-0.492	3.713	-0.522	1.9365	-0.487	0.971	-0.812
T18E8	HORF51035E8	CSNK1G1	CSNK1G1	casein kinase 1, gamma 1	BC130613	U	10136	4382	851	690	8.3958	15.7462	99	16	11.63	2.32	7.57	24	6.8665	-3.011	6.768	-1.428	6.9915	-0.103	5.692	0.525
T18E9	HORF51035E9	GAL3ST3	GAL3ST3	galactose-3-O-sulfotransferase 3	BC113552	U	9062	5816	2194	2066	24.211	35.5227	112	124	5.1	6	4.44	17.41	3.0745	-3.531	4.397	-4.672	4.8575	-4.535	7.911	-3.607
T18E10	HORF51035E10	TRIM49	TRIM49	tripartite motif-containing 49	BC126472	U	8235	7314	1059	885	12.8597	12.1001	83	7	7.84	0.79	6.81	18.2	3.8445	-3.042	4.175	-1.451	5.6685	-0.256	5.182	0.149
T18E11	HORF51035E11	TECTB	TECTB	tectorin beta		U	10925	6575	1908	1743	17.4645	26.5095	73	237	3.83	13.6	4.51	20.43	0.6685	3.35	0.633	2.594	0.6545	1.834	-1.378	-1.11
T18F1	HORF51035F1	CD1C	CD1C	CD1c molecule	BC126467	U	5423	5411	1387	1108	25.5762	20.4768	76	44	5.48	3.97	5	14.41	1.7755	3.542	2.043	3.879	2.5955	2.969	3.932	1.791
T18F2	HORF51035F2	RASSF1	RASSF1	Ras association (RalGDS/AF-6) domain family member 1	BC117153	U	9780	10015	1545	1782	15.7975	17.7933	55	80	3.56	4.49	2.54	9.43	3.7985	-0.591	2.533	-0.113	2.1225	-0.054	1.192	0.37
T18F3	HORF51035F3	G6PC2	G6PC2	glucose-6-phosphatase, catalytic, 2	BC113376	U	7081	8656	391	414	5.5218	4.7828	26	12	6.65	2.9	5.14	18.92	2.6835	0.791	2.397	2.239	1.0715	2.621	-0.036	1.965
T18F4	HORF51035F4	GPR6	GPR6	G protein-coupled receptor 6	BC117298	U	6663	4141	2671	1335	40.087	32.2386	105	45	3.93	3.37	7.52	21.42	-5.4335	-5.73	-5.78	-5.382	-6.5335	-3.469	-5.833	-2.303
T18F5	HORF51035F5	FLJ78302	CCR2	chemokine (C-C motif) receptor 2	BC126452	U	7921	4211	97	99	1.2246	2.351	12	0	12.37	0	6.29	13.59	4.3195	6.462	4.335	7.051	0.4835	6.77	-1.549	4.572
T18F6	HORF51035F6	CBWD1	CBWD1	COBW domain containing 1	BC132759	U	6747	4303	1753	1079	25.9819	25.0755	101	28	5.76	2.59	7.99	19.17	-1.8505	-3.536	-1.668	-2.843	-1.1495	-1.699	-0.8	-1.057
T18F7	HORF51035F7	TMPRSS11B	TMPRSS11B	transmembrane protease, serine 11B	BC126195	U	10106	8007	934	1286	9.242	16.0609	66	55	7.07	4.28	4.92	12.47	4.8105	0.251	4.211	0.898	3.4105	1.04	2.454	1.211
T18F8	HORF51035F8	ZNF645	ZNF645	zinc finger protein 645	BC126190	U	7193	6179	205	166	2.85	2.6865	17	0	8.29	0	7.99	15.42	1.1245	4.893	0.907	5.786	0.4375	5.719	-0.671	3.884
T18F9	HORF51035F9	RBMS3	RBMS3	RNA binding motif, single stranded interacting protein 3	BC117315	U	7156	4959	1330	1196	18.5858	24.1178	87	39	6.54	3.26	7.59	14.86	0.3485	-0.85	-0.134	-0.055	-0.0255	0.364	0.866	0
T18F10	HORF51035F10	TRIM49	TRIM49	tripartite motif-containing 49	BC126470	U	8851	8246	1033	989	11.671	11.9937	77	14	7.45	1.42	5.72	25.29	4.8145	-7.029	6.232	-5.193	6.0175	-3.246	5.896	-2.306
T18F11	HORF51035F11	TECTB	TECTB	tectorin beta		U	9346	8900	2005	1346	21.453	15.1236	94	105	4.69	7.8	6.27	12.05	-1.2145	4.608	-0.699	4.762	-1.4245	2.355	-0.284	1.082
T18G1	HORF51035G1	CD1C	CD1C	CD1c molecule	BC126465	U	4640	6217	1425	993	30.7112	15.9723	124	44	8.7	4.43	9.11	13.32	1.0275	2.709	1.198	2.665	1.5425	2.524	2.543	1.523
T18G2	HORF51035G2	ATXN7L3	ATXN7L3	ataxin 7-like 3	BC113595	U	8728	11504	2011	1813	23.0408	15.7597	90	68	4.48	3.75	3.86	7.21	2.2015	3.66	1.562	2.942	1.5635	2.829	2.665	1.624
T18G3	HORF51035G3	HTR5A	HTR5A	5-hydroxytryptamine (serotonin) receptor 5A	BC113468	U	11054	17233	142	138	1.2846	0.8008	6	6	4.23	4.35	2.73	14.26	2.4195	NA	1.044	NA	0.2215	NA	-1.911	NA
T18G4	HORF51035G4	TMEM129	TMEM129	transmembrane protein 129	BC126370	U	4700	7667	2262	1835	48.1277	23.9337	100	88	4.42	4.8	10.21	13.27	-7.8815	-0.519	-7.795	-0.325	-7.1835	-1.469	-5.48	-1.066
T18G5	HORF51035G5	SMARCB1	SMARCB1	SWI/SNF related, matrix associated, actin dependent regulator of chromatin, subfamily b, member 1	BC117114	U	7500	12059	1744	1175	23.2533	9.7438	66	103	3.78	8.77	6.36	15.49	-3.1815	2.046	-3.843	1.952	-4.1325	1.336	-4.701	0.3
T18G6	HORF51035G6	APOA4	APOA4	apolipoprotein A-IV	BC113596	U	6207	9212	2308	2209	37.1838	23.9796	127	134	5.5	6.07	9.54	12.87	-4.8305	0.664	-5.609	0.081	-5.2555	-1.091	-3.156	-1.719
T18G7	HORF51035G7	HEPACAM	HEPACAM	hepatocyte cell adhesion molecule	BC113562	U	8236	9358	2469	2410	29.9781	25.7534	77	129	3.12	5.35	5.77	8.26	-4.4605	3.377	-4.431	2.478	-4.5675	1.355	-4.476	0.262
T18G8	HORF51035G8	ZNF645	ZNF645	zinc finger protein 645	BC126192	U	7646	9162	283	108	3.7013	1.1788	17	0	6.01	0	7.35	13.42	0.3445	6.126	-0.196	6.727	-1.6385	6.516	-2.014	4.415
T18G9	HORF51035G9	ZNF621	ZNF621	zinc finger protein 621	BC113415	U	5698	8848	1054	1098	18.4977	12.4096	87	18	8.25	1.64	11.82	15.82	-2.2265	-2.931	-1.245	-1.706	0.0255	-0.752	0.284	-0.382
T18G10	HORF51035G10	TAT	TAT	tyrosine aminotransferase	BC130534	U	7780	14071	1140	432	14.653	3.0701	73	8	6.4	1.85	7.05	8.78	1.4025	4.928	1.257	5.785	0.8615	4.815	1.111	3.303
T18G11	HORF51035G11	UBXN2B	UBXN2B	UBX domain protein 2B		U	8098	9670	1602	378	19.7827	3.909	49	19	3.06	5.03	7.64	12.53	-5.1395	4.375	-6.165	5.308	-5.9685	5.15	-6.037	2.955
T18H1	HORF51035H1	ZNF396	ZNF396	zinc finger protein 396	BC130288	U	10701	4992	99	1027	0.9251	20.5729	7	69	7.07	6.72	2.67	20.25	2.6775	-0.412	1.721	0.028	0.0055	0.817	-3.972	-0.098
T18H2	HORF51035H2	THPO	THPO	thrombopoietin	BC130322	U	10199	4386	1277	1496	12.5208	34.1085	29	101	2.27	6.75	3.84	24.33	-0.6925	-5.428	-1.272	-5.411	-2.1805	-5.236	-3.6	-3.848
T18H3	HORF51035H3	ATP1B4	ATP1B4	ATPase, Na+/K+ transporting, beta 4 polypeptide	BC117227	U	8405	4677	773	578	9.1969	12.3583	82	26	10.61	4.5	6.72	13.69	5.1425	4.007	4.301	4.614	5.1785	5.094	5.174	4.531
T18H4	HORF51035H4	MEF2B	MEF2B	myocyte enhancer factor 2B	BC126245	U	14445	5032	709	1224	4.9083	24.3243	16	12	2.26	0.98	2.64	23.11	0.3605	-7.038	-1.192	-4.956	-1.7075	-2.945	-2.774	-2.111
T18H5	HORF51035H5	HNRNPA3	HNRNPA3	heterogeneous nuclear ribonucleoprotein A3	BC113470	U	13141	5028	31	296	0.2359	5.887	5	22	16.13	7.43	3.3	11.54	NA	8.156	NA	8.282	NA	6.956	NA	3.407
T18H6	HORF51035H6	APOA4	APOA4	apolipoprotein A-IV	BC113594	U	8173	4052	2671	1789	32.6808	44.151	112	198	4.19	11.07	6.85	18.47	-3.4205	1.783	-4.3	-0.558	-5.0075	-2.18	-6.425	-2.141
T18H7	HORF51035H7	TNFRSF25	TNFRSF25	tumor necrosis factor receptor superfamily, member 25	BC117189	U	10336	3748	2191	1476	21.1978	39.381	70	160	3.19	10.84	5.11	21.04	-2.0865	0.6	-3.57	-0.893	-4.3725	-2.138	-5.739	-1.792
T18H8	HORF51035H8	GLDN	GLDN	gliomedin	BC113397	U	14002	4018	216	896	1.5426	22.2997	5	36	2.31	4.02	3.46	21.14	1.3515	-2.28	1.061	-1.956	0.1185	-1.182	-2.074	-0.735
T18H9	HORF51035H9	F7	F7	coagulation factor VII (serum prothrombin conversion accelerator)	BC130468	U	14869	3060	0	971	0	31.732	0	85	0	8.75	2.42	23.79	NA	-0.644	NA	-0.216	NA	-1.107	NA	-0.983
T18H10	HORF51035H10	PDE7A	PDE7A	phosphodiesterase 7A	BC126360	U	13657	7305	0	529	0	7.2416	0	19	0	3.59	3.15	20.44	NA	0.126	NA	0.774	NA	1.488	NA	0.66
T18H11	HORF51035H11	KIF25	KIF25	kinesin family member 25		U	12075	2169	0	35	0	1.6136	0	0	0	0	2.85	17.81	NA	NA	NA	NA	NA	NA	NA	NA
T19A1	HORF11008B6	C5AR1	C5AR1	complement component 5a receptor 1	BC008982	ML	9182	8283	108	0	1.1762	0	8	0	7.41	0	1.88	1.8	7.294	NA	7.557	NA	5.086	NA	1.324	NA
T19A2	HORF11046F2	GSTM3	GSTM3	glutathione S-transferase mu 3 (brain)	BC008790	C, ML	11481	10093	0	0	0	0	0	0	0	0	2.24	1.5	NA	NA	NA	NA	NA	NA	NA	NA
T19A3	HORF11009H6	PTPN7	PTPN7	protein tyrosine phosphatase, non-receptor type 7	BC001746	MR, P	10114	9875	903	194	8.9282	1.965	28	8	3.1	4.1	3.83	1	2.052	4.392	1.155	3.98	-0.054	2.581	-0.522	4.926
T19A4	HORF51001A12	DPM3	DPM3	dolichyl-phosphate mannosyltransferase polypeptide 3	BC104202	U	11372	9349	338	0	2.9722	0	10	0	2.96	0	1.88	1.1	4.421	NA	3.11	NA	0.234	NA	-0.653	NA
T19B1	HORF11013E4	AOAH	AOAH	acyloxyacyl hydrolase (neutrophil)	BC025698	ML	8734	8217	574	0	6.572	0	24	0	4.18	0	3.31	1	3.932	NA	2.979	NA	1.495	NA	1.015	NA
T19B2	HORF11077E5	PTPN9	PTPN9	protein tyrosine phosphatase, non-receptor type 9	BC010863	ML, P	13875	8648	48	0	0.3459	0	2	0	4.17	0	1.36	1.1	NA	NA	NA	NA	NA	NA	NA	NA
T19B3	HORF11010F7	ZAP128	ACOT2	acyl-CoA thioesterase 2	BC004436	C	8114	10394	1113	264	13.717	2.54	28	9	2.52	3.4	3.97	1	0.743	3.974	0.359	2.239	-0.611	1	-1.27	1.18
T19B4	HORF51001B12	FLJ26850	FLJ26850	FLJ26850 protein	BC130542	U	13128	11006	1082	244	8.2419	2.217	43	8	3.97	3.3	2.91	0.9	5.496	4.209	5.349	3.546	4.544	2.551	3.125	0.305
T19C1	HORF11023C3	NSUN2	NSUN2	NOP2/Sun domain family, member 2	BC001041	ML	8280	8476	457	0	5.5193	0	31	0	6.78	0	4.24	1.3	5.704	NA	4.859	NA	2.916	NA	0.754	NA
T19C2	HORF11001E3	MAP3K3	MAP3K3	mitogen-activated protein kinase kinase kinase 3	BC010464	MR, P	9906	9804	0	0	0	0	0	0	0	0	3.31	1.3	NA	NA	NA	NA	NA	NA	NA	NA
T19C3	HORF11011D2	NUSAP1	NUSAP1	nucleolar and spindle associated protein 1	BC012887	C	9326	12085	1481	251	15.8803	2.077	49	7	3.31	2.8	4.65	1.1	0.706	2.658	-0.265	2.079	-1.007	2.516	-1.919	2.333
T19C4	HORF51001C12	NCRNA00095	NCRNA00095	non-protein coding RNA 95	BC101464	U	8732	10073	3443	1584	39.4297	15.725	103	33	2.99	2.1	5.82	1.4	-3.83	2.392	-4.114	1.565	-5.081	0.342	-4.871	1.031
T19D1	HORF11033H1	OACT2	MBOAT2	membrane bound O-acyltransferase domain containing 2	BC016005	ML	7014	4664	646	151	9.2102	3.238	32	6	4.95	4	3.94	1.9	4.574	1.962	4.012	0.694	2.565	-1.672	0.075	-1.361
T19D2	HORF11003A3	C9orf100	C9orf100	chromosome 9 open reading frame 100	BC033666	C	11574	10997	0	0	0	0	0	0	0	0	1.92	1	NA	NA	NA	NA	NA	NA	NA	NA
T19D3	HORF11012G9	CDC20	CDC20	cell division cycle 20 homolog (S. cerevisiae)	BC010044	C	13241	13008	79	0	0.5966	0	4	0	5.06	0	1.99	0.8	NA	NA	NA	NA	NA	NA	NA	NA
T19D4	HORF51001D12	IGFL2	IGFL2	IGF-like family member 2	BC130490	U	8975	10166	1639	733	18.2618	7.21	44	16	2.68	2.2	5.28	1.1	-1.759	2.976	-1.823	2.479	-2.162	2.137	-2.172	4.249
T19E1	HORF11044G7	RPL9	RPL9	ribosomal protein L9	BC031906	ML	9276	8641	315	0	3.3959	0	17	0	5.4	0	2.91	0.7	5.544	NA	4.881	NA	3.725	NA	2.324	NA
T19E2	HORF11004D8	C20orf178	CHMP4B	chromatin modifying protein 4B	BC033859	C	11519	11364	0	0	0	0	0	0	0	0	1.92	0.7	NA	NA	NA	NA	NA	NA	NA	NA
T19E3	HORF11013G9	SYK	SYK	spleen tyrosine kinase	BC002962	P	6914	6995	2153	1394	31.1397	19.929	94	23	4.37	1.6	6.76	1.7	-1.607	0	-1.715	0	-2.313	0	-1.875	0.813
T19E4	HORF51001E12	LOC222699	LOC222699	transducer of ERBB2, 2 pseudogene	BC015543	U	9601	10363	2836	1511	29.5386	14.581	111	24	3.91	1.6	4.77	0.7	0.844	4.104	1.11	2.758	0	2.962	0.324	3.463
T19F1	HORF11060B10	MAT1A	MAT1A	methionine adenosyltransferase I, alpha	BC018359	ML	7455	6894	0	0	0	0	0	0	0	0	5.16	1.6	NA	NA	NA	NA	NA	NA	NA	NA
T19F2	HORF11005D2	FLJ13855	UBE2Z	ubiquitin-conjugating enzyme E2Z	BC015890	C	12385	10498	0	0	0	0	0	0	0	0	1.85	0.7	NA	NA	NA	NA	NA	NA	NA	NA
T19F3	HORF11014E3	CNOT10	CNOT10	CCR4-NOT transcription complex, subunit 10	BC002931	C	9294	9860	2138	1034	23.0041	10.487	109	16	5.1	1.5	6.29	0.9	0.616	2.522	-0.144	2.706	-0.045	3.136	-0.616	3.545
T19F4	HORF51001F12	UCN	UCN	urocortin	BC104470	U	10289	10828	3239	2235	31.4802	20.641	71	24	2.19	1.1	4.51	0.8	-3.062	1.641	-2.406	0.742	-2.55	1.045	-1.73	0
T19G1	HORF11069A7	GNS	GNS	glucosamine (N-acetyl)-6-sulfatase	BC012482	ML	8495	7166	0	0	0	0	0	0	0	0	3.77	1.1	NA	NA	NA	NA	NA	NA	NA	NA
T19G2	HORF11006H10	GNB3	GNB3	guanine nucleotide binding protein (G protein), beta polypeptide 3	BC015920	C	10535	9092	0	0	0	0	0	0	0	0	3.91	1.4	NA	NA	NA	NA	NA	NA	NA	NA
T19G3	HORF11016F2	MRPL53	MRPL53	mitochondrial ribosomal protein L53	BC012163	C	7252	6866	2442	1970	33.6735	28.692	111	34	4.55	1.7	6.32	1.9	-0.186	-0.494	-0.133	-1.655	0.304	-2.2	1.158	-0.432
T19H1	HORF11088B8	QSCN6	QSOX1	quiescin Q6 sulfhydryl oxidase 1	BC017692	ML	10405	7130	0	0	0	0	0	0	0	0	2.33	1.3	NA	NA	NA	NA	NA	NA	NA	NA
T19H2	HORF11008G7	MGC3207	MRI1	methylthioribose-1-phosphate isomerase homolog (S. cerevisiae)	BC001703	C	11225	8123	0	0	0	0	0	0	0	0	3.2	1.2	NA	NA	NA	NA	NA	NA	NA	NA
T19H3	HORF11017G4	PTP4A3	PTP4A3	protein tyrosine phosphatase type IVA, member 3	BC003105	P	10130	8562	0	0	0	0	0	0	0	0	3.19	0.8	NA	NA	NA	NA	NA	NA	NA	NA
T25A1	HORF51004A1	SCN3B	SCN3B	sodium channel, voltage-gated, type III, beta	BC117282	U	11597	969	474	0	4.0873	0	11	0	2.32	0	0.59	0.3	12.7885	NA	13.2765	NA	11.107	NA	9.7345	NA
T25A2	HORF51004A2	C16orf86	C16orf86	chromosome 16 open reading frame 86	BC132878	U	6609	6447	1688	1237	25.5409	19.187	84	31	4.98	2.5	6.12	2.2	4.5075	0.209	3.3245	-0.22	2.979	1.079	1.5295	0.326
T25A3	HORF51004A3	TTLL9	TTLL9	tubulin tyrosine ligase-like family, member 9	BC104024	U	9977	7130	2353	1337	23.5842	18.752	182	55	7.73	4.1	9.4	2	3.6095	4.838	4.5065	5.097	4.496	6.009	6.2325	7.492
T25A4	HORF51004A4	C4orf49	C4orf49	chromosome 4 open reading frame 49	BC104174	U	6231	7224	2026	1343	32.5148	18.591	135	45	6.66	3.4	7.73	1.6	3.5175	4.364	4.4465	5.038	6.007	5.451	7.2885	7.554
T25A5	HORF51004A5	TMEM69	TMEM69	transmembrane protein 69	BC013608	U	6021	6123	137	0	2.2754	0	4	0	2.92	0	6.24	3.1	4.9845	NA	4.7015	NA	2.342	NA	-2.3995	NA
T25A6	HORF51004A6	CDR1	CDR1	cerebellar degeneration-related protein 1, 34kDa	BC113472	U	14403	8534	58	0	0.4027	0	5	0	8.62	0	1.7	2	NA	NA	NA	NA	NA	NA	NA	NA
T25A7	HORF51004A7	PHOSPHO1	PHOSPHO1	phosphatase, orphan 1	BC117187	U	11133	10132	3371	1520	30.2793	15.002	408	64	12.1	4.2	11.39	1.8	7.1155	6.297	6.9975	6.911	9.798	8.339	17.1745	9.053
T25A8	HORF51004A8	RNF130	RNF130	ring finger protein 130	BC113864	U	8234	10962	2208	678	26.8156	6.185	103	27	4.66	4	6.09	2.6	3.2025	1.664	3.7815	1.465	3.066	1.112	2.1615	-0.656
T25A9	HORF51004A9	SULT1A2	SULT1A2	sulfotransferase family, cytosolic, 1A, phenol-preferring, member 2	BC113727	U	12606	10656	2130	381	16.8967	3.575	190	12	8.92	3.1	10.44	1.5	4.1575	2.145	3.9155	1.69	2.38	1.269	-0.1275	-0.517
T25A10	HORF51004A10	C1orf222	C1orf222	chromosome 1 open reading frame 222	BC114926	U	10383	10423	2087	598	20.1002	5.737	630	33	30.19	5.5	13.3	2.5	5.6205	4.164	5.9565	2.573	4.408	0.368	2.2295	-1.72
T25A11	HORF51004A11	FAM166A	FAM166A	family with sequence similarity 166, member A	BC132916	U	12355	10862	0	0	0	0	0	0	0	0	4.15	1.8	NA	NA	NA	NA	NA	NA	NA	NA
T25B1	HORF51004B1	C20orf118	C20orf118	chromosome 20 open reading frame 118	BC130646	U	7932	6582	0	0	0	0	0	0	0	0	5.09	2.8	NA	NA	NA	NA	NA	NA	NA	NA
T25B2	HORF51004B2	C16orf54	C16orf54	chromosome 16 open reading frame 54	BC104466	U	5818	8322	1625	1980	27.9306	23.792	207	113	12.74	5.7	25.69	4.7	-5.7035	1.515	-6.7365	2.082	-8.526	1.535	-8.7145	0.301
T25B3	HORF51004B3	LHFPL4	LHFPL4	lipoma HMGIC fusion partner-like 4	BC113964	U	7365	8376	2219	1339	30.129	15.986	174	39	7.84	2.9	12.24	2.2	-0.0645	1.124	1.1055	2.477	2.853	3.724	6.1635	7.065
T25B4	HORF51004B4	SOX14	SOX14	SRY (sex determining region Y)-box 14	BC106730	U	4404	4771	1888	1651	42.8701	34.605	46	30	2.44	1.8	15.22	3.8	-8.8615	-4.841	-8.7765	-5.591	-9.37	-4.882	-9.6595	-5.452
T25B5	HORF51004B5	SFTPA2B	SFTPA2	surfactant protein A2B	BC139727	U	6128	5752	2923	2217	47.6991	38.543	121	60	4.14	2.7	11.2	3.3	-5.7985	-2.261	-6.6505	-1.13	-7.541	-0.278	-7.5845	0.96
T25B6	HORF51004B6	RFPL4B	RFPL4B	ret finger protein-like 4B	BC132796	U	6108	8368	2241	1143	36.6896	13.659	208	38	9.28	3.3	13.11	3	0.7965	0.06	1.2245	-0.094	2.613	1.14	5.5525	-0.465
T25B7	HORF51004B7	RP11-265F14.2	CELA2B	chymotrypsin-like elastase family, member 2B	BC113540	U	8381	7469	2861	1918	34.1367	25.679	220	84	7.69	4.4	9.09	3.7	4.0745	0.899	5.0115	1.94	6.386	2.927	11.0905	5.902
T25B8	HORF51004B8	RAB40A	RAB40A	RAB40A, member RAS oncogene family	BC113501	U	5988	6455	2476	2017	41.3494	31.247	175	59	7.07	2.9	14.38	4.1	-4.0525	-3.179	-4.1185	-3.518	-3.445	-3.382	-1.5095	-2.3
T25B9	HORF51004B9	SHISA2	SHISA2	shisa homolog 2 (Xenopus laevis)	BC132898	U	6464	7687	1786	1135	27.63	14.765	86	31	4.82	2.7	19.88	6.1	-9.4735	-5.384	-8.2405	-4.95	-7.407	-4.31	-6.2945	-3.255
T25B10	HORF51004B10	OR10W1	OR10W1	olfactory receptor, family 10, subfamily W, member 1	BC132848	U	6746	8628	337	0	4.9956	0	23	0	6.82	0	6.83	3.4	6.2075	NA	6.0215	NA	4.327	NA	-0.7085	NA
T25B11	HORF51004B11	ACOT8	ACOT8	acyl-CoA thioesterase 8	BC117155	U	15602	12089	348	0	2.2305	0	24	0	6.9	0	3.12	1.5	10.3025	NA	8.8615	NA	7.501	NA	3.3965	NA
T25C1	HORF51004C1	C12orf48	C12orf48	chromosome 12 open reading frame 48	BC099734	U	4842	5279	1986	1183	41.0161	22.41	203	44	10.22	3.7	2.17	3.5	33.7925	-0.271	37.4135	0	40.432	-0.373	41.6995	0
T25C2	HORF51004C2	DKK4	DKK4	dickkopf homolog 4 (Xenopus laevis)	BC107047	U	4754	5550	2192	1879	46.1085	33.856	85	66	3.88	3.5	13.27	2.4	-6.4085	2.556	-6.8875	2.392	-6.724	3.525	-6.2895	5.758
T25C3	HORF51004C3	KCTD11	KCTD11	potassium channel tetramerisation domain containing 11	BC019929	U	4889	6608	2702	2523	55.2669	38.181	323	71	11.95	2.8	19.52	3.3	-4.9855	-1.92	-5.5635	-1.564	-4.452	-0.577	0.1105	1.086
T25C4	HORF51004C4	PRR10	PRR10	proline rich 10	BC113597	U	7601	8675	2434	2177	32.0221	25.095	140	65	5.75	3	9.46	1.7	0.2075	4.071	0.2065	4.288	0.085	5.352	-0.1105	8.551
T25C5	HORF51004C5	MMAB	MMAB	methylmalonic aciduria (cobalamin deficiency) cblB type	BC005054	U	6213	6868	2779	1911	44.7288	27.825	237	29	8.53	1.5	12.46	1.9	-0.7115	-1.935	-0.6355	-1.438	-0.085	-1.321	2.8915	-1.241
T25C6	HORF51004C6	TMEM56	TMEM56	transmembrane protein 56	BC139737	U	11706	10021	607	156	5.1854	1.557	43	19	7.08	12.2	10.93	1.7	3.4485	9.669	2.8805	9.216	0.902	8.557	-0.9275	10.028
T25C7	HORF51004C7	HOXB5	HOXB5	homeobox B5	BC117247	U	5731	5993	1707	1328	29.7854	22.159	428	219	25.07	16.5	8.92	4.3	29.1765	21.349	33.4945	25.681	39.437	33.334	45.5585	48.188
T25C8	HORF51004C8	SERPINB11	SERPINB11	serpin peptidase inhibitor, clade B (ovalbumin), member 11 (gene/pseudogene)	BC130370	U	6572	9446	1787	783	27.1911	8.289	75	27	4.2	3.4	7.61	2.3	1.0495	1.492	1.8345	2.163	0.928	0.816	0.3605	0.315
T25C9	HORF51004C9	CCDC102B	CCDC102B	coiled-coil domain containing 102B	BC126448	U	6384	7459	2467	1035	38.6435	13.876	146	49	5.92	4.7	10.11	4.1	-0.8425	0.407	-0.2885	0.729	0.322	1.042	2.1775	1.432
T25C10	HORF51004C10	AQP12B	AQP12B	aquaporin 12B	BC139748	U	8656	10554	1840	921	21.2569	8.727	81	18	4.4	2	14.29	2.5	-5.3095	-1.614	-5.3145	-1.958	-5.768	-1.157	-6.9305	-2.532
T25C11	HORF51004C11	C1QTNF3	C1QTNF3	C1q and tumor necrosis factor related protein 3	BC120990	U	17576	11533	34	0	0.1934	0	4	0	11.76	0	2.72	1.1	NA	NA	NA	NA	NA	NA	NA	NA
T25D1	HORF51004D1	C11orf85	C11orf85	chromosome 11 open reading frame 85	BC106952	U	3855	4191	518	125	13.4371	2.983	28	7	5.41	5.6	6.83	4	6.0235	0.335	6.0885	-0.299	5.407	-0.397	2.6415	-0.325
T25D2	HORF51004D2	C12orf64	C12orf64	chromosome 12 open reading frame 64	BC101016	U	4699	5605	359	116	7.6399	2.07	36	8	10.03	6.9	7.6	3.4	8.4315	1.483	7.7825	0.459	5.67	0.168	0.5865	-3.037
T25D3	HORF51004D3	HTR3D	HTR3D	5-hydroxytryptamine (serotonin) receptor 3 family member D	BC101090	U	3723	6748	935	1389	25.1142	20.584	61	33	6.52	2.4	19.12	4.3	-3.2925	-4.128	-3.2265	-4.555	-3.895	-5.073	-5.0625	-4.909
T25D4	HORF51004D4	NGF	NGF	nerve growth factor (beta polypeptide)	BC126148	U	5517	6465	2246	1614	40.7105	24.965	101	49	4.5	3	10.58	3	-2.4425	-0.592	-0.5985	-1.152	-0.096	-0.473	1.1265	-2.258
T25D5	HORF51004D5	NFU1	NFU1	NFU1 iron-sulfur cluster scaffold homolog (S. cerevisiae)	BC113692	U	5492	5048	1447	310	26.3474	6.141	48	8	3.32	2.6	7.52	4.3	0.0645	-2.086	0.5455	-1.654	-0.122	-1.967	-2.3555	-3.696
T25D6	HORF51004D6	C13orf39	C13orf39	chromosome 13 open reading frame 39	BC132748	U	4247	3865	2193	1810	51.6364	46.831	253	93	11.54	5.1	17.77	4.7	-2.2515	0.336	-0.7425	0.814	1.795	0.606	4.9585	1.008
T25D7	HORF51004D7	LHPP	LHPP	phospholysine phosphohistidine inorganic pyrophosphate phosphatase	BC113629	U	6623	8317	3086	2119	46.5952	25.478	236	52	7.65	2.5	13.94	2.3	-4.1705	0	-3.8285	0.905	-3.155	-0.062	-0.1915	0.234
T25D8	HORF51004D8	RRP7A	RRP7A	ribosomal RNA processing 7 homolog A (S. cerevisiae)	BC073834	U	5435	10293	2410	2115	44.3422	20.548	304	65	12.61	3.1	11.87	2.5	6.0595	1.062	7.0875	2.28	9.697	3.659	16.0575	6.797
T25D9	HORF51004D9	KRTAP10-11	KRTAP10-11	keratin associated protein 10-11	BC131611	U	4014	8258	1181	1673	29.422	20.259	166	65	14.06	3.9	20.54	5.4	1.4295	-3.38	0.2715	-2.825	-0.613	-3.009	-1.3175	-2.699
T25D10	HORF51004D10	GPR35	GPR35	G protein-coupled receptor 35	BC117453	U	6748	9569	2364	1307	35.0326	13.659	138	71	5.84	5.4	11.56	2.1	-2.2055	7.663	-3.3385	8.327	-2.642	9.813	-2.7405	11.236
T25D11	HORF51004D11	FOXB1	FOXB1	forkhead box B1	BC113710	U	17170	12557	45	0	0.2621	0	4	0	8.89	0	2.89	1.4	NA	NA	NA	NA	NA	NA	NA	NA
T25E1	HORF51004E1	RAB11B	RAB11B	RAB11B, member RAS oncogene family	BC110081	U	4554	6214	2222	1900	48.7923	30.576	336	73	15.12	3.8	1.37	3.3	56.8515	0.74	64.6785	1.245	76.033	1.74	87.1645	1.732
T25E2	HORF51004E2	C12orf69	C12orf69	chromosome 12 open reading frame 69	BC132752	U	7463	9225	880	385	11.7915	4.173	34	14	3.86	3.6	9.01	1.7	0.9875	2.369	0.1165	1.092	-0.883	0.637	-3.6485	0.379
T25E3	HORF51004E3	SYNGR4	SYNGR4	synaptogyrin 4	BC106891	U	9441	9768	1642	279	17.3922	2.856	119	11	7.25	3.9	6.37	1.1	6.9015	3.811	7.0245	4.198	7.073	1.423	8.0455	1.704
T25E4	HORF51004E4	BTLA	BTLA	B and T lymphocyte associated	BC107091	U	4953	5541	2204	1881	44.4983	33.947	109	44	4.95	2.3	12.62	3.6	-4.8845	-3.606	-5.7895	-2.985	-6.344	-2.357	-6.8035	-2.625
T25E5	HORF51004E5	ODF3	ODF3	outer dense fiber of sperm tails 3	BC126222	U	10913	8955	1958	585	17.9419	6.533	85	9	4.34	1.5	5.13	1.4	4.9565	-0.289	4.2815	-0.072	3.596	-0.32	2.6755	-2.348
T25E6	HORF51004E6	AES	AES	amino-terminal enhancer of split	BC113735	U	10423	9326	3108	1529	29.8187	16.395	253	41	8.14	2.7	6.78	2	8.3545	1.172	8.5585	1.124	8.561	1.072	10.0565	0.114
T25E7	HORF51004E7	PDCD1LG2	PDCD1LG2	programmed cell death 1 ligand 2	BC113678	U	7717	9115	2499	1117	32.3831	12.255	219	37	8.76	3.3	15.93	2.2	-3.2915	2.036	-3.4285	2.457	-4.039	3.002	-4.7105	3.743
T25E8	HORF51004E8	ELOVL7	ELOVL7	ELOVL family member 7, elongation of long chain fatty acids (yeast)	BC130310	U	14198	10856	613	0	4.3175	0	42	0	6.85	0	6.9	1.2	6.5685	NA	6.3365	NA	5.442	NA	4.1105	NA
T25E9	HORF51004E9	SDCBP	SDCBP	syndecan binding protein (syntenin)	BC113674	U	8160	7565	2351	1038	28.8113	13.721	123	37	5.23	3.6	7.18	3.7	2.7305	-0.849	2.6355	-0.704	1.69	-1.57	0.2365	-2.575
T25E10	HORF51004E10	CNN2	CNN2	calponin 2	BC141818	U	5006	8461	2785	1807	55.6332	21.357	163	47	5.85	2.6	11.8	3.2	-3.2155	-2.054	-3.5285	-1.978	-3.08	-2.265	-1.8735	-2.241
T25E11	HORF51004E11	SLC25A14	SLC25A14	solute carrier family 25 (mitochondrial carrier, brain), member 14	BC119666	U	13984	10243	106	0	0.758	0	7	0	6.6	0	2.59	1.7	8.6035	NA	8.5555	NA	5.831	NA	2.0415	NA
T25F1	HORF51004F1	RIT1	RIT1	Ras-like without CAAX 1	BC104186	U	9448	8403	1407	316	14.892	3.761	188	21	13.36	6.6	5.16	1	20.8075	9.555	21.9785	9.378	19.752	7.084	15.4535	5.079
T25F2	HORF51004F2	CD79A	CD79A	CD79a molecule, immunoglobulin-associated alpha	BC113731	U	4344	5512	1679	1777	38.651	32.239	114	59	6.79	3.3	11.93	3	-0.3505	0.12	-0.1165	0.225	-0.73	0	-0.7605	-0.976
T25F3	HORF51004F3	TICAM2	TICAM2	toll-like receptor adaptor molecule 2	BC109266	U	5410	7637	225	119	4.159	1.558	33	10	14.67	8.4	11.48	3.3	8.1055	2.47	7.7735	2.994	5.567	3.627	-0.3835	1.785
T25F4	HORF51004F4	CD8B	CD8B	CD8b molecule	BC100913	U	8934	11067	2813	1127	31.4865	10.183	179	34	6.36	3	10.33	1.7	-0.7325	2.672	-0.2285	2	0.764	1.857	1.7135	1.701
T25F5	HORF51004F5	PI15	PI15	peptidase inhibitor 15	BC126290	U	6220	9047	2008	1450	32.283	16.027	87	33	4.33	2.3	10.78	1.6	-2.7665	1.377	-3.2035	1.596	-3.369	2.201	-3.9115	1.21
T25F6	HORF51004F6	CHMP4A	CHMP4A	chromatin modifying protein 4A	BC113533	U	13335	10876	0	0	0	0	0	0	0	0	2.2	1.3	NA	NA	NA	NA	NA	NA	NA	NA
T25F7	HORF51004F7	HMX2	HMX2	H6 family homeobox 2	BC132758	U	12314	11759	619	209	5.0268	1.777	4	7	0.65	3.3	3.58	1	2.4745	2.795	2.1485	1.193	0.438	-0.361	-2.7185	-1.072
T25F8	HORF51004F8	ALKBH3	ALKBH3	alkB, alkylation repair homolog 3 (E. coli)	BC103812	U	7093	8772	2946	1683	41.5339	19.186	199	45	6.75	2.7	12.61	2.4	-3.2735	0.134	-3.2065	1.063	-1.783	0.837	0.9715	0.109
T25F9	HORF51004F9	HSD17B13	HSD17B13	hydroxysteroid (17-beta) dehydrogenase 13	BC112303	U	6518	7363	2318	1565	35.5631	21.255	191	54	8.24	3.5	10.12	3.4	2.6095	-0.528	2.6835	-0.531	4.283	-0.785	7.8365	-0.886
T25F10	HORF51004F10	OR8B8	OR8B8	olfactory receptor, family 8, subfamily B, member 8	BC130393	U	5023	6208	328	206	6.53	3.318	24	14	7.32	6.8	7.97	4.1	6.1905	1.38	6.5895	0.827	5.518	0.63	1.4395	-0.107
T25F11	HORF51004F11	RASSF2	RASSF2	Ras association (RalGDS/AF-6) domain family member 2	BC117118	U	15490	10384	28	0	0.1808	0	3	0	10.71	0	2.89	1.3	NA	NA	NA	NA	NA	NA	NA	NA
T25G1	HORF51004G1	C6orf25	C6orf25	chromosome 6 open reading frame 25	BC113719	U	5	3923	0	1569		39.995	0	95	0	6.1	0	6.9	NA	-1.962	NA	-2.365	NA	-3.158	NA	-1.76
T25G2	HORF51004G2	ENDOGL1	EXOG	endo/exonuclease (5'-3'), endonuclease G-like	BC104212	U	6463	7212	1709	1425	26.4428	19.759	148	60	8.66	4.2	9.21	2.6	5.0085	3.081	6.0325	4.041	7.137	4.994	9.9585	7.783
T25G3	HORF51004G3	GALNT9	GALNT9	UDP-N-acetyl-alpha-D-galactosamine:polypeptide N-acetylgalactosaminyltransferase 9 (GalNAc-T9)	BC093817	U	4890	5714	2138	2267	43.7219	39.674	150	57	7.02	2.5	12.65	3.2	-1.1165	-2.509	-2.6615	-2.031	-3.756	-1.83	-4.1455	-1.94
T25G4	HORF51004G4	TIGIT	TIGIT	T cell immunoreceptor with Ig and ITIM domains	BC101289	U	4516	6132	2171	1844	48.0735	30.072	306	71	14.09	3.9	19.1	4.5	0.2715	-2.042	-1.0805	-1.6	-1.177	-0.726	-0.9425	-0.634
T25G5	HORF51004G5	RFXANK	RFXANK	regulatory factor X-associated ankyrin-containing protein	BC114563	U	5395	5333	2644	2097	49.0083	39.321	190	59	7.19	2.8	13.45	3.4	-3.0425	-2.013	-3.3785	-3.153	-2.978	-3.027	-3.2115	-3.088
T25G6	HORF51004G6	CLEC12A	CLEC12A	C-type lectin domain family 12, member A	BC126289	U	5145	6813	2309	1685	44.8785	24.732	120	48	5.2	2.8	13.79	3.1	-5.3645	-1.202	-5.0465	-1.549	-5.684	-3.103	-5.8175	-3.696
T25G7	HORF51004G7	TATDN3	TATDN3	TatD DNase domain containing 3	BC113638	U	4941	5095	2133	1830	43.1694	35.918	79	43	3.7	2.3	11.47	3.8	-4.9585	-3.902	-4.5445	-2.88	-4.318	-2.302	-4.5815	-2.982
T25G8	HORF51004G8	FOXR1	FOXR1	forkhead box R1	BC028191	U	5672	6065	906	342	15.9732	5.639	55	17	6.07	5	6.97	2.4	4.3255	2.417	4.5455	2.422	4.006	1.487	3.4565	0.483
T25G9	HORF51004G9	FBXL15	FBXL15	F-box and leucine-rich repeat protein 15	BC130566	U	5408	9242	1774	1861	32.8033	20.136	105	36	5.92	1.9	8.34	1.8	3.2685	-0.266	4.4655	0.146	5.176	0.105	8.3955	-0.327
T25G10	HORF51004G10	OR2C1	OR2C1	olfactory receptor, family 2, subfamily C, member 1	BC126269	U	4411	5980	515	715	11.6754	11.957	33	15	6.41	2.1	13.76	5.8	1.8355	-4.865	1.7275	-4.55	0.603	-4.882	-2.1025	-5.102
T25G11	HORF51004G11	AKR1D1	AKR1D1	aldo-keto reductase family 1, member D1 (delta 4-3-ketosteroid-5-beta-reductase)	BC130625	U	12288	11570	78	0	0.6348	0	6	0	7.69	0	3.6	1.8	NA	NA	NA	NA	NA	NA	NA	NA
T25H1	HORF51004H1	LY6K	LY6K	lymphocyte antigen 6 complex, locus K	BC117142	U	7911	6861	218	0	2.7557	0	34	0	15.6	0	5.49	1.6	11.8325	NA	11.4115	NA	9.918	NA	5.8235	NA
T25H2	HORF51004H2	TMEM182	TMEM182	transmembrane protein 182	BC130306	U	12028	10237	477	0	3.9657	0	28	0	5.87	0	3.19	0.7	10.0225	NA	9.7565	NA	8.149	NA	5.7155	NA
T25H3	HORF51004H3	EGLN3	EGLN3	egl nine homolog 3 (C. elegans)	BC064924	U	6013	8174	2049	702	34.0762	8.588	99	20	4.83	2.8	9.43	1.6	-0.8455	2.174	-0.5835	2.054	-1.124	1.44	-1.6535	-1.01
T25H4	HORF51004H4	ULBP3	ULBP3	UL16 binding protein 3	BC098127	U	4857	5975	1920	1701	39.5306	28.469	104	36	5.42	2.1	9.47	3.7	0.1255	-4.1	0.6255	-4.153	0.99	-3.203	0.8445	-3.076
T25H5	HORF51004H5	IRAK1BP1	IRAK1BP1	interleukin-1 receptor-associated kinase 1 binding protein 1	BC112253	U	5611	5453	2391	1250	42.6127	22.923	115	51	4.81	4.1	11.52	3.2	-3.5185	1.244	-3.0265	1.433	-3.457	0.634	-4.2135	0.998
T25H6	HORF51004H6	ANKRD45	ANKRD45	ankyrin repeat domain 45	BC126353	U	4280	4589	2419	1493	56.5187	32.534	143	52	5.91	3.5	12.68	4.1	-3.8225	-1.753	-2.5735	-2.293	-2.595	-2.184	-1.4165	-3.485
T25H7	HORF51004H7	LOC339524	LOC339524	hypothetical protein LOC339524	BC126240	U	6194	5718	1672	757	26.9939	13.239	37	23	2.21	3	6.32	3.2	-0.0775	-0.835	-0.6155	-0.506	-1.669	-1.42	-3.5805	-1.775
T25H8	HORF51004H8	C8orf74	C8orf74	chromosome 8 open reading frame 74	BC132852	U	12783	11219	1938	211	15.1608	1.881	77	15	3.97	7.1	4.59	1.1	5.2175	7.675	4.2165	8.471	2.945	7.745	0.5145	1.833
T25H9	HORF51004H9	FBXL17	FBXL17	F-box and leucine-rich repeat protein 17	BC126144	U	14589	10895	26	0	0.1782	0	1	0	3.85	0	3.84	0.8	NA	NA	NA	NA	NA	NA	NA	NA
T25H10	HORF51004H10	TNFSF11	TNFSF11	tumor necrosis factor (ligand) superfamily, member 11	BC117286	U	15894	9442	0	0	0	0	0	0	0	0	3.55	1.5	NA	NA	NA	NA	NA	NA	NA	NA
T25H11	HORF51004H11	CXorf58	CXorf58	chromosome X open reading frame 58	BC117344	U	15153	9830	0	0	0	0	0	0	0	0	3.64	1.3	NA	NA	NA	NA	NA	NA	NA	NA
T26A1	HORF51006A1	ZIC3	ZIC3	Zic family member 3 (odd-paired homolog, Drosophila)	BC113393	U	5226	3197	602	262	11.5193	8.195	89	26	14.78	9.9	17	7	6.148	0.7065	5.003	-0.3745	3.251	-2.261	-0.162	-4.0105
T26A2	HORF51006A2	CHRNA9	CHRNA9	cholinergic receptor, nicotinic, alpha 9	BC113549	U	11910	8044	443	108	3.7196	1.343	15	8	3.39	7.4	3.33	1.1	8.799	5.1395	8.217	4.9005	7.399	3.102	4.918	0.2955
T26A3	HORF51006A3	MEX3D	MEX3D	mex-3 homolog D (C. elegans)	BC113741	U	6535	5254	2826	1771	43.2441	33.708	507	99	17.94	5.6	19.76	3	-2.165	5.3805	-2.21	5.7025	-1.136	5.668	1.341	6.2595
T26A4	HORF51006A4	ATF2	ATF2	activating transcription factor 2	BC130335	U	4281	4296	1141	387	26.6527	9.008	32	34	2.8	8.8	6.31	3.8	3.991	3.9075	3.933	3.3535	3.524	4.219	2.286	5.5435
T26A5	HORF51006A5	ZNF454	ZNF454	zinc finger protein 454	BC112276	U	7747	4907	383	0	4.9438	0	51	0	13.32	0	6.72	4.6	13.623	NA	13.109	NA	12.542	NA	11.075	NA
T26A6	HORF51006A6	AHCYL1	AHCYL1	adenosylhomocysteinase-like 1	BC065254	U	8186	5140	430	0	5.2529	0	32	0	7.44	0	6.24	3.2	8.851	NA	7.178	NA	4.487	NA	3.205	NA
T26A7	HORF51006A7	P4HA3	P4HA3	prolyl 4-hydroxylase, alpha polypeptide III	BC117333	U	10627	8434	2881	1566	27.1102	18.568	106	37	3.68	2.4	6.74	1.4	1.368	1.8995	1.618	1.2365	1.574	0.523	2.055	-3.7805
T26A8	HORF51006A8	ZKSCAN1	ZKSCAN1	zinc finger with KRAB and SCAN domains 1	BC112224	U	9345	7072	1362	380	14.5746	5.373	54	39	3.96	10.3	6.23	3.5	4.973	6.0205	4.816	5.3265	3.672	5.426	2.34	3.1455
T26A9	HORF51006A9	CDC40	CDC40	cell division cycle 40 homolog (S. cerevisiae)	BC117145	U	7653	6367	1187	360	15.5103	5.654	400	32	33.7	8.9	18.17	3.5	1.025	4.3225	0.837	4.1405	0.368	2.364	-0.784	1.1845
T26A10	HORF51006A10	PTH1R	PTH1R	parathyroid hormone 1 receptor	BC112221	U	7342	6063	2476	1049	33.7238	17.302	87	70	3.51	6.7	8.82	3.6	-0.848	4.2075	-0.425	3.7465	-0.57	2.877	-0.582	2.9945
T26A11	HORF51006A11	SLC6A12	SLC6A12	solute carrier family 6 (neurotransmitter transporter, betaine/GABA), member 12	BC126215	U	12562	10326	474	0	3.7733	0	18	0	3.8	0	2.98	1.3	9.505	NA	9.224	NA	5.262	NA	3.38	NA
T26B1	HORF51006B1	LOC553158	PRR5-ARHGAP8	PRR5-ARHGAP8 fusion	BC132755	U	13641	8075	636	0	4.6624	0	12	0	1.89	0	2.1	1	7.98	NA	6.989	NA	5.629	NA	1.049	NA
T26B2	HORF51006B2	PIK3R2	PIK3R2	phosphoinositide-3-kinase, regulatory subunit 2 (beta)	BC032647	U	4360	4684	2216	1451	50.8257	30.978	75	57	3.38	3.9	9.14	4	-1.151	-1.2795	-1.223	-0.5005	-1.64	-0.695	-1.558	-0.3005
T26B3	HORF51006B3	CBLL1	CBLL1	Cas-Br-M (murine) ecotropic retroviral transforming sequence-like 1	BC130529	U	4225	4388	1844	955	43.645	21.764	59	43	3.2	4.5	8.36	3.2	0	1.1805	0	2.0455	0.288	2.109	0.503	0.9205
T26B4	HORF51006B4	LGSN	LGSN	lengsin, lens protein with glutamine synthetase domain	BC130366	U	4089	3788	1896	1371	46.3683	36.193	40	38	2.11	2.8	8.66	4.6	-1.802	-4.3205	-1.85	-3.7595	-1.663	-3.704	-1.973	-3.6315
T26B5	HORF51006B5	SOAT2	SOAT2	sterol O-acyltransferase 2	BC096090	U	3870	3592	1451	1159	37.4935	32.266	86	45	5.93	3.9	16.95	6.5	-2.853	-4.7205	-2.191	-4.3635	-1.651	-4.117	-0.936	-4.6285
T26B6	HORF51006B6	MGAT3	MGAT3	mannosyl (beta-1,4-)-glycoprotein beta-1,4-N-acetylglucosaminyltransferase	BC113383	U	3442	4681	1291	1389	37.5073	29.673	78	55	6.04	4	18.5	6.3	-2.917	-4.6955	-1.672	-3.9415	-0.962	-2.884	-0.675	-3.5205
T26B7	HORF51006B7	EBF3	EBF3	early B-cell factor 3	BC126130	U	4978	4259	2542	1652	51.0647	38.788	153	48	6.02	2.9	11.33	4.7	-0.234	-4.5735	-0.268	-4.7165	0.708	-4.618	3.905	-5.9125
T26B8	HORF51006B8	KRT6C	KRT6C	keratin 6C	BC130583	U	4512	5639	2314	2011	51.2855	35.662	230	96	9.94	4.8	18.97	4.7	-3.855	-1.0905	-4.101	-0.6295	-2.268	0.999	1.725	3.4745
T26B9	HORF51006B9	ZNF248	ZNF248	zinc finger protein 248	BC132915	U	9300	8504	0	0	0	0	0	0	0	0	5.87	3.6	NA	NA	NA	NA	NA	NA	NA	NA
T26B10	HORF51006B10	SLC22A14	SLC22A14	solute carrier family 22, member 14	BC126482	U	13986	12008	217	0	1.5516	0	3	0	1.38	0	2.25	1.1	7.7	NA	7.199	NA	5.935	NA	3.971	NA
T26B11	HORF51006B11	SNX18	SNX18	sorting nexin 18	BC060791	U	9412	8463	729	0	7.7454	0	45	0	6.17	0	6.63	2.8	7.917	NA	7.468	NA	5.587	NA	3.227	NA
T26C1	HORF51006C1	RXFP3	RXFP3	relaxin/insulin-like family peptide receptor 3	BC113438	U	15086	7343	168	0	1.1136	0	10	0	5.95	0	2.23	0.9	12.029	NA	11.315	NA	8.081	NA	5.843	NA
T26C2	HORF51006C2	ZRSR2	ZRSR2	zinc finger (CCCH type), RNA-binding motif and serine/arginine rich 2	BC113454	U	11897	9104	396	0	3.3286	0	40	0	10.1	0	3.91	1	14.502	NA	13.329	NA	12.657	NA	12.502	NA
T26C3	HORF51006C3	FUT11	FUT11	fucosyltransferase 11 (alpha (1,3) fucosyltransferase)	BC100996	U	5192	5232	2255	1499	43.4322	28.651	89	43	3.95	2.9	10.49	2.6	-2.015	-0.5025	-2.176	-1.1965	-1.808	-1.21	-1.348	-1.0895
T26C4	HORF51006C4	TRIM7	TRIM7	tripartite motif-containing 7	BC132863	U	4934	5832	2356	2027	47.7503	34.757	486	64	20.63	3.2	16.76	3.5	-0.696	-1.9265	-1.423	-1.9685	-1.525	-1.356	-1.742	-1.6905
T26C5	HORF51006C5	C6orf150	C6orf150	chromosome 6 open reading frame 150	BC113606	U	6742	4811	1069	505	15.8558	10.497	74	21	6.92	4.2	8.51	3.4	5.745	-0.2065	5.503	-0.0335	5.121	-0.017	5.028	-1.9695
T26C6	HORF51006C6	ZNF570	ZNF570	zinc finger protein 570	BC130425	U	5964	6650	1062	736	17.8068	11.068	44	36	4.14	4.9	9.38	3.7	2.993	0.6035	3.02	0.9945	1.77	0.017	0.643	-2.4255
T26C7	HORF51006C7	IL20RA	IL20RA	interleukin 20 receptor, alpha	BC113574	U	14685	10526	743	137	5.0596	1.302	47	8	6.33	5.8	3.49	1	13.412	4.3435	13.176	5.0795	12.889	5.647	12.173	4.9795
T26C8	HORF51006C8	DGKE	DGKE	diacylglycerol kinase, epsilon 64kDa	BC130629	U	9100	9184	2784	1261	30.5934	13.73	126	47	4.53	3.7	10.59	3.1	-2.201	0.0865	-2.278	0.3965	-2.296	-0.092	-1.206	0.0755
T26C9	HORF51006C9	KCNN2	KCNN2	potassium intermediate/small conductance calcium-activated channel, subfamily N, member 2	BC117454	U	4777	5124	2223	1422	46.5355	27.752	54	67	2.43	4.7	8.93	5.2	-2.116	-2.0545	-2.096	-1.2045	-1.989	-0.4	-2.801	0.3855
T26C10	HORF51006C10	SPIRE1	SPIRE1	spire homolog 1 (Drosophila)	BC125206	U	7455	8773	2710	1426	36.3514	16.254	103	45	3.8	3.2	7.21	1.5	1.735	3.9325	1.286	4.5545	0.958	5.166	0.968	3.2365
T26C11	HORF51006C11	GCKR	GCKR	glucokinase (hexokinase 4) regulator	BC130481	U	10960	9578	1715	369	15.6478	3.853	73	15	4.26	4.1	6.19	2.4	5.292	0.9855	3.648	1.1045	2.063	0.814	0.206	-0.4875
T26D1	HORF51006D1	DMRT3	DMRT3	doublesex and mab-3 related transcription factor 3	BC113584	U	5007	5301	1502	410	29.998	7.734	84	30	5.59	7.3	7.62	2.3	5.211	5.5325	5.297	6.1655	4.56	4.867	3.281	3.5485
T26D2	HORF51006D2	C7orf28A	CCZ1	CCZ1 vacuolar protein trafficking and biogenesis associated homolog (S. cerevisiae)	BC132749	U	2383	3583	1456	1331	61.0995	37.148	20	55	1.37	4.1	7.87	4	-0.286	-0.9065	-0.696	-0.3775	-0.758	-0.713	-2.151	-1.0625
T26D3	HORF51006D3	RNPEPL1	RNPEPL1	arginyl aminopeptidase (aminopeptidase B)-like 1	BC067258	U	4807	4363	2184	1698	45.4337	38.918	84	51	3.85	3	8.84	4.1	-0.061	-3.4875	-0.526	-3.0655	0.208	-3.656	0.911	-4.9565
T26D4	HORF51006D4	LYN	LYN	v-yes-1 Yamaguchi sarcoma viral related oncogene homolog	BC126456	U	13428	10520	415	0	3.0906	0	122	0	29.4	0	4.78	1.3	31.46	NA	31.339	NA	30.647	NA	29.936	NA
T26D5	HORF51006D5	ALPL	ALPL	alkaline phosphatase, liver/bone/kidney	BC066116	U	3842	5300	1942	1710	50.5466	32.264	47	36	2.42	2.1	7.79	2.9	-0.568	-3.1115	-1.407	-3.2995	-1.561	-4.244	-1.582	-5.7205
T26D6	HORF51006D6	PPM2C	PDP1	pyruvate dehyrogenase phosphatase catalytic subunit 1	BC047619	U	4219	3444	2064	1492	48.9215	43.322	53	26	2.57	1.7	8.96	2.8	-1.87	-3.6685	-2.483	-3.7265	-1.931	-3.062	-1.992	-4.0325
T26D7	HORF51006D7	TTC26	TTC26	tetratricopeptide repeat domain 26	BC126331	U	3661	5022	2012	1827	54.9577	36.38	61	63	3.03	3.4	9.58	3.8	-1.44	-2.0515	-2.837	-1.9565	-2.917	-1.742	-2.798	-1.9215
T26D8	HORF51006D8	CLEC4F	CLEC4F	C-type lectin domain family 4, member F	BC139723	U	6221	6946	2215	1295	35.6052	18.644	97	67	4.38	5.2	10.16	3.4	-0.823	2.3245	-0.612	2.9205	0	3.006	-0.454	1.6635
T26D9	HORF51006D9	LRRTM3	LRRTM3	leucine rich repeat transmembrane neuronal 3	BC113715	U	5879	7244	1785	602	30.3623	8.31	61	51	3.42	8.5	8.74	4.3	0.428	3.9565	0.386	3.0215	0.061	2.041	-0.301	-0.0755
T26D10	HORF51006D10	ARSJ	ARSJ	arylsulfatase family, member J	BC132879	U	6499	5737	2989	1374	45.9917	23.95	113	78	3.78	5.7	9.54	3.2	-1.563	4.0315	-2.412	5.1915	-2.552	6.286	-1.822	8.5065
T26D11	HORF51006D11	SNX18	SNX18	sorting nexin 18	BC117218	U	8151	9290	3428	1141	42.0562	12.282	129	48	3.76	4.2	7.86	2.3	-0.353	3.2325	-1.74	3.4415	-2.168	4.441	-3.821	3.0345
T26E1	HORF51006E1	ASZ1	ASZ1	ankyrin repeat, SAM and basic leucine zipper domain containing 1	BC126186	U	5457	5064	1162	397	21.2938	7.84	41	35	3.53	8.8	8.82	3.8	2.56	4.0075	2.344	4.7125	1.554	5.259	0.841	1.4495
T26E2	HORF51006E2	PYHIN1	PYHIN1	pyrin and HIN domain family, member 1	BC139741	U	5115	5272	463	261	9.0518	4.951	23	13	4.97	5	12.58	5.7	3.178	-1.6785	2.396	-1.7925	1.83	-2.384	0	-3.8685
T26E3	HORF51006E3	ANGPT2	ANGPT2	angiopoietin 2	BC126200	U	3871	5947	1294	844	33.4281	14.192	94	32	7.26	3.8	12.11	2.3	2.45	1.6505	2.161	-0.3735	1.529	-0.552	2.558	-2.2935
T26E4	HORF51006E4	TSNARE1	TSNARE1	t-SNARE domain containing 1	BC113556	U	9418	7819	2836	1006	30.1126	12.866	100	11	3.53	1.1	5.45	1.1	3.608	-1.2265	3.305	-1.1475	2.31	-0.855	1.928	-0.8805
T26E5	HORF51006E5	HOMEZ	HOMEZ	homeobox and leucine zipper encoding	BC130392	U	4051	3828	1390	641	34.3125	16.745	29	13	2.09	2	6.95	2.7	1.209	-2.2495	1.198	-1.9005	0.282	-2.307	-1.244	-4.2355
T26E6	HORF51006E6	ZNF155	ZNF155	zinc finger protein 155	BC126377	U	4995	5349	1532	660	30.6707	12.339	26	16	1.7	2.4	7.13	4.4	0.373	-3.6485	0.543	-3.5975	-0.365	-4.269	-1.992	-5.8975
T26E7	HORF51006E7	GALNTL1	GALNTL1	UDP-N-acetyl-alpha-D-galactosamine:polypeptide N-acetylgalactosaminyltransferase-like 1	BC036812	U	13780	11554	560	96	4.0639	0.831	7	2	1.25	2.1	2.32	0.9	6.941	0.0705	6.337	0.0745	4.92	-1.658	2.838	-3.5115
T26E8	HORF51006E8	ZNF587	ZNF587	zinc finger protein 587	BC126237	U	5547	7327	2695	2040	48.5848	27.842	137	67	5.08	3.3	9.61	2.7	0.978	0.5715	0.241	0.3495	-0.726	0.503	-1.498	0.3655
T26E9	HORF51006E9	ZBTB7A	ZBTB7A	zinc finger and BTB domain containing 7A	BC113511	U	3208	5105	1886	1659	58.7905	32.498	59	71	3.13	4.3	8.7	5.1	-1.07	-2.7405	-1.402	-2.1395	-1.572	-0.816	-1.806	-0.9025
T26E10	HORF51006E10	ZNF652	ZNF652	zinc finger protein 652	BC139779	U	4316	5038	2060	995	47.7294	19.75	64	70	3.11	7	9.35	4.4	-1.894	2.9375	-2.049	3.3495	-2.478	2.842	-2.858	2.0315
T26E11	HORF51006E11	SLC2A13	SLC2A13	solute carrier family 2 (facilitated glucose transporter), member 13	BC117119	U	7363	8436	2017	394	27.3937	4.67	113	44	5.6	11.2	8.21	2.6	3.319	9.3715	2.074	8.3605	1.402	6.995	1.418	3.2245
T26F1	HORF51006F1	PRAMEF5	PRAMEF5	PRAME family member 5	BC130274	U	6364	5605	141	0	2.2156	0	6	0	4.26	0	6.15	2.4	7.343	NA	6.201	NA	5.026	NA	2.236	NA
T26F2	HORF51006F2	MAP6	MAP6	microtubule-associated protein 6	BC139780	U	4040	3915	1755	1133	43.4406	28.94	48	58	2.74	5.1	10.07	3.7	-1.55	1.3665	-1.314	2.8775	-1.193	4.434	-1.93	4.2885
T26F3	HORF51006F3	SLC24A5	SLC24A5	solute carrier family 24, member 5	BC113628	U	3294	4053	543	250	16.4845	6.168	17	14	3.13	5.6	7.09	3.1	5.08	1.1515	4.925	1.3545	4.021	1.179	1.173	-0.5445
T26F4	HORF51006F4	CDADC1	CDADC1	cytidine and dCMP deaminase domain containing 1	BC125202	U	3679	3564	1846	1671	50.1767	46.886	53	44	2.87	2.6	12	4.3	-3.564	-4.4835	-3.535	-4.0335	-3.113	-3.744	-2.707	-4.2475
T26F5	HORF51006F5	POLE2	POLE2	polymerase (DNA directed), epsilon 2 (p59 subunit)	BC126218	U	4987	4938	1857	1162	37.2368	23.532	66	31	3.55	2.7	9.9	4.3	-0.611	-3.9255	-0.657	-3.5875	-0.641	-3.382	-0.388	-3.1565
T26F6	HORF51006F6	RGSL2	RGSL2	regulator of G-protein signaling like 2		U	4461	5391	1767	1414	39.61	26.229	63	47	3.57	3.3	9.5	3.6	0.366	-1.7085	0.142	-0.7695	-0.062	-0.512	-1.135	-1.1955
T26F7	HORF51006F7	PHACTR3	PHACTR3	phosphatase and actin regulator 3	BC117362	U	8968	9043	2519	986	28.0888	10.903	132	39	5.24	4	8.57	2.1	2.288	2.7575	2.241	2.5565	1.759	3.56	1.974	2.2695
T26F8	HORF51006F8	HECTD3	HECTD3	HECT domain containing 3	BC126352	U	7318	8167	2878	1833	39.3277	22.444	138	43	4.79	2.3	9.86	2.2	-0.943	-0.7175	-0.909	-0.7595	-1.568	-0.506	-0.679	-1.9815
T26F9	HORF51006F9	GAD2	GAD2	glutamate decarboxylase 2 (pancreatic islets and brain, 65kDa)	BC126327	U	11819	9286	1687	436	14.2736	4.695	85	28	5.04	6.4	5.85	1.7	7.252	6.4015	6.819	6.9045	6.299	6.662	5.111	4.7045
T26F10	HORF51006F10	POGK	POGK	pogo transposable element with KRAB domain	BC131624	U	7572	5543	1960	476	25.8848	8.587	73	40	3.72	8.4	8.09	4	1.471	3.7655	1.398	4.2625	0.823	3.58	0.096	1.0845
T26F11	HORF51006F11	FAM73A	FAM73A	family with sequence similarity 73, member A	BC130387	U	6115	8700	2479	1276	40.5397	14.667	149	64	6.01	5	8.86	2.9	2.92	3.3945	2.364	3.6445	1.97	4.531	2.854	5.7595
T26G1	HORF51006G1	OSGIN1	OSGIN1	oxidative stress induced growth inhibitor 1	BC093687	U	8521	5902	0	0	0	0	0	0	0	0	4.59	1.9	NA	NA	NA	NA	NA	NA	NA	NA
T26G2	HORF51006G2	TEKT5	TEKT5	tektin 5	BC130336	U	4839	5573	1789	1378	36.9704	24.726	94	49	5.25	3.6	12.43	4.1	-1.54	-2.1365	-1.454	-1.2975	-1.067	-0.471	1.046	-1.0725
T26G3	HORF51006G3	FOXC2	FOXC2	forkhead box C2 (MFH-1, mesenchyme forkhead 1)	BC113437	U	3195	4077	1608	1388	50.3286	34.045	47	41	2.92	3	8.7	3.4	-0.31	-2.1175	-0.867	-2.8945	-1.091	-2.787	-0.481	-3.8315
T26G4	HORF51006G4	OASL	OASL	2'-5'-oligoadenylate synthetase-like	BC117408	U	6504	6498	2415	1190	37.131	18.313	36	8	1.49	0.7	6.36	2.2	-1.446	-4.7585	-0.911	-4.5075	-0.048	-4.835	-0.574	-6.1425
T26G5	HORF51006G5	CAT	CAT	catalase	BC110398	U	5769	5074	2936	1614	50.8927	31.809	230	69	7.83	4.3	12.67	3.2	-0.681	1.3495	-1.513	1.7755	-0.293	2.539	2.675	2.8025
T26G6	HORF51006G6	MATN4	MATN4	matrilin 4	BC141811	U	6507	7002	2868	1942	44.0756	27.735	289	66	10.08	3.4	14.23	3	1.481	-0.0865	2.327	0.1215	5.151	1.242	8.488	3.6615
T26G7	HORF51006G7	FIP1L1	FIP1L1	FIP1 like 1 (S. cerevisiae)	BC052959	U	3872	3930	1809	1314	46.72	33.435	52	57	2.87	4.3	8.19	4.1	-0.294	-0.7775	-1.064	0.0335	-1.535	0.688	-1.655	1.6025
T26G8	HORF51006G8	KRT77	KRT77	keratin 77	BC122558	U	4664	6507	2152	1350	46.1407	20.747	46	75	2.14	5.6	8.48	2.8	-1.806	5.0675	-2.133	5.9445	-1.981	6.084	-1.97	6.6405
T26G9	HORF51006G9	TMEM132B	TMEM132B	transmembrane protein 132B	BC113366	U	3436	5872	2071	2177	60.2736	37.074	138	80	6.66	3.7	15.31	3.4	-3.44	-0.4785	-3.326	-0.0575	-2.106	-0.524	0.653	1.2405
T26G10	HORF51006G10	OTOP1	OTOP1	otopetrin 1	BC130430	U	13351	11635	144	0	1.0786	0	3	0	2.08	0	2.67	1.2	7.573	NA	6.954	NA	5.631	NA	1.279	NA
T26G11	HORF51006G11	GALNT3	GALNT3	UDP-N-acetyl-alpha-D-galactosamine:polypeptide N-acetylgalactosaminyltransferase 3 (GalNAc-T3)	BC113565	U	8106	8341	477	0	5.8845	0	22	0	4.61	0	7.16	2.6	6.562	NA	5.314	NA	3.702	NA	1.541	NA
T26H1	HORF51006H1	OPN4	OPN4	opsin 4	BC113558	U	8144	6571	301	0	3.696	0	16	0	5.32	0	4.21	1.7	9.579	NA	8.616	NA	7.345	NA	5.583	NA
T26H2	HORF51006H2	ZIK1	ZIK1	zinc finger protein interacting with K protein 1 homolog (mouse)	BC103958	U	8555	7670	994	179	11.6189	2.334	55	4	5.53	2.2	6.27	1.5	7.18	-0.3445	6.573	-0.9505	5.089	-2.872	2.916	-4.6575
T26H3	HORF51006H3	KRT81	KRT81	keratin 81	BC117465	U	9216	7125	1975	272	21.4301	3.818	86	12	4.35	4.4	6.95	0.9	3.941	5.0245	3.449	4.4675	2.715	4.258	2.544	-0.6425
T26H4	HORF51006H4	LRRTM2	LRRTM2	leucine rich repeat transmembrane neuronal 2	BC126408	U	7681	8162	1086	197	14.1388	2.414	321	26	29.56	13.2	16.06	2.2	4.086	9.2915	3.994	7.4105	2.929	5.249	0.996	2.6645
T26H5	HORF51006H5	ZNF572	ZNF572	zinc finger protein 572	BC130517	U	6778	6235	63	0	0.9295	0	5	0	7.94	0	6.24	3.3	NA	NA	NA	NA	NA	NA	NA	NA
T26H6	HORF51006H6	P4HA3	P4HA3	prolyl 4-hydroxylase, alpha polypeptide III	BC126170	U	9635	6049	0	0	0	0	0	0	0	0	6	3.4	NA	NA	NA	NA	NA	NA	NA	NA
T26H7	HORF51006H7	IFFO1	IFFO1	intermediate filament family orphan 1	BC110387	U	10780	7074	1901	278	17.6345	3.93	94	10	4.94	3.6	5.05	1.6	8.032	1.4235	8.34	1.2915	7.887	-0.718	7.954	-2.4435
T26H8	HORF51006H8	GRAMD4	GRAMD4	GRAM domain containing 4	BC129837	U	14223	9978	261	0	1.8351	0	8	0	3.07	0	1.98	1.4	9.879	NA	9.758	NA	8.405	NA	7.084	NA
T26H9	HORF51006H9	ZNF285A	ZNF285	zinc finger protein 285	BC117300	U	9637	8720	80	0	0.8301	0	2	0	2.5	0	5.6	1.9	NA	NA	NA	NA	NA	NA	NA	NA
T26H10	HORF51006H10	AIFM1	AIFM1	apoptosis-inducing factor, mitochondrion-associated, 1	BC139738	U	9487	7870	887	104	9.3496	1.321	8	10	0.9	9.6	5.69	2	2.317	4.2905	2.263	3.5505	1.336	3.285	0.319	2.3645
T26H11	HORF51006H11	TP73	TP73	tumor protein p73	BC117251	U	13948	9785	119	0	0.8532	0	3	0	2.52	0	2.79	1.3	8.464	NA	7.934	NA	5.964	NA	3.701	NA
T27A1	HORF51008A1	MPHOSPH9	MPHOSPH9	M-phase phosphoprotein 9	BC130440	U	8676	4024	0	0	0	0	0	0	0	0	6.75	3.3	NA	NA	NA	NA	NA	NA	NA	NA
T27A2	HORF51008A2	ST18	ST18	suppression of tumorigenicity 18 (breast carcinoma) (zinc finger protein)	BC117147	U	9495	6119	284	0	2.991	0	112	0	39.44	0	17.07	3	7.897	NA	7.7	NA	7.063	NA	5.486	NA
T27A3	HORF51008A3	UBE3B	UBE3B	ubiquitin protein ligase E3B	BC141880	U	8886	5042	3354	1529	37.7448	30.325	184	60	5.49	3.9	9.45	3.3	0.866	0.718	-0.049	1.137	0.198	1.444	1.561	3.295
T27A4	HORF51008A4	SLC12A6	SLC12A6	solute carrier family 12 (potassium/chloride transporters), member 6	BC126243	U	5136	4571	1712	853	33.3333	18.661	43	34	2.51	4	9.73	3.6	-1.124	0	-0.66	0.018	-0.523	0.21	-0.457	0.766
T27A5	HORF51008A12	NAG	NBAS	neuroblastoma amplified sequence	BC131735	U	7766	5468	2835	1164	36.5053	21.287	134	50	4.73	4.3	9.77	2.6	-0.47	3.118	-0.101	2.125	0.838	1.669	1.211	0.066
T27A6	HORF51008A6	KIAA1429	KIAA1429	KIAA1429	BC112288	U	6047	3434	2312	594	38.2338	17.298	91	44	3.94	7.4	9.67	5.4	-0.19	1.583	-0.17	1.156	0	0.959	-0.139	-0.063
T27A7	HORF51008A7	JAG1	JAG1	jagged 1	BC126205	U	6282	5384	2475	1027	39.3983	19.075	109	40	4.4	3.9	10.95	2.9	-1.272	1.326	-0.9	1.488	-0.534	0.838	-0.037	1.691
T27A8	HORF51008A8	NPC1L1	NPC1L1	NPC1 (Niemann-Pick disease, type C1, gene)-like 1	BC117178	U	8273	7473	2701	1443	32.6484	19.31	141	67	5.22	4.6	11.52	3.2	-0.872	2.47	-0.999	2.063	-1.889	2.654	-0.343	3.199
T27A9	HORF51008A9	CLIP1	CLIP1	CAP-GLY domain containing linker protein 1	BC117209	U	6948	6636	2554	791	36.7588	11.92	88	31	3.45	3.9	10.26	4.2	-1.768	-1.025	-1.706	-1.045	-1.655	-1.058	-2.064	-0.376
T27A10	HORF51008A10	URB2	URB2	URB2 ribosome biogenesis 2 homolog (S. cerevisiae)	BC114559	U	8946	7094	818	186	9.1438	2.622	22	9	2.69	4.8	6.91	2.5	4.693	1.413	4.82	0.542	3.352	-1.25	1.872	-4.828
T27A11	HORF51008A11	ITSN1	ITSN1	intersectin 1 (SH3 domain protein)	BC116186	U	10431	9391	0	0	0	0	0	0	0	0	5.77	2.9	NA	NA	NA	NA	NA	NA	NA	NA
T27B1	HORF51008B1	CNKSR2	CNKSR2	connector enhancer of kinase suppressor of Ras 2	BC126121	U	5812	4324	1611	266	27.7185	6.152	35	15	2.17	5.6	10.62	3.8	-1.542	0.931	-1.217	0.488	-1.737	0.52	-2.373	-0.801
T27B2	HORF51008B2	SAP130	SAP130	Sin3A-associated protein, 130kDa	BC117255	U	6980	5544	129	0	1.8481	0	7	0	5.43	0	6.38	2.9	8.13	NA	7.776	NA	6.772	NA	3.327	NA
T27B3	HORF51008B3	SLC24A1	SLC24A1	solute carrier family 24 (sodium/potassium/calcium exchanger), member 1	BC117263	U	3286	4128	293	148	8.9166	3.585	14	9	4.78	6.1	11.63	4	5.586	0.672	5.19	0.426	4.13	-1.139	2.112	-1.484
T27B4	HORF51008B4	DIAPH2	DIAPH2	diaphanous homolog 2 (Drosophila)	BC117414	U	6228	4487	630	141	10.1156	3.142	30	8	4.76	5.7	9.22	3.2	5.759	1.028	5.407	0.088	4.954	-1.225	3.158	-1.937
T27B5	HORF51008B12	ATP8A1	ATP8A1	ATPase, aminophospholipid transporter (APLT), class I, type 8A, member 1	BC109317	U	5532	4763	2558	1434	46.2401	30.107	60	34	2.35	2.4	9.45	3.2	-2.93	-2.397	-2.633	-2.056	-2.499	-2.833	-2.463	-2.01
T27B6	HORF51008B6	ABL1	ABL1	c-abl oncogene 1, receptor tyrosine kinase	BC117451	U	4894	5402	2657	1829	54.291	33.858	98	63	3.69	3.4	10.77	3.4	-2.683	-0.638	-2.435	0	-1.982	-0.379	-2.244	-0.492
T27B7	HORF51008B7	AP1GBP1	SYNRG	synergin, gamma	BC117313	U	5567	4616	2522	1271	45.3027	27.535	89	37	3.53	2.9	11.1	3.7	-3.033	-2.145	-2.544	-2.348	-2.219	-2.863	-1.66	-3.511
T27B8	HORF51008B8	CENPJ	CENPJ	centromere protein J	BC113662	U	4732	6016	2693	1541	56.9104	25.615	131	74	4.86	4.8	11.72	2.8	-1.772	4.142	-1.309	5.01	-0.716	4.63	0.774	7.631
T27B9	HORF51008B9	CDGAP	ARHGAP31	Rho GTPase activating protein 31	BC112163	U	3236	5989	1955	1489	60.4141	24.862	76	46	3.89	3.1	12.18	4.1	-1.862	-2.591	-1.189	-2.509	-0.94	-2.67	-0.443	-2.605
T27B10	HORF51008B10	GON4L	GON4L	gon-4-like (C. elegans)	BC114629	U	5340	8789	2750	2244	51.4981	25.532	143	66	5.2	2.9	12.78	3.8	-2.694	-2.747	-2.861	-2.875	-2.488	-2.754	-0.729	-2.447
T27B11	HORF51008B11	LAMB1	LAMB1	laminin, beta 1	BC113455	U	8776	9661	2460	778	28.031	8.053	103	31	4.19	4	7.31	2.5	3.906	1.908	4.174	1.919	3.67	0.521	3.986	0.04
T27C1	HORF51008C1	TDRD5	TDRD5	tudor domain containing 5	BC130532	U	5382	3936	1252	227	23.2627	5.767	43	17	3.43	7.5	10.51	3.5	1.469	2.587	1.756	1.673	1.351	-1.369	-0.79	-3.004
T27C2	HORF51008C2	ZNF217	ZNF217	zinc finger protein 217	BC113427	U	8350	6438	29	0	0.3473	0	2	0	6.9	0	8.24	2.6	NA	NA	NA	NA	NA	NA	NA	NA
T27C3	HORF51008C3	PRDM10	PRDM10	PR domain containing 10	BC117415	U	9327	5534	0	0	0	0	0	0	0	0	7.46	2.8	NA	NA	NA	NA	NA	NA	NA	NA
T27C4	HORF51008C4	SMARCC1	SMARCC1	SWI/SNF related, matrix associated, actin dependent regulator of chromatin, subfamily c, member 1	BC113465	U	10579	8160	0	0	0	0	0	0	0	0	8.09	1.8	NA	NA	NA	NA	NA	NA	NA	NA
T27C5	HORF51008C12	ZEB1	ZEB1	zinc finger E-box binding homeobox 1	BC112392	U	5314	4972	233	0	4.3846	0	20	0	8.58	0	6.49	2	10.848	NA	10.575	NA	8.758	NA	6.548	NA
T27C6	HORF51008C6	CCAR1	CCAR1	cell division cycle and apoptosis regulator 1	BC130626	U	3950	3745	2195	1828	55.5696	48.812	131	47	5.97	2.6	11.85	4.2	0.254	-4.068	0.234	-3.522	1.163	-3.263	2.175	-2.694
T27C7	HORF51008C7	BRIP1	BRIP1	BRCA1 interacting protein C-terminal helicase 1	BC101472	U	6124	7500	1451	359	23.6937	4.787	62	16	4.27	4.5	8.73	2.8	3.282	1.197	3.301	1.75	2.83	1.297	1.492	0.553
T27C8	HORF51008C8	AOX1	AOX1	aldehyde oxidase 1	BC117179	U	4469	7662	2367	2047	52.9649	26.716	97	59	4.1	2.9	13.8	4	-4.362	-3.131	-4.578	-2.622	-3.74	-2.445	-2.865	-2.366
T27C9	HORF51008C9	FYCO1	FYCO1	FYVE and coiled-coil domain containing 1	BC101468	U	4632	5550	2485	1542	53.6485	27.784	144	57	5.79	3.7	11.41	4.2	0.285	-1.705	0.182	-1.678	1.105	-1.056	2.908	-1.389
T27C10	HORF51008C10	PCF11	PCF11	PCF11, cleavage and polyadenylation factor subunit, homolog (S. cerevisiae)	BC065384	U	5821	6038	2173	1217	37.3304	20.156	64	49	2.95	4	9.81	3.6	-1.361	0.137	-0.963	-0.082	-0.654	0.401	-0.774	1.776
T27C11	HORF51008C11	DOCK2	DOCK2	dedicator of cytokinesis 2	BC113457	U	9236	9422	2842	871	30.7709	9.244	131	43	4.61	4.9	6.46	3.1	5.367	2.59	5.337	3.099	5.259	1.905	5.253	3.774
T27D1	HORF51008D1	ATP7B	ATP7B	ATPase, Cu++ transporting, beta polypeptide	BC117200	U	5237	3926	3063	1049	58.4877	26.719	163	61	5.32	5.8	12.01	2.8	-1.876	5.334	-1.878	6.275	-0.343	5.751	1.346	4.434
T27D2	HORF51008D2	UBA6	UBA6	ubiquitin-like modifier activating enzyme 6	BC126484	U	4254	4478	1288	364	30.2774	8.129	34	16	2.64	4.4	9.61	2.8	1.078	1.173	1.576	1.377	1.243	0.587	-0.079	-1.35
T27D3	HORF51008D3	ADCY4	ADCY4	adenylate cyclase 4	BC117473	U	8279	6298	2681	1402	32.3831	22.261	144	25	5.37	1.8	10.63	2.7	0.511	-2.793	0.447	-3.051	-0.541	-3.36	-0.992	-3.344
T27D4	HORF51008D4	PLEKHG4	PLEKHG4	pleckstrin homology domain containing, family G (with RhoGef domain) member 4	BC054486	U	5706	4581	2534	1927	44.4094	42.065	117	30	4.62	1.6	9.9	3	0.136	-4.385	0.139	-4.768	0.686	-4.777	1.362	-4.314
T27D5	HORF51008D12	FAM120A	FAM120A	family with sequence similarity 120A	BC111736	U	11398	9877	273	0	2.3952	0	20	0	7.33	0	5.82	1.4	10.175	NA	9.403	NA	6.875	NA	4.189	NA
T27D6	HORF51008D6	ITGAM	ITGAM	integrin, alpha M (complement component 3 receptor 3 subunit)	BC096346	U	4483	3897	2421	1844	54.004	47.318	171	35	7.06	1.9	15.18	4.2	-1.823	-5.63	-2.987	-5.686	-2.769	-5.652	-1.595	-5.959
T27D7	HORF51008D7	RGS22	RGS22	regulator of G-protein signaling 22	BC036665	U	3252	5644	1771	1509	54.4588	26.736	51	51	2.88	3.4	11.48	3.3	-1.738	-0.392	-1.513	-0.14	-1.031	-1.076	-1.452	-0.788
T27D8	HORF51008D8	IBTK	IBTK	inhibitor of Bruton agammaglobulinemia tyrosine kinase	BC113696	U	4186	7372	2019	824	48.2322	11.177	55	27	2.72	3.3	10.98	2.2	-2.383	1.541	-1.681	1.393	-1.49	1.197	-1.249	1.177
T27D9	HORF51008D9	GRIN2B	GRIN2B	glutamate receptor, ionotropic, N-methyl D-aspartate 2B	BC113618	U	3936	6900	2492	2125	63.313	30.797	82	77	3.29	3.6	9.63	4	-1.389	-1.434	-1.195	-1.62	-1.064	-2.39	-1.018	-2.79
T27D10	HORF51008D10	GLI3	GLI3	GLI family zinc finger 3	BC113616	U	4924	6803	2138	748	43.42	10.995	68	33	3.18	4.4	11.13	2.9	-2.221	1.774	-2.317	2.21	-1.718	2.743	-1.623	4.882
T27D11	HORF51008D11	MCM3AP	MCM3AP	minichromosome maintenance complex component 3 associated protein	BC104958	U	6818	10075	2912	592	42.7105	5.876	135	30	4.64	5.1	9.96	2.4	0	3.562	0	2.925	-1.118	1.617	-0.698	-0.02
T27E1	HORF51008E1	PITRM1	PITRM1	pitrilysin metallopeptidase 1	BC113369	U	7801	5977	0	0	0	0	0	0	0	0	6.88	2.6	NA	NA	NA	NA	NA	NA	NA	NA
T27E2	HORF51008E2	KIF11	KIF11	kinesin family member 11	BC126211	U	3768	5344	346	166	9.1826	3.106	20	7	5.78	4.2	11.98	3.7	6.213	-0.254	6.833	-0.62	6.339	-1.809	3.532	-1.074
T27E3	HORF51008E3	CASR	CASR	calcium-sensing receptor	BC112236	U	2903	3060	1263	642	43.5067	20.98	22	15	1.74	2.3	7.87	3.6	1.322	-2.312	1.744	-2.185	1.107	-3.032	0	-4.373
T27E4	HORF51008E4	LAMC2	LAMC2	laminin, gamma 2	BC112286	U	4464	5234	481	174	10.7751	3.324	23	4	4.78	2.3	9.24	3.1	6.077	-1.241	6.154	-1.223	5.024	-2.147	2.577	-3.115
T27E5	HORF51008E12	PTPRH	PTPRH	protein tyrosine phosphatase, receptor type, H	BC111716	U	3161	3584	2013	1780	63.6824	49.665	240	53	11.92	3	17.94	4.5	1.142	-3.724	2.618	-3.605	5.829	-3.454	11.299	-1.412
T27E6	HORF51008E6	SMC1B	SMC1B	structural maintenance of chromosomes 1B	BC126208	U	4270	4911	2529	2204	59.2272	44.879	237	54	9.37	2.5	13.38	3.5	1.152	-3.265	2.117	-3.864	4.005	-3.5	7.45	-2.874
T27E7	HORF51008E7	ZNF592	ZNF592	zinc finger protein 592	BC112232	U	3969	5321	2181	1834	54.9509	34.467	121	48	5.55	2.6	10.85	3.9	1.389	-3.534	0	-3.371	-0.205	-3.02	0.712	-2.059
T27E8	HORF51008E8	IGF1R	IGF1R	insulin-like growth factor 1 receptor	BC113610	U	3140	5381	2009	1543	63.9809	28.675	60	48	2.99	3.1	11.32	3.6	-1.903	-1.666	-1.722	-1.826	-1.59	-1.978	-1.38	-1.211
T27E9	HORF51008E9	ERCC6	ERCC6	excision repair cross-complementing rodent repair deficiency, complementation group 6	BC127104	U	3642	5664	1950	1134	53.542	20.021	33	55	1.69	4.9	9.81	4.6	-2.425	-0.264	-2.013	-0.38	-1.641	-1.144	-2.109	1.122
T27E10	HORF51008E10	TIAM1	TIAM1	T-cell lymphoma invasion and metastasis 1	BC117192	U	3779	6212	1969	877	52.1037	14.118	70	57	3.56	6.5	10.77	3.8	-1.245	3.528	-0.999	3.887	-1.583	3.973	-1.517	4.814
T27E11	HORF51008E11	EXPH5	EXPH5	exophilin 5	BC113119	U	7319	7533	2804	387	38.3112	5.137	123	19	4.39	4.9	9.06	2.8	0.885	1.829	0.951	1.663	0.412	0.618	-1.382	-0.419
T27F1	HORF51008F1	ITGA2B	ITGA2B	integrin, alpha 2b (platelet glycoprotein IIb of IIb/IIIa complex, antigen CD41)	BC117443	U	7866	4664	119	0	1.5128	0	10	0	8.4	0	7.03	3	9.834	NA	9.342	NA	8.214	NA	4.796	NA
T27F2	HORF51008F2	VARS2	VARS2	valyl-tRNA synthetase 2, mitochondrial (putative)	BC113605	U	4131	4616	2396	1362	58.0005	29.506	61	65	2.55	4.8	8.82	3.7	-1.044	1.413	-1.112	1.124	-0.646	0.715	-0.566	1.939
T27F3	HORF51008F3	ZNF827	ZNF827	zinc finger protein 827	BC117407	U	3032	3981	1810	1507	59.6966	37.855	36	31	1.99	2.1	10.97	2.1	-2.62	-0.655	-1.971	-0.933	-1.477	-1.465	-1.483	-2.134
T27F4	HORF51008F4	STXBP5	STXBP5	syntaxin binding protein 5 (tomosyn)	BC113382	U	5463	5391	0	0	0	0	0	0	0	0	6.75	3.1	NA	NA	NA	NA	NA	NA	NA	NA
T27F5	HORF51008F12	OAS3	OAS3	2'-5'-oligoadenylate synthetase 3, 100kDa	BC113746	U	7817	7704	958	192	12.2553	2.492	39	11	4.07	5.7	8.03	2.6	5.118	2.106	5.593	0.836	4.301	-0.255	2.136	-2.702
T27F6	HORF51008F6	KIAA1033	KIAA1033	KIAA1033	BC104992	U	3479	4677	1928	1753	55.4182	37.481	56	55	2.9	3.1	11.28	3.9	-1.707	-2.29	-2.125	-2.157	-1.687	-2.861	-2.326	-0.987
T27F7	HORF51008F7	ZNF423	ZNF423	zinc finger protein 423	BC112317	U	3961	5183	1847	1804	46.6296	34.806	44	55	2.38	3	11.12	2.9	-2.208	-0.267	-2.336	0.149	-2.34	0.074	-2.077	1.57
T27F8	HORF51008F8	RGAG1	RGAG1	retrotransposon gag domain containing 1	BC113670	U	2920	4948	596	213	20.411	4.305	9	12	1.51	5.6	6.28	2.6	4.58	2.204	4.913	2.159	4.089	0.773	2.346	-1.397
T27F9	HORF51008F9	PTPRD	PTPRD	protein tyrosine phosphatase, receptor type, D	BC106714	U	3992	5731	2066	1368	51.7535	23.87	46	53	2.23	3.9	10.54	3.7	-2.818	-0.282	-2.161	0.026	-1.902	0.484	-1.528	0
T27F10	HORF51008F10	UNC13B	UNC13B	unc-13 homolog B (C. elegans)	BC111781	U	3967	6442	1939	1338	48.8782	20.77	64	75	3.3	5.6	9.42	3.7	-0.172	2.948	0.023	3.837	0.44	3.749	-0.02	6.44
T27F11	HORF51008F11	CKAP5	CKAP5	cytoskeleton associated protein 5	BC120869	U	6544	8189	1820	369	27.8117	4.506	75	20	4.12	5.4	9.02	2.6	2.351	2.698	2.617	2.032	2.763	1.03	3.719	-0.556
T27G1	HORF51008G1	KIAA0528	KIAA0528	KIAA0528	BC117143	U	4414	4494	1419	522	32.1477	11.615	58	38	4.09	7.3	10.15	2.9	1.754	5.331	2.217	5.531	3.16	3.333	3.984	4.116
T27G2	HORF51008G2	LRIG2	LRIG2	leucine-rich repeats and immunoglobulin-like domains 2	BC117368	U	7434	6218	0	0	0	0	0	0	0	0	6.47	3.9	NA	NA	NA	NA	NA	NA	NA	NA
T27G3	HORF51008G3	CACNA2D1	CACNA2D1	calcium channel, voltage-dependent, alpha 2/delta subunit 1	BC117468	U	8072	6031	0	0	0	0	0	0	0	0	7.88	2.8	NA	NA	NA	NA	NA	NA	NA	NA
T27G4	HORF51008G4	STXBP5	STXBP5	syntaxin binding protein 5 (tomosyn)	BC113408	U	5179	4710	0	0	0	0	0	0	0	0	5.87	3.2	NA	NA	NA	NA	NA	NA	NA	NA
T27G5	HORF51008D5	MSH3	MSH3	mutS homolog 3 (E. coli)	BC130436	U	7691	5141	44	0	0.5721	0	1	0	2.27	0	6.73	3.1	NA	NA	NA	NA	NA	NA	NA	NA
T27G6	HORF51008G6	BAIAP3	BAIAP3	BAI1-associated protein 3	BC104966	U	3413	4955	1987	1824	58.2186	36.811	71	59	3.57	3.2	9.96	4.5	-0.194	-3.199	-0.184	-3.449	0.561	-2.776	1.142	-0.793
T27G7	HORF51008G7	ZNF536	ZNF536	zinc finger protein 536	BC132720	U	2704	3383	1771	1814	65.4956	53.621	109	52	6.15	2.9	15.22	3.3	-2.305	-1.708	-2.255	-1.585	-1.096	-0.838	0.627	1.268
T27G8	HORF51008G8	UACA	UACA	uveal autoantigen with coiled-coil domains and ankyrin repeats	BC113407	U	3150	5875	1795	1535	56.9841	26.128	40	59	2.23	3.8	9.45	3.5	-1.653	0.033	-1.456	0.757	-1.218	1.194	-2.216	1.988
T27G9	HORF51008G9	MAPKBP1	MAPKBP1	mitogen-activated protein kinase binding protein 1	BC114493	U	3951	5568	2117	1847	53.5814	33.172	92	95	4.35	5.1	8.89	4.2	1.07	1.269	1.202	1.523	2.025	2.438	2.596	4.942
T27G10	HORF51008G10	C5	C5	complement component 5	BC113740	U	3962	6096	1851	1459	46.7188	23.934	95	76	5.13	5.2	9.95	3.5	1.249	3.037	1.612	3.61	1.689	5.112	2.423	7.921
T27G11	HORF51008G11	PHF3	PHF3	PHD finger protein 3	BC113650	U	6068	7492	1796	616	29.5979	8.222	87	41	4.84	6.7	10.93	2.7	1.2	5.401	1.801	4.636	2.382	3.513	2.754	4.2
T27H1	HORF51008H1	FBXO18	FBXO18	F-box protein, helicase, 18	BC113377	U	4902	4634	1015	367	20.7058	7.92	42	27	4.14	7.4	10.63	4.1	2.913	2.502	2.603	2.885	2.823	2.5	3.068	1.683
T27H2	HORF51008H2	PIK3CA	PIK3CA	phosphoinositide-3-kinase, catalytic, alpha polypeptide	BC113601	U	7795	5970	59	0	0.7569	0	3	0	5.08	0	9.59	3.3	NA	NA	NA	NA	NA	NA	NA	NA
T27H3	HORF51008H3	REST	REST	RE1-silencing transcription factor	BC132859	U	6227	5833	967	138	15.5291	2.366	47	10	4.86	7.2	10.29	2.7	3.897	2.717	3.728	0.74	3.235	-1.504	1.709	-2.525
T27H4	HORF51008H4	WDR6	WDR6	WD repeat domain 6	BC113467	U	15095	11553	0	0	0	0	0	0	0	0	6.02	1.7	NA	NA	NA	NA	NA	NA	NA	NA
T27H6	HORF51008H6	PTPRO	PTPRO	protein tyrosine phosphatase, receptor type, O	BC126201	U	6192	5228	2357	694	38.0652	13.275	110	39	4.67	5.6	11.24	3.4	-0.181	2.548	0.187	2.656	-0.687	1.088	-1.587	1.916
T27H7	HORF51008H7	FRMPD4	FRMPD4	FERM and PDZ domain containing 4	BC113702	U	6394	5603	202	0	3.1592	0	11	0	5.45	0	7.33	3	8.348	NA	7.802	NA	6.361	NA	3.199	NA
T27H8	HORF51008H8	NCOA3	NCOA3	nuclear receptor coactivator 3	BC119001	U	8733	8358	968	161	11.0844	1.926	49	20	5.06	12.4	7.55	1.8	6.555	9.658	6.513	9.41	6.185	7.731	4.217	6.545
T27H9	HORF51008H9	BAI3	BAI3	brain-specific angiogenesis inhibitor 3	BC111720	U	7991	7373	1548	232	19.3718	3.147	65	30	4.2	12.9	9.22	2.5	2.942	9.432	3.026	9.97	1.773	9.288	0.027	10.655
T27H10	HORF51008H10	POLR1A	POLR1A	polymerase (RNA) I polypeptide A, 194kDa	BC117173	U	9038	7912	3418	673	37.8181	8.506	146	31	4.27	4.6	8.84	2	0.31	4.304	-0.206	4.147	-0.203	3.691	0.225	1.878
T27H11	HORF51008H11	SETD2	SETD2	SET domain containing 2	BC117162	U	10982	8423	288	0	2.6225	0	29	0	10.07	0	5.6	1.7	12.493	NA	12.513	NA	10.61	NA	9.098	NA
T28A1	HORF51017A1	HIST1H2BD	HIST1H2BD	histone cluster 1, H2bd	BC096122	U	11215	5238	772	241	6.8836	4.601	25	12	3.24	5	3.59	1.4	9.454	3.939	8.7865	4.27	8.4855	2.42	6.017	-0.395
T28A2	HORF51017A2	RPL23AP13	RPL23AP32	ribosomal protein L23a pseudogene 13	BC096706	U	9504	7476	1619	633	17.0349	8.467	38	25	2.35	3.9	7.2	2.2	1.814	2.232	2.5555	1.413	3.0605	1.771	2.734	1.691
T28A3	HORF51017A3	SYCN	SYCN	syncollin	BC121075	U	6515	4149	2808	1505	43.1005	36.274	93	62	3.31	4.1	10.82	2.8	-3.453	2.429	-4.0205	1.997	-3.1775	1.827	-2.612	1.966
T28A4	HORF51017A4	LOC148413	LOC148413	hypothetical LOC148413	BC112998	U	4575	3139	1582	1085	34.5792	34.565	98	34	6.19	3.1	12.96	4.1	1.156	-2.449	2.9475	-2.349	5.0785	-1.446	7.294	-1.437
T28A5	HORF51017A5	C21orf88	C21orf88	chromosome 21 open reading frame 88	BC119737	U	5640	4134	2209	1142	39.1667	27.625	118	36	5.34	3.2	10.64	3	1.607	-0.502	3.3255	-1.438	5.5595	-1.244	7.599	-0.9
T28A6	HORF51017A6	SYNC	SYNC	syncoilin, intermediate filament protein	BC119700	U	6463	4476	2752	1679	42.5808	37.511	229	62	8.32	3.7	8.43	2.8	6.049	1.359	6.2925	0.995	7.5965	1.534	10.858	1.726
T28A7	HORF51017A7	CORT	CORT	cortistatin	BC119724	U	4804	4062	2014	781	41.9234	19.227	22	44	1.09	5.6	9.53	2.9	-3.1	3.702	-2.1745	4.22	-1.4185	4.372	-2.017	2.618
T28A8	HORF51017A8	NKAIN1	NKAIN1	Na+/K+ transporting ATPase interacting 1	BC098249	U	14797	9526	1165	228	7.8732	2.393	10	3	0.86	1.3	2.52	0.7	6.181	0.248	6.2155	-0.977	4.8425	-1.022	2.341	-5.819
T28A9	HORF51017A9	H2BFWT	H2BFWT	H2B histone family, member W, testis-specific	BC121816	U	8567	5805	1821	876	21.256	15.09	156	40	8.57	4.6	7.55	2.4	9.816	3.418	11.4285	3.463	13.7925	5.21	16.315	5.828
T28A10	HORF51017A10	C4orf42	C4orf42	chromosome 4 open reading frame 42	BC120947	U	6893	5408	1952	853	28.3186	15.773	57	37	2.92	4.3	6.35	3.3	3.515	0.88	4.0845	0.69	3.7815	-0.449	2.462	-3.03
T28A11	HORF51017A11	DUSP21	DUSP21	dual specificity phosphatase 21	BC119755	U	7986	7175	2149	1085	26.9096	15.122	52	52	2.42	4.8	5.84	2.1	3.163	5.33	2.6725	3.011	1.9125	2.636	1.202	1.78
T28B1	HORF51017B1	HIST3H2BB	HIST3H2BB	histone cluster 3, H2bb	BC100855	U	9331	5577	1462	538	15.6682	9.647	72	27	4.92	5	8.58	2.3	4.542	3.365	5.8965	1.822	6.5455	1.22	7.585	0.043
T28B2	HORF51017B2	LOC255167	LOC255167	hypothetical LOC255167	BC106918	U	7076	6294	3111	1810	43.9655	28.758	138	72	4.44	4	5.62	2.6	5.706	2.865	5.6885	2.408	4.7425	2.819	3.795	2.56
T28B3	HORF51017B3	RP11-297H3.4	RP11-297H3.4	hypothetical protein LOC284688	BC125144	U	2783	3553	273	103	9.8096	2.899	8	18	2.93	17.5	4.9	2.8	8.268	8.343	8.8405	6.8	8.0365	3.663	6.091	-1.141
T28B4	HORF51017B4	TNP2	TNP2	transition protein 2 (during histone to protamine replacement)	BC096135	U	2777	3110	1367	666	49.2258	21.415	42	27	3.07	4.1	15.39	6	-3.726	-2.916	-2.9115	-2.607	-1.9655	-2.262	-1.472	-3.173
T28B5	HORF51017B5	IL13	IL13	interleukin 13	BC096139	U	5099	3605	2324	1520	45.5776	42.164	76	30	3.27	2	15.78	6.4	-6.93	-7.868	-6.5995	-7.697	-5.6745	-7.026	-4.04	-7.213
T28B6	HORF51017B6	RIPPLY1	RIPPLY1	ripply1 homolog (zebrafish)	BC105692	U	4809	4023	2727	1791	56.7062	44.519	152	68	5.57	3.8	13.98	4.7	-2.72	-2.683	-3.7145	-2.924	-3.3805	-3.313	-2.262	-3.431
T28B7	HORF51017B7	SFRS12IP1	SFRS12IP1	SFRS12-interacting protein 1	BC127085	U	4057	3734	1174	721	28.9376	19.309	22	13	1.87	1.8	12.24	5.4	-1.268	-5.069	-0.3635	-5.28	-0.4635	-5.767	-1.19	-7.349
T28B8	HORF51017B8	NSUN5B	NSUN5P1	NOP2/Sun domain family, member 5 pseudogene 1	BC107112	U	4896	5856	2500	2016	51.0621	34.426	299	104	11.96	5.2	17.86	4.3	-0.973	1.184	0.9525	2.205	4.2555	3.781	11.395	6.845
T28B9	HORF51017B9	C15orf53	C15orf53	chromosome 15 open reading frame 53	BC119016	U	4813	5219	2509	1799	52.1296	34.47	52	42	2.07	2.3	8.59	3.4	-1.995	-3.265	-2.4415	-3.733	-1.6985	-3.685	-1.037	-4.456
T28B10	HORF51017B10	TBRG1	TBRG1	transforming growth factor beta regulator 1	BC109269	U	5723	6329	2461	1316	43.0019	20.793	57	71	2.32	5.4	4.66	2.9	3.837	4.507	3.8765	5.257	3.1525	5.193	1.468	5.816
T28B11	HORF51017B11	PDCD6	PDCD6	programmed cell death 6	BC106706	U	11177	9856	3095	1184	27.6908	12.013	88	38	2.84	3.2	4.58	2.1	5.202	1.809	5.6995	1.201	4.9225	1.076	3.758	0.418
T28C1	HORF51017C1	FAM74A1	FAM74A1	family with sequence similarity 74, member A1	BC118602	U	3747	4187	2244	1316	59.8879	31.431	99	102	4.41	7.8	13.71	3.8	-2.814	6.619	-2.5735	6.731	-2.2895	8.392	-1.694	9.95
T28C2	HORF51017C2	FLJ44881	FLJ44881	FLJ44881	BC119776	U	3304	3361	1298	1430	39.2857	42.547	98	53	7.55	3.7	16.25	6.7	1.05	-5.355	-0.4315	-6.266	-1.5215	-7.229	-1.481	-8.45
T28C3	HORF51017C3	RBP1	RBP1	retinol binding protein 1, cellular	BC121052	U	5560	4943	2299	1713	41.3489	34.655	307	158	13.35	9.2	13.03	3.7	8.714	11.501	10.5355	12.884	14.7875	17.208	20.93	24.545
T28C4	HORF51017C4	CST11	CST11	cystatin 11	BC121080	U	5357	5211	1435	1356	26.7874	26.022	55	36	3.83	2.7	13.72	3.4	-1.098	-2.346	-0.7385	-2.708	-0.5595	-1.899	-0.319	-2.539
T28C5	HORF51017C5	KRTAP12-2	KRTAP12-2	keratin associated protein 12-2	BC120941	U	3563	2526	1810	1234	50.7999	48.852	92	60	5.08	4.9	17.57	8.4	-4.588	-5.226	-3.8655	-5.681	-1.8555	-5.618	0.051	-6.106
T28C6	HORF51017C6	GIP	GIP	gastric inhibitory polypeptide	BC096146	U	5402	3416	2361	1751	43.706	51.259	98	59	4.15	3.4	14.47	5.9	-4.583	-5.262	-5.2265	-6.74	-4.2885	-6.072	-2.955	-5.265
T28C7	HORF51017C7	STELLAR	STELLAR	germ and embryonic stem cell enriched protein STELLA	BC125145	U	4992	5173	2204	1688	44.1506	32.631	183	72	8.3	4.3	12.12	2.9	3.452	2.561	3.5845	1.886	5.5175	0.88	9.067	1.225
T28C8	HORF51017C8	ZNF321	ZNF321P	zinc finger protein 321, pseudogene	BC119627	U	4360	7546	1897	1646	43.5092	21.813	34	46	1.79	2.8	8.04	3.7	-0.465	-2.724	-0.1485	-2.374	0.2355	-2.324	-0.512	-3.455
T28C9	HORF51017C9	TMEM134	TMEM134	transmembrane protein 134	BC125134	U	8009	6056	0	0	0	0	0	0	0	0	4.54	3.3	NA	NA	NA	NA	NA	NA	NA	NA
T28C10	HORF51017C10	MUTED	MUTED	muted homolog (mouse)	BC119644	U	6388	6297	2137	1024	33.4534	16.262	50	39	2.34	3.8	3.15	2.4	7.818	2.185	8.6445	1.204	7.5365	1.454	3.411	0.165
T28C11	HORF51017C11	C6orf184	CCDC162	coiled-coil domain containing 162 pseudogene	BC107113	U	7136	7242	1951	804	27.3402	11.102	43	47	2.2	5.8	8.24	3.6	-0.007	2.562	-0.1935	1.985	-0.1205	2.422	-0.943	0
T28D1	HORF51017D1	C10orf40	C10orf40	chromosome 10 open reading frame 40	BC119749	U	3380	3258	777	146	22.9882	4.481	6	6	0.77	4.1	4.92	3.4	4.44	-0.296	4.7095	-1.032	4.1685	-1.365	2.19	-3.54
T28D2	HORF51017D2	LOC284749	LOC284749	hypothetical protein LOC284749	BC122555	U	4467	4137	2038	1489	45.6235	35.992	106	49	5.2	3.3	12.84	2.9	-0.407	0	-1.9555	0.089	-2.0415	0.207	-1.742	-0.455
T28D3	HORF51017D3	LOC728276	LOC728276	hypothetical LOC728276	BC119018	U	3341	3667	1854	1371	55.4924	37.388	95	33	5.12	2.4	10.49	4.5	2.408	-4.507	1.4215	-5.405	1.1385	-4.679	0.25	-5.879
T28D4	HORF51017D4	LOC284276	LOC284276	hypothetical LOC284276	BC121150	U	3746	3331	2155	1465	57.528	43.981	48	18	2.23	1.2	11.57	3.2	-3.593	-5.099	-3.7405	-5.282	-2.9875	-5.714	-2.709	-6.579
T28D5	HORF51017D5	C8orf71	C8orf71	chromosome 8 open reading frame 71	BC125038	U	3765	3705	2472	1883	65.6574	50.823	78	37	3.16	2	16.94	3	-8.536	-3.344	-8.0335	-4.104	-6.0735	-4.052	-3.322	-5.153
T28D6	HORF51017D6	KGFLP1	KGFLP1	keratinocyte growth factor-like protein 1, pseudogene	BC112977	U	3386	3015	1812	1781	53.5145	59.071	58	34	3.2	1.9	10.99	4.1	-0.594	-5.503	-1.2675	-6.535	-1.4995	-6.623	-1.779	-7.972
T28D7	HORF51017D7	SNRPC	SNRPC	small nuclear ribonucleoprotein polypeptide C	BC121082	U	7446	7027	2651	1832	35.603	26.071	43	36	1.62	2	6.19	2	-0.536	-0.901	0.1755	-1.776	0.1235	-2.192	-0.437	-3.517
T28D8	HORF51017D8	CGB5	CGB5	chorionic gonadotropin, beta polypeptide 5	BC106724	U	5162	5254	2260	1944	43.7815	37	49	46	2.17	2.4	10.34	3.5	-3.269	-3.456	-3.5635	-4.383	-2.6175	-4.061	-2.44	-3.666
T28D9	HORF51017D9	IL17B	IL17B	interleukin 17B	BC113925	U	6517	7835	3022	2145	46.371	27.377	104	38	3.44	1.8	10.36	1.9	-3.156	-1.217	-3.6455	-1.913	-3.5635	-2.165	-3.385	-4.21
T28D10	HORF51017D10	IFNB1	IFNB1	interferon, beta 1, fibroblast	BC096150	U	9995	7130	0	0	0	0	0	0	0	0	0.43	0.9	NA	NA	NA	NA	NA	NA	NA	NA
T28D11	HORF51017D11	MGC2752	MGC2752	hypothetical LOC65996	BC119702	U	9602	8876	0	0	0	0	0	0	0	0	4.62	3.3	NA	NA	NA	NA	NA	NA	NA	NA
T28E1	HORF51017E1	CSHL1	CSHL1	chorionic somatomammotropin hormone-like 1	BC119747	U	5251	4836	2652	1340	50.5047	27.709	414	92	15.61	6.9	19.78	3.6	2.306	5.698	2.4515	6.136	5.2355	8.939	12.695	12.215
T28E2	HORF51017E2	LY6E	LY6E	lymphocyte antigen 6 complex, locus E	BC119708	U	7593	6399	1441	933	18.978	14.58	13	14	0.9	1.5	9.2	1.9	-1.173	-1.687	-0.0115	-2.127	0.3585	-1.757	-0.056	-4.766
T28E3	HORF51017E3	HIST1H3H	HIST1H3H	histone cluster 1, H3h	BC096128	U	6093	5328	1584	1255	25.997	23.555	74	48	4.67	3.8	10.89	2.2	1.427	3.024	1.5355	2.84	0.9995	3.657	1.29	3.656
T28E4	HORF51017E4	LOC285205	LOC285205	hypothetical LOC285205	BC101229	U	3627	3224	1830	1177	50.4549	36.507	19	31	1.04	2.6	7.29	2.2	-0.586	0.231	0.0115	-0.388	0.1205	-1.002	-0.898	-2.819
T28E5	HORF51017E5	FAM12A	EDDM3A	epididymal protein 3A	BC106711	U	3663	3534	455	239	12.4215	6.763	4	8	0.88	3.3	5.27	2.5	5.493	0.064	5.7995	0.028	4.7905	0.003	2.63	-1.06
T28E6	HORF51017E6	DAOA	DAOA	D-amino acid oxidase activator	BC121091	U	2891	2271	1750	1480	60.5327	65.17	338	50	19.31	3.4	22.87	5.3	-2.664	-4.102	-2.2995	-5.162	-2.3825	-5.186	-2.047	-6.243
T28E7	HORF51017E7	FLJ13224	FLJ13224	hypothetical protein FLJ13224	BC118637	U	4341	4667	2644	2155	60.9076	46.175	48	65	1.82	3	8.9	3.3	-3.157	-1.536	-3.0305	-1.692	-2.2205	0.04	-2.167	-1.142
T28E8	HORF51017E8	FERD3L	FERD3L	Fer3-like (Drosophila)	BC101135	U	6748	8169	2997	2455	44.4132	30.053	269	214	8.98	8.7	19.83	4.1	-7.178	10.566	-7.9175	10.792	-6.0365	12.07	-2.285	17.483
T28E9	HORF51017E9	RNF5	RNF5	ring finger protein 5	BC119742	U	3208	4479	1746	1610	54.4264	35.946	202	104	11.57	6.5	22.16	9.6	-1.247	-5.008	-0.9705	-4.889	-2.4255	-4.061	-0.054	-3.952
T28E10	HORF51017E10	C6orf12	ZNRD1AS	ZNRD1 antisense RNA (non-protein coding)	BC112395	U	4575	5623	1622	468	35.4536	8.323	14	43	0.86	9.2	3.73	2.3	3.293	8.987	3.6935	7.673	3.1835	7.564	1.694	5.591
T28E11	HORF51017E11	NXT2	NXT2	nuclear transport factor 2-like export factor 2	BC120984	U	5247	6040	2716	1171	51.7629	19.387	107	79	3.94	6.7	14.62	3.1	-6.211	6.536	-5.0595	6.464	-3.6015	7.417	-0.293	8.816
T28F1	HORF51017F1	KRTAP2-4	KRTAP2-4	keratin associated protein 2-4	BC101147	U	4541	3676	1276	872	28.0995	23.721	84	72	6.58	8.3	17.18	7.7	-0.396	-0.216	-0.6655	0	-0.2135	1.494	0.273	2.792
T28F2	HORF51017F2	HCP5	HCP5	HLA complex P5	BC106759	U	752	651	0	0	0	0	0	0	0	0	2.93	0.6	NA	NA	NA	NA	NA	NA	NA	NA
T28F3	HORF51017F3	LOC255025	LOC255025	hypothetical LOC255025	BC104171	U	3011	2902	1038	597	34.4736	20.572	7	10	0.67	1.7	5.47	2.5	2.978	-2.1	3.2115	-2.578	2.3125	-2.84	0.518	-7.129
T28F4	HORF51017F4	CLC	CLCF1	cardiotrophin-like cytokine factor 1	BC119711	U	2838	3875	1544	1680	54.4045	43.355	182	282	11.79	16.8	18.08	7.9	2.859	12.652	5.0175	13.273	8.3045	17.372	12.111	26.218
T28F5	HORF51017F5	C5orf49	C5orf49	chromosome 5 open reading frame 49	BC104205	U	4063	4006	2468	2061	60.7433	51.448	193	95	7.82	4.6	15.05	4.4	-2.093	-0.373	-2.4975	-0.832	-0.6945	-0.6	1.857	0.662
T28F6	HORF51017F6	KRTAP9-4	KRTAP9-4	keratin associated protein 9-4	BC121094	U	5154	6386	1270	529	24.6411	8.284	27	21	2.13	4	6.59	2.6	3.073	1.232	2.8085	0.423	2.2975	0.099	0.552	-0.302
T28F7	HORF51017F7	FLJ31222	FLJ31222	hypothetical LOC388387	BC122868	U	3004	3050	1897	1755	63.1491	57.541	248	41	13.07	2.3	15.72	3.6	0.007	-3.54	-0.9795	-3.196	-0.5985	-2.22	-0.051	-1.49
T28F8	HORF51017F8	LOC653166	OR1D4	olfactory receptor, family 1, subfamily D, member 4 (gene/pseudogene)	BC118668	U	6080	6645	60	0	0.9868	0	1	0	1.67	0	1.89	1.4	NA	NA	NA	NA	NA	NA	NA	NA
T28F9	HORF51017F9	RNF5	RNF5	ring finger protein 5	BC119741	U	6902	6976	2633	1062	38.1484	15.224	184	35	6.99	3.3	16.54	1.8	-3.844	2.963	-3.3815	1.794	-3.7665	2.399	-2.408	1.719
T28F10	HORF51017F10	SSX3	SSX3	synovial sarcoma, X breakpoint 3	BC103862	U	11383	7599	489	0	4.2959	0	19	0	3.89	0	1.55	1.3	13.224	NA	12.9135	NA	12.1345	NA	7.608	NA
T28F11	HORF51017F11	CXXC4	CXXC4	CXXC finger 4	BC119751	U	12047	8976	313	0	2.5982	0	10	0	3.19	0	8.22	2	6.385	NA	6.8145	NA	5.7105	NA	2.619	NA
T28G1	HORF51017G1	PROK2	PROK2	prokineticin 2	BC098162	U	3802	3219	1337	940	35.1657	29.202	89	43	6.66	4.6	15.46	6.5	0.451	-3.223	0.0615	-2.699	-0.7995	-2.775	-1.386	-2.973
T28G2	HORF51017G2	LY6G6D	LY6G6D	lymphocyte antigen 6 complex, locus G6D	BC125138	U	3129	5383	1814	1897	57.9738	35.241	76	48	4.19	2.5	13.61	4.4	-2.015	-4.74	-3.1555	-4.819	-2.8315	-4.248	-2.56	-4.744
T28G3	HORF51017G3	HIST1H3F	HIST1H3F	histone cluster 1, H3f	BC096131	U	3257	5481	949	1173	29.1372	21.401	66	68	6.95	5.8	18.28	5.7	0.251	-0.66	-0.2005	-1.174	-0.8235	0	-0.694	1.333
T28G4	HORF51017G4	CSF2	CSF2	colony stimulating factor 2 (granulocyte-macrophage)	BC113999	U	6586	4441	0	0	0	0	0	0	0	0	4.49	2.9	NA	NA	NA	NA	NA	NA	NA	NA
T28G5	HORF51017G5	PLA2G1B	PLA2G1B	phospholipase A2, group IB (pancreas)	BC106725	U	3383	3433	1414	1302	41.7972	37.926	107	51	7.57	3.9	13.15	4.3	3.122	-1.418	2.4875	-1.567	2.9255	-0.253	3.968	-0.135
T28G6	HORF51017G6	CDX1	CDX1	caudal type homeobox 1	BC096252	U	14928	8916	0	0	0	0	0	0	0	0	2.55	1	NA	NA	NA	NA	NA	NA	NA	NA
T28G7	HORF51017G7	C2orf50	C2orf50	chromosome 2 open reading frame 50	BC120930	U	4014	3863	2227	1926	55.4808	49.858	109	113	4.89	5.9	17.24	6.5	-5.888	-1.835	-5.2835	-3.293	-3.5505	-1.953	-0.806	0.088
T28G8	HORF51017G8	PRDM7	PRDM7	PR domain containing 7	BC107033	U	4097	3986	2348	1611	57.3102	40.416	168	58	7.16	3.6	15.55	3.7	-3.635	-1.011	-2.9275	-0.754	-1.0835	-0.108	2.249	0.892
T28G9	HORF51017G9	RWDD3	RWDD3	RWD domain containing 3	BC125142	U	3843	4498	2082	1751	54.1764	38.928	133	67	6.39	3.8	11.64	3	0.446	1.281	2.1535	1.892	3.6075	2.263	7.438	3.892
T28G10	HORF51017G10	IFNA10	IFNA10	interferon, alpha 10	BC103972	U	6480	5822	685	89	10.571	1.529	14	5	2.04	5.6	1.55	1.4	10.18	2.506	10.5535	1.47	8.9935	0.556	5.308	-2.187
T28G11	HORF51017G11	FLJ37201	FLJ37201	hypothetical protein FLJ37201	BC112983	U	5109	5730	2308	1309	45.1752	22.845	94	61	4.07	4.7	13.85	4	-3.606	0.379	-4.1055	0.534	-3.9735	-0.014	-3.771	-0.301
T28H1	HORF51017H1	LOC729862	LOC729862	striatin, calmodulin binding protein pseudogene	BC121074	U	3519	3393	1899	1032	53.9642	30.416	90	44	4.74	4.3	8.58	3.8	2.883	0.045	2.9125	0.025	3.3585	1.074	3.521	0.364
T28H2	HORF51017H2	NBLA00301	NBLA00301	Nbla00301	BC122524	U	5036	5204	2681	1490	53.2367	28.632	122	73	4.55	4.9	12.74	2.5	-2.87	5.129	-3.3205	5.619	-3.0955	5.731	-2.698	7.367
T28H3	HORF51017H3	HIST1H3B	HIST1H3B	histone cluster 1, H3b	BC096132	U	6968	6168	1780	720	25.5454	11.673	89	34	5	4.7	10.43	2	1.952	4.427	2.0715	4.51	2.0455	5.086	3.506	5.676
T28H4	HORF51017H4	FKBP1A	FKBP1A	FK506 binding protein 1A, 12kDa	BC119732	U	9604	6363	3508	827	36.5264	12.997	124	38	3.53	4.6	5.87	1.6	3.664	5.886	4.6375	5.461	4.2455	6.65	2.885	6.603
T28H5	HORF51017H5	CAV3	CAV3	caveolin 3	BC102036	U	13840	7541	0	0	0	0	0	0	0	0	1.22	0.7	NA	NA	NA	NA	NA	NA	NA	NA
T28H6	HORF51017H6	SSX4	SSX4	synovial sarcoma, X breakpoint 4	BC103864	U	10549	5780	1695	211	16.0679	3.651	18	4	1.06	1.9	6.04	1.3	1.136	-0.041	1.5855	-0.308	1.3175	-0.153	0.242	-0.848
T28H7	HORF51017H7	C21orf58	C21orf58	chromosome 21 open reading frame 58	BC121008	U	8032	5557	3571	1432	44.4597	25.769	101	36	2.83	2.5	5.99	1.6	1.569	1.968	1.0995	2.143	-0.4785	1.097	-0.709	-0.386
T28H8	HORF51017H8	SLMO1	SLMO1	slowmo homolog 1 (Drosophila)	BC106750	U	8909	7000	2888	656	32.4167	9.371	45	31	1.56	4.7	6.11	1.9	-0.42	4.439	-0.9295	3.721	-1.0565	2.978	-1.714	1.1
T28H9	HORF51017H9	FAM9B	FAM9B	family with sequence similarity 9, member B	BC120955	U	7581	6684	1701	420	22.4377	6.284	59	20	3.47	4.8	4.51	1.8	7.31	3.679	7.5515	3.474	7.0125	0.882	6.27	-1.241
T28H10	HORF51017H10	IFNA6	IFNA6	interferon, alpha 6	BC098357	U	8674	6579	186	0	2.1443	0	9	0	4.84	0	1.1	1.4	15.021	NA	14.9885	NA	11.9395	NA	5.07	NA
T29A1	HORF41004A1	FLJ10781	PNMAL1	PNMA-like 1	AM392614.1	U	7054	4070	843	135	11.9507	3.317	31	7	3.68	5.2	6.7	2.9	4.108	1.552	4.119	0.668	2.163	-1.745	-1.36	-2.63
T29A2	HORF41004A2	WDR37	WDR37	WD repeat domain 37	AM392677.1	U	8151	4968	135	0	1.6562	0	6	0	4.44	0	7.37	3.3	6.849	NA	6.816	NA	4.65	NA	1.145	NA
T29A3	HORF41004A3	SAP130	SAP130	Sin3A-associated protein, 130kDa	AM393228.1	U	8936	5870	421	0	4.7113	0	21	0	4.99	0	6.71	2.2	6.6	NA	6.135	NA	3.512	NA	-0.665	NA
T29A4	HORF41004A4	TMEM117	TMEM117	transmembrane protein 117	AM393749.1	U	11813	7324	615	0	5.2061	0	11	0	1.79	0	3.56	1.1	5.634	NA	6.232	NA	5.04	NA	2.923	NA
T29A5	HORF41004A5	USP44	USP44	ubiquitin specific peptidase 44	AM392541.1	U	6450	4078	1993	443	30.8992	10.863	43	23	2.16	5.2	7.79	2.8	-1.339	3.082	-0.234	2.596	-0.339	2.203	-0.153	2.05
T29A6	HORF41004A6	SERP1	SERP1	stress-associated endoplasmic reticulum protein 1	AM393259.1	U	4559	4104	2159	1358	47.3569	33.09	107	69	4.96	5.1	19.88	5.1	-9.281	-0.099	-8.977	-0.094	-8.472	0.811	-6.493	1.86
T29A7	HORF41004A7	DKFZp434P211	POM121L9P	POM121 membrane glycoprotein-like 9, pseudogene	AM392888.1	U	5069	4399	1836	561	36.2202	12.753	76	27	4.14	4.8	8.38	2.7	1.575	3.007	2.936	2.051	2.888	1.232	3.207	-0.106
T29A8	HORF41004A8	YIPF1	YIPF1	Yip1 domain family, member 1	AM392794.1	U	10520	7671	0	0	0	0	0	0	0	0	5.02	2.5	NA	NA	NA	NA	NA	NA	NA	NA
T29A9	HORF41004A9	RNF146	RNF146	ring finger protein 146	AM393788.1	U	8075	6934	2529	1065	31.3189	15.359	154	28	6.09	2.6	11.32	2.9	0.055	-0.624	1.34	-0.313	2.194	-0.871	6.09	0.052
T29A10	HORF41004A10	SLC25A31	SLC25A31	solute carrier family 25 (mitochondrial carrier; adenine nucleotide translocator), member 31	AM393262.1	U	11245	7988	901	205	8.0124	2.566	15	9	1.66	4.4	3.54	1.7	5.296	2.953	5.679	2.104	3.993	1.307	1.832	0.676
T29A11	HORF41004A11	SERP1	SERP1	stress-associated endoplasmic reticulum protein 1	AM392789.1	U	6144	7856	2200	1121	35.8073	14.269	108	60	4.91	5.4	11.97	2.7	-1.761	5.463	-0.255	6.434	0.123	7.22	1.549	9.928
T29B1	HORF41004B1	REXO2	REXO2	REX2, RNA exonuclease 2 homolog (S. cerevisiae)	AM392652.1	U	3960	4163	1979	1208	49.9747	29.018	133	55	6.72	4.6	14.13	3	-1.747	3.04	-1.062	4.386	-1.025	4.653	0.508	5.254
T29B2	HORF41004B2	ANKRD27	ANKRD27	ankyrin repeat domain 27 (VPS9 domain)	AM393863.1	U	7673	5692	2036	562	26.5346	9.874	74	15	3.63	2.7	6.95	1.9	1.848	1.225	2.209	1.265	2.027	0.575	1.636	0.597
T29B3	HORF41004B3	AHI1	AHI1	Abelson helper integration site 1	AM393493.1	U	5584	4178	283	0	5.0681	0	10	0	3.53	0	6.66	3.1	5.793	NA	5.283	NA	3.94	NA	1.648	NA
T29B4	HORF41004B4	RNF146	RNF146	ring finger protein 146	AM392718.1	U	5409	3765	2976	1587	55.0194	42.151	144	40	4.84	2.5	11.34	3.2	-3.313	-1.575	-2.512	-1.721	-2.768	-2.39	-1.508	-3.257
T29B5	HORF41004B5	UBE1DC1	UBA5	ubiquitin-like modifier activating enzyme 5	AM393124.1	U	4160	3755	2410	1703	57.9327	45.353	95	39	3.94	2.3	11.83	4.1	-3.845	-3.765	-4.374	-4.038	-4.26	-3.944	-3.103	-3.945
T29B6	HORF41004B6	ATP5L	ATP5L	ATP synthase, H+ transporting, mitochondrial Fo complex, subunit G	AM393064.1	U	5366	4872	2564	1962	47.7823	40.271	101	49	3.94	2.5	13.31	3.3	-5.896	-2.072	-5.655	-2.976	-5.476	-2.639	-3.582	-1.717
T29B7	HORF41004B7	LIMK2	LIMK2	LIM domain kinase 2	AM393090.1	U	7397	7123	2677	860	36.1903	12.074	66	14	2.47	1.6	8.86	2.3	-3.116	-1.349	-2.378	-1.779	-2.059	-2.436	-1.394	-4.185
T29B8	HORF41004B8	NDUFC2	NDUFC2	NADH dehydrogenase (ubiquinone) 1, subcomplex unknown, 2, 14.5kDa	AM392713.1	U	12287	8376	1435	173	11.679	2.065	38	11	2.65	6.4	4.31	0.8	5.021	8.499	5.518	8.598	3.911	6.179	2.768	4.495
T29B9	HORF41004B9	C4orf13	SLC10A7	solute carrier family 10 (sodium/bile acid cotransporter family), member 7	AM392861.1	U	4962	5924	2043	2017	41.1729	34.048	135	59	6.61	2.9	15.18	4.9	-2.613	-4.055	-3.399	-4.567	-4.188	-4.677	-4.501	-3.56
T29B10	HORF41004B10	FOXRED1	FOXRED1	FAD-dependent oxidoreductase domain containing 1	AM393709.1	U	6961	7180	2192	1304	31.4897	18.162	65	46	2.97	3.5	10.63	3.5	-3.508	0	-2.265	0.531	-2.44	0.635	-2.864	0.743
T29B11	HORF41004B11	DNAJB6	DNAJB6	DnaJ (Hsp40) homolog, subfamily B, member 6	AM393348.1	U	8717	6902	3052	1308	35.012	18.951	130	42	4.26	3.2	6.95	3.2	2.494	-0.023	3.065	0.153	2.516	0.151	2.031	-0.06
T29C1	HORF41004C1	GHITM	GHITM	growth hormone inducible transmembrane protein	AM393429.1	U	4301	3673	1503	772	34.9454	21.018	58	29	3.86	3.8	11.83	3.1	-1.771	0.979	-0.985	0	-1.178	-0.949	-1.127	-3.239
T29C2	HORF41004C2	ZBTB20	ZBTB20	zinc finger and BTB domain containing 20	AM392598.1	U	8317	4811	1537	452	18.4802	9.395	58	10	3.77	2.2	6.5	2.1	3.333	0.212	4.156	-0.149	3.72	-1.546	2.711	-1.951
T29C3	HORF41004C3	DNAJB6	DNAJB6	DnaJ (Hsp40) homolog, subfamily B, member 6	AM392741.1	U	3862	4114	2046	1722	52.9777	41.857	165	55	8.06	3.2	13.16	3.3	0.86	-0.165	-0.5	-0.912	-0.837	-0.979	0.025	-1.304
T29C4	HORF41004C4	TTC25	TTC25	tetratricopeptide repeat domain 25	AM393695.1	U	5155	5668	2290	1619	44.4229	28.564	301	47	13.14	2.9	11.69	2.7	8.907	0.516	11.221	0.854	13.437	1.05	21.255	2.37
T29C5	HORF41004C5	LYAR	LYAR	Ly1 antibody reactive homolog (mouse)	AM392876.1	U	6110	3996	1464	837	23.9607	20.946	77	40	5.26	4.8	13.65	4.3	-1.927	0.666	-0.003	0.914	0.591	1.309	2.6	3.19
T29C6	HORF41004C6	MYBC1	MYBC1	myosin binding protein C, slow type	AM392734.1	U	7739	4999	2569	1459	33.1955	29.186	71	31	2.76	2.1	10.46	2.5	-4.5	-1.022	-3.294	-2.112	-2.884	-2.959	-1.803	-3.848
T29C7	HORF41004C7	GHITM	GHITM	growth hormone inducible transmembrane protein	AM393685.1	U	7159	6459	2459	1305	34.3484	20.204	94	28	3.82	2.1	8.17	3.1	0.167	-1.972	0.966	-2.601	1.134	-2.697	2.357	-2.683
T29C8	HORF41004C8	CRELD1	CRELD1	cysteine-rich with EGF-like domains 1	AM393345.1	U	7261	8081	2596	1093	35.7527	13.526	105	15	4.04	1.4	9.82	3.2	-1.312	-3.411	0.426	-3.655	0.419	-4.549	1.376	-5.396
T29C9	HORF41004C9	LBH	LBH	limb bud and heart development homolog (mouse)	AM393065.1	U	5569	6251	2674	1871	48.0158	29.931	233	57	8.71	3	12.06	2.7	0.139	0.998	0.311	0.79	1.43	1.472	4.43	2.963
T29C10	HORF41004C10	LYAR	LYAR	Ly1 antibody reactive homolog (mouse)	AM393086.1	U	6196	6462	1881	1222	30.3583	18.911	64	66	3.4	5.4	11.8	3.7	-3.464	3.179	-2.909	4.178	-3.395	4.695	-2.73	6.171
T29C11	HORF41004C11	RSHL1	RSPH6A	radial spoke head 6 homolog A (Chlamydomonas)	AM393487.1	U	13874	9658	1074	370	7.7411	3.831	43	20	4	5.4	2.68	1.6	10.211	5.883	11.262	4.895	9.917	4.641	7.566	3.504
T29D1	HORF41004D1	SOX6	SOX6	SRY (sex determining region Y)-box 6	AM393356.1	U	2170	2916	1234	677	56.8664	23.217	33	32	2.67	4.7	17.84	4.6	-5.626	0.148	-4.686	-0.323	-4.49	-1.15	-4.308	-2.431
T29D2	HORF41004D2	TMEM49	TMEM49	transmembrane protein 49	AM393551.1	U	6866	5541	1263	499	18.395	9.006	47	29	3.72	5.8	9.46	2	1.364	6.187	1.545	5.969	0.356	4.687	-0.787	3.602
T29D3	HORF41004D3	CRELD1	CRELD1	cysteine-rich with EGF-like domains 1	AM393812.1	U	3852	5066	1399	1732	36.3188	34.189	108	41	7.72	2.4	15.7	3.3	0	-2.241	-0.404	-2.182	-1.607	-2.537	-2.034	-1.561
T29D4	HORF41004D4	LBH	LBH	limb bud and heart development homolog (mouse)	AM393281.1	U	3470	4426	2057	1952	59.2795	44.103	202	53	9.82	2.7	19.46	3	-4.119	-0.624	-3.745	-1.527	-2.66	-1.002	0	0
T29D5	HORF41004D5	UBE1DC1	UBA5	ubiquitin-like modifier activating enzyme 5	AM392525.1	U	3006	3190	1667	1694	55.4558	53.103	148	57	8.88	3.4	17.48	4.3	-0.826	-1.866	0.464	-2.446	2.2	-3.414	5.521	-2.736
T29D6	HORF41004D6	DDX43	DDX43	DEAD (Asp-Glu-Ala-Asp) box polypeptide 43	AM393499.1	U	13396	7412	0	0	0	0	0	0	0	0	2.36	1.3	NA	NA	NA	NA	NA	NA	NA	NA
T29D7	HORF41004D7	NT5C3	NT5C3	5'-nucleotidase, cytosolic III	AM393481.1	U	3894	4642	1744	1645	44.7869	35.437	94	42	5.39	2.6	15.3	3.9	-3.569	-2.895	-2.898	-3.735	-3.631	-4.608	-3.753	-5.122
T29D8	HORF41004D8	TMEM49	TMEM49	transmembrane protein 49	AM393627.1	U	13661	9295	544	0	3.9821	0	22	0	4.04	0	3.72	1	8.689	NA	8.149	NA	6.89	NA	3.952	NA
T29D9	HORF41004D9	RPL36	RPL36	ribosomal protein L36	AM393173.1	U	2991	5419	1566	1745	52.3571	32.202	105	90	6.7	5.2	18.25	6	-3.752	-1.471	-3.269	-1.598	-2.399	0	-0.775	4.147
T29D10	HORF41004D10	IDH1	IDH1	isocitrate dehydrogenase 1 (NADP+), soluble	AM392612.1	U	5165	4927	2323	712	44.9758	14.451	68	24	2.93	3.4	8.97	3.6	-1.933	-0.313	-0.527	-1.479	-0.82	-2.033	-0.256	-2.592
T29D11	HORF41004D11	FLJ11506	AAGAB	alpha- and gamma-adaptin binding protein	AM393411.1	U	9482	7959	2020	495	21.3035	6.219	62	17	3.07	3.4	5.32	2.7	3.354	0.989	3.714	1.105	2.537	0.989	0.104	0.581
T29E1	HORF41004E1	PUS7L	PUS7L	pseudouridylate synthase 7 homolog (S. cerevisiae)-like	AM392971.1	U	3076	3850	961	469	31.2419	12.182	43	50	4.47	10.7	13	3.3	0.347	9.033	0.375	8.148	-0.857	6.452	-1.622	5.575
T29E2	HORF41004E2	FLJ11506	AAGAB	alpha- and gamma-adaptin binding protein	AM393020.1	U	4347	4353	2316	1190	53.2781	27.337	85	32	3.67	2.7	9.5	3.3	-1.675	-1.112	-1.907	-0.67	-2.501	-0.72	-2.434	-1.708
T29E3	HORF41004E3	CLIC4	CLIC4	chloride intracellular channel 4	AM393644.1	U	3755	3671	1837	1369	48.9214	37.292	81	44	4.41	3.2	8.55	3.4	0.61	-0.366	1.082	-0.934	1.05	-1.294	2.029	-0.585
T29E4	HORF41004E4	RPL36	RPL36	ribosomal protein L36	AM393746.1	U	2445	3707	1611	1709	65.8896	46.102	116	42	7.2	2.5	16.43	5.5	-2.044	-5.533	-3.225	-5.56	-4.487	-5.261	-2.917	-4.336
T29E5	HORF41004E5	ZNF346	ZNF346	zinc finger protein 346	AM393768.1	U	3138	2870	1686	1594	53.7285	55.54	65	37	3.86	2.3	18.25	6.1	-7.573	-6.328	-7.316	-6.609	-7.18	-6.129	-6.306	-5.664
T29E6	HORF41004E6	RNF32	RNF32	ring finger protein 32	AM393194.1	U	3800	4447	1867	1430	49.1316	32.157	74	24	3.96	1.7	13.45	3.7	-3.593	-4.077	-3.791	-3.73	-4.157	-3.862	-3.467	-4.694
T29E7	HORF41004E7	TMEM10	OPALIN	oligodendrocytic myelin paranodal and inner loop protein	AM392746.1	U	7171	5355	2727	1651	38.0282	30.831	269	87	9.86	5.3	14.69	4.4	0.927	1.712	0	1.069	-1.791	0.76	1.267	-0.37
T29E8	HORF41004E8	ZNF664	ZNF664	zinc finger protein 664	AM392806.1	U	3499	4943	1184	576	33.8382	11.653	25	43	2.11	7.5	7.73	3.3	1.18	5.642	1.929	5.064	1.215	3.773	0.249	1.52
T29E9	HORF41004E9	FAM107B	FAM107B	family with sequence similarity 107, member B	AM393599.1	U	2575	4666	1611	1764	62.5631	37.805	136	69	8.44	3.9	13.8	5	1.782	-2.16	1.783	-1.179	1.452	-0.453	1.966	0.157
T29E10	HORF41004E10	ELP3	ELP3	elongation protein 3 homolog (S. cerevisiae)	AM392633.1	U	5103	5955	2433	880	47.6778	14.777	78	47	3.21	5.3	10	3.9	-3.245	2.232	-3.167	2.049	-3.84	1.826	-4.6	0.556
T29E11	HORF41004E11	SGTA	SGTA	small glutamine-rich tetratricopeptide repeat (TPR)-containing, alpha	AM393459.1	U	13282	9071	3083	657	23.2119	7.243	119	13	3.86	2	4.27	1	7.117	2.519	7.408	2.232	7.279	0.924	6.996	1.15
T29F1	HORF41004F1	APH1B	APH1B	anterior pharynx defective 1 homolog B (C. elegans)	AM392724.1	U	11898	6645	0	0	0	0	0	0	0	0	1.71	0.9	NA	NA	NA	NA	NA	NA	NA	NA
T29F2	HORF41004F2	AGPAT5	AGPAT5	1-acylglycerol-3-phosphate O-acyltransferase 5 (lysophosphatidic acid acyltransferase, epsilon)	AM392899.1	U	9160	6047	0	0	0	0	0	0	0	0	5.85	2.5	NA	NA	NA	NA	NA	NA	NA	NA
T29F3	HORF41004F3	FAM107A	FAM107A	family with sequence similarity 107, member A	AM393765.1	U	4020	5721	1992	1797	49.5522	31.411	144	45	7.23	2.5	11.14	2.6	1.309	-0.196	1.819	-0.531	1.633	-0.393	2.619	-0.226
T29F4	HORF41004F4	DKFZP564O0823	PARM1	prostate androgen-regulated mucin-like protein 1	AM393174.1	U	10020	8360	1513	334	15.0998	3.995	101	27	6.68	8.1	9.17	1.1	4.735	12.345	4.571	11.168	3.379	11.036	1.097	11.305
T29F5	HORF41004F5	C4orf27	C4orf27	chromosome 4 open reading frame 27	AM392880.1	U	3332	3824	1684	1791	50.5402	46.836	82	41	4.87	2.3	16.75	4.7	-4.943	-4.863	-4.491	-4.808	-4.335	-5.073	-3.367	-4.863
T29F6	HORF41004F6	PPT2	PPT2	palmitoyl-protein thioesterase 2	AM392834.1	U	4029	4652	1399	1602	34.7233	34.437	98	84	7.01	5.2	15.1	6.7	-0.455	-2.324	-0.609	-2.344	-0.466	-1.511	0.283	2.086
T29F7	HORF41004F7	TARDBP	TARDBP	TAR DNA binding protein	AM392916.1	U	3727	4387	2176	1903	58.3848	43.378	123	55	5.65	2.9	9.54	2.9	1.702	-0.031	3.116	0.153	4.576	0.944	6.077	2.374
T29F8	HORF41004F8	ZNF346	ZNF346	zinc finger protein 346	AM392799.1	U	5271	6016	1957	1630	37.1277	27.094	165	97	8.43	6	19.34	4.1	-4.031	3.694	-4.485	3.407	-5.816	2.142	-4.214	3.334
T29F9	HORF41004F9	TMEM10	OPALIN	oligodendrocytic myelin paranodal and inner loop protein	AM393052.1	U	8599	7400	2903	1096	33.7597	14.811	222	37	7.65	3.4	11.67	1.6	1.254	4.477	1.639	5.647	0	5.333	1.423	5.013
T29F10	HORF41004F10	GPBP1	GPBP1	GC-rich promoter binding protein 1	AM392551.1	U	7516	7289	1871	692	24.8936	9.494	89	76	4.76	11	7.17	2.7	3.923	13.441	4.406	13.68	4.322	13.717	3.576	13.646
T29F11	HORF41004F11	DNM3	DNM3	dynamin 3	AM393667.1	U	11398	7517	1062	133	9.3174	1.769	76	11	7.16	8.3	4.85	2.3	11.787	4.652	12.23	5.297	12.314	4.23	11.379	-0.997
T29G1	HORF41004G1	UBAP1	UBAP1	ubiquitin associated protein 1	AM393865.1	U	4387	4156	1260	458	28.7212	11.02	75	39	5.95	8.5	11.35	2.4	1.48	8.521	1.799	9.189	0.54	8.755	-0.481	7.987
T29G2	HORF41004G2	RGMA	RGMA	RGM domain family, member A	AM392685.1	U	5985	5419	2977	1505	49.741	27.773	102	46	3.43	3.1	9.54	3.8	-3.286	-1.436	-2.508	-1.313	-3.058	-1.445	-1.311	-2.666
T29G3	HORF41004G3	INTS2	INTS2	integrator complex subunit 2	AM393379.1	U	8121	6751	2761	1278	33.9983	18.931	159	34	5.76	2.7	11.81	2.2	-1.433	1.035	-1.134	1.008	-1.256	-0.035	-0.374	-0.294
T29G4	HORF41004G4	ICF45	THG1L	tRNA-histidine guanylyltransferase 1-like (S. cerevisiae)	AM392629.1	U	4205	4450	2295	1449	54.5779	32.562	131	40	5.71	2.8	13.72	3.1	-3.328	-0.821	-3.155	-0.415	-2.663	-0.052	0.081	0.686
T29G5	HORF41004G5	TAX1BP1	TAX1BP1	Tax1 (human T-cell leukemia virus type I) binding protein 1	AM393835.1	U	4431	3168	1055	299	23.8095	9.438	33	23	3.13	7.7	7.08	3.3	3.17	4.225	3.39	4.324	2.629	2.615	1.33	-0.003
T29G6	HORF41004G6	C12orf25	FAM186B	family with sequence similarity 186, member B	AM393365.1	U	6289	5311	2598	1307	41.3102	24.609	99	38	3.81	2.9	10.84	1.8	-3.36	3.098	-2.987	2.807	-3.622	2.603	-2.49	2.537
T29G7	HORF41004G7	RAB18	RAB18	RAB18, member RAS oncogene family	AM393142.1	U	3541	2891	1967	811	55.5493	28.053	70	40	3.56	4.9	9.66	5.6	-0.971	-0.865	-0.529	-0.472	-1.162	-1.004	-0.851	-0.89
T29G8	HORF41004G8	GPBP1	GPBP1	GC-rich promoter binding protein 1	AM393442.1	U	7976	6340	1872	815	23.4704	12.855	147	63	7.85	7.7	8.85	2.3	6.886	10.191	8.047	10.924	8.322	11.686	8.286	11.016
T29G9	HORF41004G9	SCAMP5	SCAMP5	secretory carrier membrane protein 5	AM393417.1	U	10628	9230	1398	523	13.1539	5.666	61	19	4.36	3.6	13.95	1.3	-2.357	4.888	-1.972	4.501	-2.564	3.544	-2.797	2.864
T29G10	HORF41004G10	ABI3	ABI3	ABI family, member 3	AM392779.1	U	3980	5453	1902	1578	47.7889	28.938	86	71	4.52	4.5	7.17	3.2	3.4	2.924	4.525	2.322	4.918	1.937	6.945	4.034
T29G11	HORF41004G11	DKFZP564O0823	PARM1	prostate androgen-regulated mucin-like protein 1	AM393589.1	U	8835	7582	1574	433	17.8155	5.711	116	32	7.37	7.4	7.41	2.3	7.406	7.074	7.878	7.292	7.463	6.923	7.502	5.603
T29H1	HORF41004H1	THY1	THY1	Thy-1 cell surface antigen	AM393032.1	U	6011	3843	1792	295	29.812	7.676	69	27	3.85	9.2	7.18	4.3	2.716	4.157	2.643	3.719	0.969	0.801	-0.903	0.658
T29H2	HORF41004H2	TMEM130	TMEM130	transmembrane protein 130	AM392947.1	U	6982	4465	1211	213	17.3446	4.77	38	21	3.14	9.9	6.48	2.9	3.681	6.102	2.984	4.936	1.577	3.668	-0.522	1.483
T29H3	HORF41004H3	MKKS	MKKS	McKusick-Kaufman syndrome	AM393018.1	U	4777	4632	1725	466	36.1105	10.06	51	28	2.96	6	10.88	3.3	-2.631	3.203	-1.965	3.271	-2.326	0.756	-3.487	-1.948
T29H4	HORF41004H4	C10orf83	MORN4	MORN repeat containing 4	AM392569.1	U	2733	3713	2014	1593	73.6919	42.903	157	86	7.8	5.4	14.19	3.2	-0.322	5.097	1.26	6.057	2.262	7.317	5.413	11.688
T29H5	HORF41004H5	DKFZp547H025	C2orf83	chromosome 2 open reading frame 83	AM393273.1	U	4041	4398	2317	1563	57.3373	35.539	291	100	12.56	6.4	15.89	4.7	2.604	3.105	5.046	4.511	7.256	7.252	14.778	10.364
T29H6	HORF41004H6	NAT9	NAT9	N-acetyltransferase 9 (GCN5-related, putative)	AM393829.1	U	7757	5749	2210	864	28.4904	15.029	216	60	9.77	6.9	12.62	3.3	4.029	5.998	3.361	6.763	3.861	7.54	6.534	8.766
T29H7	HORF41004H7	TMEM130	TMEM130	transmembrane protein 130	AM393838.1	U	5707	4194	2436	878	42.6844	20.935	106	56	4.35	6.4	10.15	3.3	-1.171	5.201	-1.486	5.348	-2.816	4.344	-2.859	3.363
T29H8	HORF41004H8	PLEKHN1	PLEKHN1	pleckstrin homology domain containing, family N member 1	AM393848.1	U	13832	7906	1542	258	11.1481	3.263	29	7	1.88	2.7	5.12	1.2	2.25	2.279	2.837	1.93	2.21	1.171	-0.053	0.049
T29H9	HORF41004H9	LHX6	LHX6	LIM homeobox 6	AM393362.1	U	11493	7498	887	146	7.7177	1.947	7	2	0.79	1.4	2.56	1.7	5.117	-0.352	5.731	-0.384	3.064	-1.097	0.463	-4.635
T29H10	HORF41004H10	CYF1P2	POM121L9P	cytoplasmic FMR1 interacting protein 2	AM393359.1	U	11697	7978	462	112	3.9497	1.404	11	11	2.38	9.8	3.7	2.2	6.73	5.466	6.997	5.948	4.925	4.325	2.515	3.937
T29H11	HORF41004H11	CYF1P2	CYFIP2	cytoplasmic FMR1 interacting protein 2	AM393421.1	U	10032	7262	338	0	3.3692	0	5	0	1.48	0	5.46	1.9	4.961	NA	5.206	NA	3.504	NA	0.283	NA
T34A1	HORF51004A12	CCDC84	CCDC84	coiled-coil domain containing 84	BC126469	U	5566	1221	2265	348	40.6935	28.501	128	41	5.65	11.8	12.97	7.6	-1.007	1.347	-2.037	0	-2.792	-1.349	-3.627	-3.018
T34A2	HORF51006A12	R3HDM2	R3HDM2	R3H domain containing 2	BC104995	U	5164	4027	1160	470	22.4632	11.671	31	59	2.67	12.6	9.22	4	1.604	7.912	1.442	9.044	0.872	8.358	-0.168	5.067
T34A4	HORF51017A12	SAMD12	SAMD12	sterile alpha motif domain containing 12	BC124554	U	2745	1889	1570	860	57.1949	45.527	131	0	8.34	0	17.02	0	-0.804	NA	-0.283	NA	0.912	NA	3.637	NA
T34A5	HORF41004A12	DKFZP434P211	POM121L9P	POM121 membrane glycoprotein-like 9, pseudogene	AM393100.1	U	4065	1906	2006	463	49.3481	24.292	82	0	4.09	0	11.02	0	-0.551	NA	0.045	NA	0.939	NA	2.714	NA
T34B1	HORF51004B12	MARCKS	MARCKS	myristoylated alanine-rich protein kinase C substrate	BC089040	U	5001	4047	2357	1022	47.1306	25.253	85	60	3.61	5.9	8.81	4.6	0	0.316	-0.785	0.749	-1.136	1.765	-2.357	3.474
T34B2	HORF51006B12	R3HDM2	R3HDM2	R3H domain containing 2	BC112226	U	5020	3348	1339	640	26.6733	19.116	49	34	3.66	5.3	7.28	3.1	4.435	1.522	4.237	0.799	4.269	-0.927	3.119	-2.277
T34B4	HORF51017B12	C6orf122	NCRNA00242	non-protein coding RNA 242	BC119778	U	5664	3364	3254	1559	57.4506	46.344	156	44	4.79	2.8	10.12	4.7	-1.146	-5.065	-2.695	-5.899	-2.556	-6.137	-0.864	-4.392
T34B5	HORF41004B12	CNOT8	CNOT8	CCR4-NOT transcription complex, subunit 8	AM393646.1	U	4525	3276	2040	1296	45.0829	39.56	146	85	7.16	6.6	15.21	4.7	-1.081	1.434	-0.553	1.13	0.309	1.94	2.558	5.329
T34C1	HORF51004C12	GPR119	GPR119	G protein-coupled receptor 119	BC126179	U	16766	7613	52	0	0.3102	0	4	0	7.69	0	2.1	1	NA	NA	NA	NA	NA	NA	NA	NA
T34C2	HORF51006C12	KLKB1	KLKB1	kallikrein B, plasma (Fletcher factor) 1	BC117351	U	6851	4053	1378	758	20.1139	18.702	19	42	1.38	5.5	5.63	2.3	2.474	4.395	2.162	3.927	1.648	3.217	-0.363	3.931
T34C4	HORF51017C12	PEX11A	PEX11A	peroxisomal biogenesis factor 11 alpha	BC101164	U	5231	4443	2260	1306	43.204	29.395	78	51	3.45	3.9	12.76	3.2	-4.111	-0.083	-4.304	-0.232	-4.341	0.254	-3.546	2.432
T34C5	HORF41004C12	SEMA4f	SEMA4F	sema domain, immunoglobulin domain (Ig), transmembrane domain (TM) and short cytoplasmic domain, (semaphorin) 4F	AM393735.1	U	10419	6606	2368	878	22.7277	13.291	95	18	4.01	2.1	5.23	1.1	6.182	0.998	4.926	0.884	3.629	0.814	3.288	1.412
T34D1	HORF51004D12	SLC25A37	SLC25A37	solute carrier family 25, member 37	BC132799	U	7409	4171	2403	997	32.4335	23.903	46	43	1.91	4.3	9.41	3.7	-2.985	-0.582	-2.712	-1.88	-2.01	-2.612	-1.558	-2.739
T34D2	HORF51006D12	SLC28A1	SLC28A1	solute carrier family 28 (sodium-coupled nucleoside transporter), member 1	BC126204	U	15695	8400	32	0	0.2039	0	4	0	12.5	0	2.41	1	NA	NA	NA	NA	NA	NA	NA	NA
T34D4	HORF51017D12	C1orf215	STMN1	stathmin 1	BC114502	U	3460	3035	1770	1264	51.1561	41.647	100	51	5.65	4	12.72	7.3	0.442	-6.077	-0.327	-5.938	-0.342	-5.022	0.142	-4.203
T34D5	HORF41004D12	ATP5L	ATP5L	ATP synthase, H+ transporting, mitochondrial Fo complex, subunit G	AM393513.1	U	3339	2213	1965	1305	58.85	58.97	116	41	5.9	3.1	15.5	4.3	-2.549	-3.687	-3.146	-4.391	-2.511	-3.875	-0.164	-2.597
T34E1	HORF51004E12	TWISTNB	TWISTNB	TWIST neighbor	BC130298	U	7544	4560	1282	500	16.9936	10.965	99	68	7.72	13.6	11.45	3.7	4.355	10.11	5.128	11.112	6.405	12.795	8.19	16.658
T34E2	HORF51006E12	RRN3	RRN3	RRN3 RNA polymerase I transcription factor homolog (S. cerevisiae)	BC132688	U	8618	5557	0	0	0	0	0	0	0	0	16.71	2.2	NA	NA	NA	NA	NA	NA	NA	NA
T34E4	HORF51017E12	FOXR1	FOXR1	forkhead box R1	BC125040	U	3134	1474	1417	520	45.2138	35.278	36	15	2.54	2.9	8.79	6.2	0.763	-4.756	0.235	-5.261	-0.378	-5.568	-1.084	-6.844
T34E5	HORF41004E12	DNM3	DNM3	dynamin 3	AM393846.1	U	7342	3733	1941	973	26.4369	26.065	98	50	5.05	5.1	8.31	2.9	3.92	2.441	3.972	2.472	3.684	3.005	4.414	3.661
T34F1	HORF51004F12	FBP2	FBP2	fructose-1,6-bisphosphatase 2	BC113632	U	9148	4422	2675	893	29.2414	20.194	291	115	10.88	12.9	11.05	4	8.571	12.011	9.927	13.182	11.609	17.482	15.127	23.806
T34F2	HORF51006F12	MIA2	MIA2	melanoma inhibitory activity 2	BC130537	U	9527	4509	0	0	0	0	0	0	0	0	6.72	4.2	NA	NA	NA	NA	NA	NA	NA	NA
T34F4	HORF51017F12	ZNF137	ZNF137P	zinc finger protein 137, pseudogene	BC110455	U	7857	4145	30	0	0.3818	0	1	0	3.33	0	6.16	3.1	NA	NA	NA	NA	NA	NA	NA	NA
T34F5	HORF41004F12	PACSIN1	PACSIN1	protein kinase C and casein kinase substrate in neurons 1	AM393510.1	U	7101	7078	2227	1545	31.3618	21.828	121	63	5.43	4.1	7.3	1.8	5.637	5.067	6.645	3.899	7.496	1.775	10.301	1.841
T34G5	HORF41004G12	APH1B	APH1B	anterior pharynx defective 1 homolog B (C. elegans)	AM392878.1	U	14525	6321	0	0	0	0	0	0	0	0	2.02	1.2	NA	NA	NA	NA	NA	NA	NA	NA
T34H5	HORF41004H12	AGPAT5	AGPAT5	1-acylglycerol-3-phosphate O-acyltransferase 5 (lysophosphatidic acid acyltransferase, epsilon)	AM393058.1	U	9086	6311	988	333	10.8739	5.277	19	13	1.92	3.9	6.79	2	3.7	0.836	3.596	-0.529	1.846	-0.265	-0.05	-2.832
																			NA	NA	NA	NA	NA	NA	NA	NA

## Sheet: Legend
	sTtable 1	Legend
	ScreenID
clone data	ORFeome clone	Collection (HORF=hOrfeome v5.1, OCAA+Imagenes)PlateRowWell
	hORFEOME Symbol
	HUGO Symbol
	Description
	MGC Accession
	Function	Based on published expression pattern (P-phophoregulation, C-cell cycle, ML-Myloid leukemia, MR-mitotic regulation, U-undetermined)
screening results
A,B, replicate screens
Object count results	A_Total	Total objects counted
	B_Total
	A_GFP+	GFP positive objects counted
	B_GFP+
	A_%GFP+	%GFP positive objects
	B_%GFP%
	A_EdU+GFP+	EdU and GFP positive objects counted
	B_EdU+GFP+
	A_%EdU+ of GFP+	%Edu positive of GFP positive objects
	B_%EdU+ of GFP+
	A_%EdU+ of GFP-	%Edu positive of GFP negative objects
	B_%EdU+ of GFP-
Z-scores for EdU incorporation rates
	A_Z-all GFP+	All GFP positive cells
	B_Z-all GFP+
	A_Z-Low GFP+	top 75% level intensity GFP
	B_Z-Low GFP+
	A_Z-Mid GFP+	top 50% level intensity GFP
	A_B-Mid GFP+
	A_Z-High GFP+	top 25% level intensity GFP
	B_Z-High GFP+
