# Supplementary material for: A High-Throughput Platform for Lentiviral Overexpression Screening of the Human ORFeome
Source: PLoS One. 2011 May 24;6(5):e20057. doi: 10.1371/journal.pone.0020057 (PMC3101218; doi:10.1371/journal.pone.0020057)
Supplement: Table S2 — Confirmation screen analysis. (XLSX) [file pone.0020057.s006.xlsx]

## Sheet: sTable2
Clone Information					Z-scores for EdU incorporation rates					Observed object counts
Secondary screen ID	Primary screen ID	Original Symbol	Confirmed Symbol	Z score hit	Z-all GFP+	Z-Low GFP+	Z-Mid GFP+	Z-High GFP+	%GFP+	GFP+	total	EdU+GFP+	EdU+GFP-	%EdU+ of GFP+	%EdU+ of GFP-
T35E10	T17B9	SH3BGRL2	SH3BGRL2	A	5.1885	6.3045	7.555	10.7655	55.912	1518	2715	79	97	5.2	8.1
T35E11	T17B9	SH3BGRL2	SH3BGRL2	A	7.9845	8.4505	8.644	8.7405	43.613	1690	3875	43	68	2.5	3.1
T35G10	T17B9	SH3BGRL2	SH3BGRL2	A	NA	NA	NA	NA	0	0	4850	0	53	0	1.1
T35B10	T17C8	LOC285679	LOC285679	A	3.1065	3.4745	2.953	1.7775	54.991	953	1733	1	32	0.1	4.1
T35B11	T17C8	LOC285679	LOC285679	A	3.1845	4.0505	4.703	6.0435	57.325	1123	1959	37	70	3.3	8.4
T35C11	T17C8	LOC285679	LOC285679	A	6.3565	6.4455	5.325	3.4375	32.863	955	2906	4	32	0.4	1.6
T35A10	T17C9	VN1R3	VN1R3	A	6.2535	6.3435	5.29	3.3165	27.073	506	1869	0	25	0	1.8
T35A11	T17C9	VN1R3	VN1R3	A	6.6615	6.3735	5.35	3.3515	23.374	417	1784	1	29	0.2	2.1
T35C10	T17C9	VN1R3	VN1R3	A	7.5125	7.9105	7.245	6.6285	21.449	515	2401	6	45	1.2	2.4
T35G7	T18D10	HNRNPH2	HNRNPH2	A	6.0295	7.4175	8.401	7.4715	43.918	1076	2450	45	92	4.2	6.7
T35G8	T18D10	HNRNPH2	HNRNPH2	A	3.4035	4.5595	4.601	3.5195	44.753	1096	2449	18	79	1.6	5.8
T35G9	T18D10	HNRNPH2	HNRNPH2	A	-1.1475	-0.2365	-0.19	0.1895	62.347	866	1389	13	72	1.5	13.8
T35D4	T25A1	SCN3B	SCN3B	A	14.6035	15.0995	12.514	8.4415	0.785	76	9682	3	34	3.9	0.4
T35D5	T25A1	SCN3B	SCN3B	A	NA	NA	NA	NA	0	0	9374	0	18	0	0.2
T35D6	T25A1	SCN3B	SCN3B	A	NA	NA	NA	NA	0	0	10475	0	59	0	0.6
T35A7	T25B7	RP11-265F14.2	RP11-265F14.2	A	4.3025	5.6595	5.831	7.8555	47.504	1494	3145	49	107	3.3	6.5
T35A8	T25B7	RP11-265F14.2	RP11-265F14.2	A	10.6725	11.9135	12.562	15.4035	31.824	1616	5078	77	142	4.8	4.1
T35A9	T25B7	RP11-265F14.2	RP11-265F14.2	A	7.6555	8.2745	8.88	10.3535	40.517	1756	4334	62	112	3.5	4.3
T35F4	T25C1	C12orf48	C12orf48	A	-1.9585	-1.5925	-1.618	-1.1165	48.669	1481	3043	20	160	1.4	10.2
T35F5	T25C1	C12orf48	C12orf48	A	0.6425	0.6005	0.672	0.0585	54.61	1072	1963	12	76	1.1	8.5
T35F6	T25C1	C12orf48	C12orf48	A	6.5235	6.5105	5.937	4.0575	27.37	1536	5612	7	51	0.5	1.3
T35D7	T25D8	RRP7A	RRP7A	A	6.3535	7.7265	8.487	10.2475	55.849	1523	2727	38	48	2.5	4
T35D8	T25D8	RRP7A	RRP7A	A	13.1785	14.1635	14.989	16.1205	39.55	1529	3866	43	37	2.8	1.6
T35D9	T25D8	RRP7A	RRP7A	A	1.2735	2.1745	2.936	4.1465	58.896	1430	2428	30	78	2.1	7.8
T35G4	T25E1	RAB11B	RAB11B	A	16.8335	18.7415	20.45	25.6935	51.712	1722	3330	54	19	3.1	1.2
T35G5	T25E1	RAB11B	RAB11B	A	14.0485	15.6015	17.156	22.1375	54.581	1960	3591	54	24	2.8	1.5
T35G6	T25E1	RAB11B	RAB11B	A	6.6615	7.1275	7.804	10.1855	60.569	1788	2952	50	47	2.8	4
T35E7	T25E6	AES	AES	A	NA	NA	NA	NA	0	0	9128	0	63	0	0.7
T35E8	T25E6	AES	AES	A	15.4475	17.0895	19.016	24.5425	23.318	1144	4906	76	127	6.6	3.4
T35E9	T25E6	AES	AES	A	NA	NA	NA	NA	0	0	8877	0	40	0	0.5
T35B4	T26A5	ZNF454	ZNF454	A	8.1695	8.1525	6.208	4.0255	12.466	229	1837	1	21	0.4	1.3
T35B5	T26A5	ZNF454	ZNF454	A	7.9885	7.8715	6.528	4.1935	10.62	250	2354	0	15	0	0.7
T35B6	T26A5	ZNF454	ZNF454	A	6.3815	6.4595	5.377	3.3855	21.552	436	2023	0	31	0	2
T35A4	T26C2	ZRSR2	ZRSR2	A	9.5415	9.2045	8.354	6.0585	6.591	352	5341	4	51	1.1	1
T35A5	T26C2	ZRSR2	ZRSR2	A	9.9305	10.2085	9.452	7.5525	5.711	357	6251	4	49	1.1	0.8
T35A6	T26C2	ZRSR2	ZRSR2	A	12.4775	10.5465	9.711	6.4585	2.96	199	6723	4	31	2	0.5
T35C4	T26D4	LYN	LYN	A	17.4215	18.5445	17.355	16.3315	0.949	94	9907	6	49	6.4	0.5
T35C5	T26D4	LYN	LYN	A	25.4135	27.0555	27.168	27.2315	1.281	124	9680	8	18	6.5	0.2
T35C6	T26D4	LYN	LYN	A	19.4165	20.6795	21.952	16.1745	0.984	109	11073	6	32	5.5	0.3
T35D1	T27H11	SETD2	SETD2	A	8.7835	8.7315	7.595	5.7405	4.304	155	3601	1	38	0.6	1.1
T35D2	T27H11	SETD2	SETD2	A	8.3955	8.9025	8.458	5.7025	39.483	1160	2938	8	17	0.7	1
T35D3	T27H11	SETD2	SETD2	A	NA	NA	NA	NA	0	0	3737	0	58	0	1.6
T35A1	T28A9	H2BFWT	H2BFWT	A	11.0215	11.6355	12.019	14.0035	26.291	1268	4823	35	74	2.8	2.1
T35A2	T28A9	H2BFWT	H2BFWT	A	6.2075	6.5735	5.838	5.2585	23.23	981	4223	8	75	0.8	2.3
T35A3	T28A9	H2BFWT	H2BFWT	A	3.4945	4.1715	4.241	3.6995	39.883	1157	2901	22	104	1.9	6
T35C1	T28F10	SSX3	SSX3	A	6.7515	6.3925	5.12	2.8025	22.565	1103	4888	7	61	0.6	1.6
T35C2	T28F10	SSX3	SSX3	A	6.1295	5.8295	5.147	3.0745	24.052	1091	4536	6	64	0.5	1.9
T35C3	T28F10	SSX3	SSX3	A	6.1735	6.3125	5.078	3.6985	30.528	1302	4265	5	42	0.4	1.4
T35E1	T28H10	IFNA6	IFNA6	A	12.1485	11.2365	10.718	9.7845	7.545	377	4997	7	31	1.9	0.7
T35E2	T28H10	IFNA6	IFNA6	A	8.4675	8.2765	6.87	4.4105	2.256	158	7003	0	32	0	0.5
T35E3	T28H10	IFNA6	IFNA6	A	10.9055	11.1955	9.865	7.9105	9.466	420	4437	5	24	1.2	0.6
T35F1	T29C4	TTC25	TTC25	A	9.1055	9.0215	7.966	6.2965	3.182	265	8327	1	38	0.4	0.5
T35F2	T29C4	TTC25	TTC25	A	10.1345	8.4375	6.998	4.5055	1.157	95	8212	1	39	1.1	0.5
T35F3	T29C4	TTC25	TTC25	A	NA	NA	NA	NA	0	0	5063	0	23	0	0.5
T35H1	T34F5	PACSIN1	PACSIN1	A	9.9645	10.0795	9.617	9.6645	16.839	1241	7370	9	36	0.7	0.6
T35H2	T34F5	PACSIN1	PACSIN1	A	9.0125	9.4975	8.306	7.8015	18.172	1171	6444	9	45	0.8	0.9
T35H3	T34F5	PACSIN1	PACSIN1	A	9.7665	9.7665	9.43	8.1715	22.238	1254	5639	12	37	1	0.8
T31C1	T6E6	ARHGAP19		A	-2.2575	-1.9745	-1.779	-4.265	30.7981	1559	5062	22	333	1.41	9.51
T31C2	T6E6	ARHGAP19		A	-1.3275	-0.9415	-0.952	-3.018	32.43	1424	4391	26	283	1.83	9.54
T31C3	T6E6	ARHGAP19		A	-0.8635	-0.7565	-0.674	-2.949	38.2425	1410	3687	28	210	1.99	9.22
T31G1	T7D8	TSSK6		A	-2.3515	-1.8425	-0.944	-1.952	59.2112	2237	3778	72	148	3.22	9.6
T31G2	T7D8	TSSK6		A	-6.3965	-9.0755	-9.059	-3.416	44.7564	4511	10079	750	1484	16.63	26.65
T31G3	T7D8	TSSK6		A	1.1755	1.4715	2.197	1.444	64	2192	3425	61	81	2.78	6.57
T30E1	T11E11	GAPDH	GAPDH	A,B	0.5975	2.1345	6.5515	13.514	46.3406	3723	8034	512	1145	13.75	26.56
T30E2	T11E11	GAPDH	GAPDH	A,B	11.1895	13.4805	18.7355	29.854	37.8441	3423	9045	702	1417	20.51	25.2
T30E3	T11E11	GAPDH	GAPDH	A,B	2.1805	2.5635	2.8965	3.351	52.2921	2578	4930	169	431	6.56	18.32
T30F1	T12A2	DPYSL3	MAK	A,B	13.0445	13.5865	12.5105	7.71	5.8835	308	5235	14	741	4.55	15.04
T30F2	T12A2	DPYSL3	MAK	A,B	11.8175	12.9705	11.8885	7.031	5.2869	328	6204	7	895	2.13	15.23
T30F3	T12A2	DPYSL3	MAK	A,B	-0.0765	1.6555	1.9855	0.864	36.895	1837	4979	73	677	3.97	21.55
T30A4	T12C6	UPP1		A,B	-1.8665	-2.9395	-1.082	1.994	34.6603	4336	12510	593	2204	13.68	26.96
T30A5	T12C6	UPP1		A,B	2.1235	1.3825	1.819	2.549	27.6924	3119	11263	444	2215	14.24	27.2
T30A6	T12C6	UPP1		A,B	NA	NA	NA	NA	0	0	24822	0	4598	0	18.52
T30B4	T12D1	SYT5	IGSF4	A,B	NA	NA	NA	NA	0	0	27000	0	4424	0	16.39
T30B5	T12D1	SYT5	SYT5	A,B	12.4315	13.0415	11.8255	5.653	10.1466	1758	17326	256	3161	14.56	20.3
T30B6	T12D1	SYT5		A,B	-4.3095	-5.2415	-5.5965	-3.584	46.4052	3337	7191	381	1127	11.42	29.24
T30F4	T13H10	CRYBA1	mixed insert	A,B	3.1865	3.7735	2.6875	0.207	31.4734	4174	13262	650	2352	15.57	25.88
T30F5	T13H10	CRYBA1		A,B	-3.8355	-1.9845	-1.0865	-1.821	56.2085	2286	4067	100	425	4.37	23.86
T30F6	T13H10	CRYBA1		A,B	9.7815	7.9405	5.2795	3.656	24.1154	4689	19444	789	3280	16.83	22.23
T30H4	T14A11	IGF2		A,B	-2.2615	-0.3275	0.3845	0.242	36.2972	2829	7794	167	1098	5.9	22.11
T30H5	T14A11	IGF2		A,B	-8.9555	-7.2165	-5.2645	-3.172	51.4904	3023	5871	153	771	5.06	27.07
T30H6	T14A11	IGF2		A,B	-2.6895	-1.1585	0.0175	-0.688	39.7696	2865	7204	150	925	5.24	21.32
T30G4	T14A3	PRR5		A,B	1.7655	3.5875	5.2895	5.34	44.9525	1799	4002	179	596	9.95	27.05
T30G5	T14A3	PRR5		A,B	-2.1695	-1.5025	-1.0155	-2.036	42.4899	2099	4940	119	696	5.67	24.5
T30G6	T14A3	PRR5		A,B	-1.7965	-1.3325	-0.6965	-1.284	47.013	2054	4369	103	562	5.01	24.28
T32A1	T1A7	CAPN3	CAPN3	A,B	11.204	14.097	18.767	14.4325	53.4302	2243	4198	537	362	23.94	18.52
T32A2	T1A7	CAPN3	CAPN3	A,B	12.328	14.69	17.669	14.5895	41.209	2161	5244	544	566	25.17	18.36
T32A3	T1A7	CAPN3	CAPN3	A,B	13.18	15.052	17.634	22.2775	35.5381	3025	8512	453	579	14.98	10.55
T32B1	T1A9	APEX1	APEX1	A,B	5.414	5.079	4.561	2.7975	45.1602	1283	2841	195	253	15.2	16.24
T32B2	T1A9	APEX1	APEX1	A,B	-3.914	-4.728	-6.493	-10.6365	48.2927	1881	3895	38	175	2.02	8.69
T32B3	T1A9	APEX1	APEX1	A,B	3.519	3.508	3.675	2.6575	44.7059	1064	2380	183	270	17.2	20.52
T32E1	T1F1	CLDN1	CLDN1	A,B	11.457	12.947	15.614	16.9155	34.029	2348	6900	357	523	15.2	11.49
T32E2	T1F1	CLDN1	CLDN1	A,B	9.193	9.717	11.24	11.9095	35.6923	1740	4875	312	463	17.93	14.77
T32E3	T1F1	CLDN1	CLDN1	A,B	1.042	1.169	1.695	0.0375	36.3078	1538	4236	186	443	12.09	16.42
T35B7	T25A7	PHOSPHO1	PHOSPHO1	A,B	6.2935	9.0455	13.152	20.6215	44.819	2366	5279	213	319	9	11
T35B8	T25A7	PHOSPHO1	PHOSPHO1	A,B	6.4565	8.9565	11.925	19.9865	48.108	2428	5047	215	279	8.9	10.7
T35B9	T25A7	PHOSPHO1	PHOSPHO1	A,B	-2.2935	-0.9105	0.703	5.5755	50.86	1596	3138	103	270	6.5	17.5
T35C7	T25C7	HOXB5	HOXB5	A,B	2.3795	4.2705	5.617	6.8055	47.001	1293	2751	46	133	3.6	9.1
T35C8	T25C7	HOXB5	HOXB5	A,B	7.5515	7.1015	5.885	3.7485	9.308	519	5576	1	48	0.2	0.9
T35C9	T25C7	HOXB5	HOXB5	A,B	-1.1535	0.3955	1.45	2.1695	44.945	1218	2710	31	186	2.5	12.5
T35H4	T25F1	RIT1	RIT1	A,B	19.4995	17.2355	15.325	8.9555	11.9	828	6958	24	29	2.9	0.5
T35H5	T25F1	RIT1	RIT1	A,B	15.0025	14.8985	14.28	11.8955	15.806	986	6238	23	40	2.3	0.8
T35H6	T25F1	RIT1	RIT1	A,B	14.5555	14.5595	13.499	12.9285	20.581	1276	6200	33	53	2.6	1.1
T35B1	T28C3	RBP1	RBP1	A,B	25.5375	28.3265	31.218	39.5285	19.435	1266	6514	72	55	5.7	1
T35B2	T28C3	RBP1	RBP1	A,B	30.9435	33.3295	36.997	48.6025	22.655	1377	6078	74	31	5.4	0.7
T35B3	T28C3	RBP1	RBP1	A,B	12.4785	14.0065	16.552	20.4025	42.635	1288	3021	123	126	9.5	7.3
T35G1	T29H5	DKFZp547H025	DKFZp547H025	A,B	8.5995	9.2645	9.565	10.4865	53.972	1719	3185	32	31	1.9	2.1
T35G2	T29H5	DKFZp547H025	DKFZp547H025	A,B	8.9995	10.4745	11.922	14.8345	62.509	1689	2702	87	54	5.2	5.3
T35G3	T29H5	DKFZp547H025	DKFZp547H025	A,B	10.0985	10.8795	10.624	11.2345	46.707	1702	3644	47	48	2.8	2.5
T31A10	T2G7	SH3GL2	SH3GL2	A,B	5.9385	6.1045	8.077	9.084	34.81	2656	7630	230	497	8.66	9.99
T31A11	T2G7	SH3GL2	SH3GL2	A,B	7.0315	7.8205	9.449	11.306	29.7773	2434	8174	189	482	7.76	8.4
T34A7	T2G7	SH3GL2	SH3GL2	A,B	4.91	5.17	7.193	12.125	29.4074	2799	9518	226	700	8.07	10.42
T32F1	T3A1	CDK9	SPOP	A,B	-0.201	-0.415	-2.623	-6.5495	33.9844	783	2304	42	195	5.36	12.82
T32F2	T3A1	CDK9	N/A	A,B	-3.152	-3.448	-4.85	-8.4225	34.4099	831	2415	31	250	3.73	15.78
T32F3	T3A1	CDK9	SPOP	A,B	-1.029	-1.305	-2.737	-6.1005	36.4349	1022	2805	73	256	7.14	14.36
T32G1	T3A2	SPOP	KRT19	A,B	22.242	22.863	22.079	13.0635	11.5309	641	5559	141	322	22	6.55
T32G2	T3A2	SPOP	SPOP	A,B	-5.458	-5.704	-7.131	-11.8575	41.5225	720	1734	17	199	2.36	19.63
T32G3	T3A2	SPOP	GNA15	A,B	5.92	4.897	1.929	-1.8875	8.2673	1106	13378	35	419	3.16	3.41
T32A4	T3A3	GNA15	CDK9	A,B	3.863	5.91	7.546	9.3695	45.1158	2240	4965	265	371	11.83	13.61
T32A5	T3A3	GNA15	CDK9	A,B	-2.422	-2.437	-3.824	-7.8145	31.898	963	3019	51	299	5.3	14.54
T32A6	T3A3	GNA15	KRT19	A,B	14.345	16.9	19.132	18.6795	23.0058	1915	8324	426	960	22.25	14.98
T32B4	T3A9	ILKAP	ILKAP	A,B	15.167	19.167	19.462	10.8495	57.2594	2106	3678	506	265	24.03	16.86
T32B5	T3A9	ILKAP	ILKAP	A,B	14.966	17.899	17.946	9.7275	52.8491	2801	5300	640	421	22.85	16.85
T32B6	T3A9	ILKAP	ILKAP	A,B	23.623	27.855	26.618	16.5055	49.8103	2626	5272	733	416	27.91	15.72
T33A1	T4E4	PRC1		A,B	-0.854	-0.733	-0.474	-2.624	17.6377	1777	10075	34	653	1.91	7.87
T33A2	T4E4	PRC1		A,B	-5.218	-4.863	-4.787	-5.011	49.2074	2173	4416	88	320	4.05	14.27
T33A3	T4E4	PRC1		A,B	3.115	3.258	2.981	-1.348	17.4271	1058	6071	42	436	3.97	8.7
T33C1	T4F2	EXOC8	AFAP1	A,B	6.113	6.254	6.391	5.521	10.6574	1412	13249	380	1587	26.91	13.41
T33C2	T4F2	EXOC8	AFAP1	A,B	6.137	6.092	6.491	4.949	15.2511	1652	10832	74	502	4.48	5.47
T33C3	T4F2	EXOC8	AFAP1	A,B	6.299	7.592	7.815	6.727	19.2927	1893	9812	86	425	4.54	5.37
T33A4	T4G4	DOC1	EXOC8	A,B	7.022	7.079	5.393	1.205	3.1915	108	3384	2	159	1.85	4.85
T33A5	T4G4	DOC1	EXOC8	A,B	4.504	5.363	7.05	8.435	38.18	3046	7978	364	721	11.95	14.62
T33A6	T4G4	DOC1		A,B	5.08	6.227	6.526	5.239	19.6366	1729	8805	71	420	4.11	5.94
T33D4	T6A1	PHF23	TMEM49	A,B	NA	NA	NA	NA	0.2159	32	14825	4	366	12.5	2.47
T33D5	T6A1	PHF23	PHKG2	A,B	-2.119	-1.694	-0.873	0.88	57.5825	3087	5361	184	276	5.96	12.14
T33D6	T6A1	PHF23	PHF23	A,B	1.845	1.783	0.092	-1.306	37.9285	2091	5513	590	699	28.22	20.43
T33E4	T6A2	PHKG2	TMEM49	A,B	-0.51	-0.33	-0.666	-2.384	10.2798	1025	9971	73	1642	7.12	18.35
T33E5	T6A2	PHKG2	PHKG2	A,B	-2.59	-2.775	-1.535	-1.694	58.4395	2891	4947	172	263	5.95	12.79
T33E6	T6A2	PHKG2	PHF23	A,B	3.812	2.878	4.435	4.978	35.4568	2026	5714	694	758	34.25	20.55
T30B10	T6B5	RET		A,B	-5.2135	-7.6185	-8.4665	-6.682	24.268	3713	15300	375	3172	10.1	27.38
T30B11	T6B5	RET		A,B	-0.6025	-2.8065	-3.9035	-4.68	20.3123	3317	16330	374	3359	11.28	25.81
T34B6	T6B5	RET		A,B	-1.539	-3.062	-2.065	0.44	47.6884	3208	6727	183	424	5.7	12.05
T30C10	T6B8	AKT1		A,B	2.1345	2.4915	0.7245	0.52	15.8276	3389	21412	308	3645	9.09	20.22
T30C11	T6B8	AKT1		A,B	0.4195	-0.1395	-0.8745	-1.832	21.4406	3557	16590	455	3390	12.79	26.01
T34C6	T6B8	AKT1		A,B	-2.074	-2.087	-1.991	-2.672	34.7521	1486	4276	19	286	1.28	10.25
T30E10	T6C9	PRPF4		A,B	-8.6815	-6.0255	-3.4335	-2.921	44.9061	3253	7244	147	985	4.52	24.68
T30E11	T6C9	PRPF4		A,B	-7.1655	-5.5095	-3.1805	-3.04	33.8939	3225	9515	159	1516	4.93	24.1
T34E6	T6C9	PRPF4		A,B	-2.636	-1.758	-0.6	0.745	46.8591	2857	6097	90	320	3.15	9.88
T31E1	T6G2	HRSP12		A,B	0.0765	0.2365	2.649	5.662	60.4393	2614	4325	251	255	9.6	14.9
T31E2	T6G2	HRSP12		A,B	-2.0525	-1.5675	0.362	1.517	48.5142	1502	3096	107	274	7.12	17.19
T31E3	T6G2	HRSP12		A,B	0.9805	-1.3105	-1.969	-4.395	63.4559	863	1360	58	80	6.72	16.1
T33F4	T6H2	TAF9	RGS3	A,B	2.338	0.449	0.511	-1.693	63.1345	1704	2699	84	91	4.93	9.15
T33F5	T6H2	TAF9	PYCR1	A,B	-3.929	-4.229	-0.861	6.501	59.12	3050	5159	499	495	16.36	23.47
T33F6	T6H2	TAF9	PYCR1	A,B	-4.267	-5.956	-4.549	0.344	49.7792	3381	6792	489	798	14.46	23.39
T31H1	T7D11	ZWINT	ZWINT	A,B	9.5045	10.1305	13.01	18.839	46.8298	2622	5599	305	332	11.63	11.15
T31H2	T7D11	ZWINT		A,B	8.2905	7.3385	5.725	1.208	2.1837	146	6686	10	442	6.85	6.76
T31H3	T7D11	ZWINT	ZWINT	A,B	18.8975	21.5375	27.413	36.555	65.5493	2327	3550	455	131	19.55	10.71
T31A4	T7F2	FAM105B		A,B	2.3475	1.0305	0.809	-0.579	51.2333	2534	4946	196	271	7.73	11.24
T31A5	T7F2	FAM105B		A,B	-2.1945	-1.8935	-2.145	-1.82	41.7343	2931	7023	188	520	6.41	12.71
T31A6	T7F2	FAM105B		A,B	0.2675	-0.4415	-0.216	0.672	41.2711	2617	6341	239	529	9.13	14.21
T31B4	T7F4	CDK2	CDK2	A,B	1.5445	2.4275	6.089	11.597	55.5598	2898	5216	700	458	24.15	19.76
T31B5	T7F4	CDK2		A,B	NA	NA	NA	NA	0	0	9745	0	609	0	6.25
T31B6	T7F4	CDK2	CDK2	A,B	-4.9485	-3.6275	1.113	6.021	51.8906	3074	5924	282	526	9.17	18.46
T31C4	T7G6	PDXK		A,B	-2.5835	-2.6085	-0.636	0.543	46.5791	3084	6621	193	446	6.26	12.61
T31C5	T7G6	PDXK		A,B	-2.5505	-3.2705	-2.667	-2.348	50.8866	2927	5752	154	331	5.26	11.72
T31C6	T7G6	PDXK		A,B	-2.5045	-3.1655	-2.373	-1.65	45.8731	3368	7342	186	452	5.52	11.37
T31D4	T7G7	NEK6	NEK6	A,B	11.9525	11.4105	8.846	8.434	17.4732	1939	11097	216	806	11.14	8.8
T31D5	T7G7	NEK6	NEK6	A,B	5.7665	4.2945	3.946	3.179	18.1178	2137	11795	232	1210	10.86	12.53
T31D6	T7G7	NEK6	NEK6	A,B	16.5985	15.1195	14.566	12.125	14.8231	1462	9863	155	490	10.6	5.83
T31E4	T8A1	MAP2K6		A,B	0.6755	1.3815	3.589	5.651	43.133	2591	6007	190	408	7.33	11.94
T31E5	T8A1	MAP2K6		A,B	2.5005	3.1375	5.367	8.575	47.1372	2371	5030	196	313	8.27	11.77
T31E6	T8A1	MAP2K6		A,B	-6.4575	-4.8315	-2.733	1.38	59.2094	2771	4680	204	354	7.36	18.54
T31G4	T8A10	SSH3	SSH3	A,B	3.3595	4.8975	7.871	13.16	66.1397	2301	3479	290	171	12.6	14.52
T31G5	T8A10	SSH3	SSH3	A,B	3.1365	4.3135	6.738	11.769	68.5423	2558	3732	263	152	10.28	12.95
T31G6	T8A10	SSH3	SSH3	A,B	4.4915	5.6715	8.942	13.243	68.4304	2315	3383	343	188	14.82	17.6
T31H4	T8A11	HAN11	HAN11	A,B	7.1875	9.4195	12.771	14.643	49.5731	1800	3631	213	242	11.83	13.22
T31H5	T8A11	HAN11	HAN11	A,B	0.4385	1.8545	4.458	5.731	54.272	1804	3324	147	239	8.15	15.72
T31H6	T8A11	HAN11	HAN11	A,B	-0.5545	1.7655	4.764	8.083	54.717	2407	4399	189	292	7.85	14.66
T31F4	T8A8	GNB1	GNB1	A,B	9.1915	11.3215	15.556	20.452	42.4332	2302	5425	247	330	10.73	10.57
T31F5	T8A8	GNB1	GNB1	A,B	6.8065	8.8535	12.866	18.092	44.4872	2772	6231	247	340	8.91	9.83
T31F6	T8A8	GNB1	GNB1	A,B	-0.0765	0.8695	3.5	6.246	41.251	2704	6555	170	446	6.29	11.58
T31A7	T8E11	PDK2	PDK2	A,B	-2.5165	-2.4575	-0.713	0.362	44.1802	2972	6727	156	431	5.25	11.48
T31A8	T8E11	PDK2	PDK2	A,B	-1.8415	-1.5495	-0.995	-0.078	35.5788	3132	8803	191	678	6.1	11.96
T31A9	T8E11	PDK2	PDK2	A,B	9.5145	9.2365	9.204	8.756	18.7569	1856	9895	151	610	8.14	7.59
T31H7	T9G6	SNARK		A,B	-0.6385	-0.6735	-0.12	-0.928	61.6202	2145	3481	81	126	3.78	9.43
T31H8	T9G6	SNARK		A,B	4.5895	5.1455	5.331	5.255	18.016	2045	11351	92	605	4.5	6.5
T31H9	T9G6	SNARK		A,B	6.6805	6.3355	6.524	4.77	15.7793	1876	11889	72	472	3.84	4.71
T30A1	T10C1	DCTN6		B	-2.0945	-2.5525	-1.133	1.484	52.1072	4043	7759	555	1035	13.73	27.85
T30A2	T10C1	DCTN6		B	-6.4305	-6.2405	-3.923	-0.515	36.5048	4067	11141	412	1934	10.13	27.34
T30A3	T10C1	DCTN6		B	0.4185	-0.7855	0.253	2.539	45.3101	4164	9190	738	1514	17.72	30.12
T30B1	T10H4	CDC27		B	NA	NA	NA	NA	0.7759	45	5800	2	836	4.44	14.53
T30B2	T10H4	CDC27		B	NA	NA	NA	NA	0	0	8352	0	1371	0	16.42
T30B3	T10H4	CDC27		B	NA	NA	NA	NA	0	0	8498	0	1511	0	17.78
T30C1	T11D10	FADD		B	-4.4105	-3.6145	-2.8205	-3.774	31.024	3054	9844	269	1839	8.81	27.08
T30C2	T11D10	FADD		B	-3.3735	-1.8015	-0.6805	-0.723	29.2075	1640	5615	109	1237	6.65	31.12
T30C3	T11D10	FADD		B	-5.9965	-4.4205	-3.5325	-1.98	37.4136	3084	8243	184	1290	5.97	25
T30D1	T11E2	FLJ10156		B	2.3705	0.1405	-0.0935	-0.936	47.359	1847	3900	153	496	8.28	24.16
T30D2	T11E2	FLJ10156		B	0.0765	-1.0585	-1.6425	-2.651	46.9611	2318	4936	215	654	9.28	24.98
T30D3	T11E2	FLJ10156	NAB2, MADER	B	4.6295	4.7235	5.4585	11.244	43.5919	2551	5852	476	987	18.66	29.9
T30G1	T12A3	MAK	MAK	B	10.8005	11.8485	10.9035	7.173	9.2199	442	4794	8	629	1.81	14.45
T30G2	T12A3	MAK	DPYSL3	B	5.5445	8.5825	13.0655	20.206	31.5931	3183	10075	555	1840	17.44	26.7
T30G3	T12A3	MAK	DPYSL3	B	5.3555	8.3665	12.7985	19.93	38.0323	3135	8243	530	1329	16.91	26.02
T30H1	T12C1	UBE2S	UBE2S	B	4.0435	3.7915	3.1945	4.814	28.1745	2596	9214	401	1879	15.45	28.39
T30H2	T12C1	UBE2S		B	-2.9405	-1.1585	-0.4985	-1.58	40.6337	2629	6470	147	892	5.59	23.22
T30H3	T12C1	UBE2S	UBE2S	B	4.7375	5.5705	6.3385	9.198	35.1077	2282	6500	347	1165	15.21	27.62
T32H1	T12D2	IGSF4	IGSF4	B	NA	NA	NA	NA	0	0	13071	0	294	0	2.25
T32H2	T12D2	IGSF4	SYT5	B	0.1	-0.619	0.045	0.9815	59.3833	1791	3016	180	170	10.05	13.88
T32H3	T12D2	IGSF4	IGSF4	B	8.298	7.535	3.914	-7.3025	0.9565	116	12127	7	341	6.03	2.84
T30C4	T12H3	BLK		B	4.7395	6.1075	6.0795	4.006	7.1078	1505	21174	106	4144	7.04	21.07
T30C5	T12H3	BLK		B	NA	NA	NA	NA	0	0	27994	0	4222	0	15.08
T30C6	T12H3	BLK		B	-4.4985	-5.1545	-5.5855	-3.514	34.7265	3955	11389	467	2076	11.81	27.93
T30D4	T13C2	AKT2		B	3.6155	4.5395	5.0635	2.077	17.6209	1622	9205	120	1713	7.4	22.59
T30D5	T13C2	AKT2		B	-3.6525	-1.8165	1.1815	1.96	41.4258	2365	5709	158	901	6.68	26.94
T30D6	T13C2	AKT2	DDR1, CAK	B	-8.1575	-6.6375	-4.1365	-1.982	34.1321	2920	8555	148	1523	5.07	27.03
T30A7	T14E3	MARK4		B	0.9615	2.0285	3.029	2.3	40.3453	2547	6313	197	830	7.73	22.04
T30A8	T14E3	MARK4	MARK10	B	-9.1575	-9.4165	-8.852	-5.557	38.1347	3770	9886	361	1872	9.58	30.61
T30A9	T14E3	MARK4	MARK10	B	0.9105	1.7545	3.445	1.617	25.0195	2242	8961	161	1521	7.18	22.64
T33H4	T14F11	GDF5		B	-6.265	-5.858	-5.284	-4.966	60.9693	3321	5447	176	302	5.3	14.21
T33H5	T14F11	GDF5	FCN1 TRUNCATED	B	-5.135	-6.845	-6.178	-6.277	72.9593	2458	3369	123	131	5	14.38
T33H6	T14F11	GDF5	NCAPH	B	-1.05	-0.312	-0.481	-3.389	30.8353	1687	5471	26	270	1.54	7.14
T30D7	T14G10	CDR2		B	13.0415	14.1745	12.9975	8.668	0.5781	99	17124	5	4387	5.05	25.77
T30D8	T14G10	CDR2		B	-3.3425	-1.8675	-0.8595	-1.415	40.7115	2426	5959	131	852	5.4	24.12
T30D9	T14G10	CDR2		B	NA	NA	NA	NA	0.6628	34	5130	0	656	0	12.87
T32H7	T14G11	PIM1	PTPN5	B	-4.799	-5.711	-8.339	-12.1325	50.6673	2278	4496	77	244	3.38	11
T32H8	T14G11	PIM1	FAM69B	B	-1.556	-2.468	-4.512	-7.8215	19.7507	1727	8744	59	624	3.42	8.89
T32H9	T14G11	PIM1	ADH4	B	NA	NA	NA	NA	1.2948	43	3321	1	170	2.33	5.19
T30C7	T14G2	MSN		B	-3.9975	-2.6925	-1.9705	-2.655	41.1482	3254	7908	242	1124	7.44	24.15
T30C8	T14G2	MSN		B	-4.1485	-4.7965	-6.1495	-4.842	36.0154	3639	10104	375	1737	10.31	26.87
T30C9	T14G2	MSN		B	-2.5115	-3.3365	-3.4235	0.416	35.3604	3547	10031	464	1844	13.08	28.44
T30E4	T15A9	IRAK3	IRAK3	B	4.8825	7.0935	8.9805	12.67	50.4671	2917	5780	384	685	13.16	23.93
T30E5	T15A9	IRAK3	IRAK3	B	8.0125	9.9785	12.7815	16.673	55.6209	3028	5444	443	543	14.63	22.48
T30E6	T15A9	IRAK3	IRAK3	B	11.5205	14.3095	19.2345	23.767	59.0181	3318	5622	576	513	17.36	22.27
T30F10	T15C3	RPS6KA5		B	-4.5605	-3.3965	-3.0575	-3.101	43.0137	3494	8123	304	1185	8.7	25.6
T30F11	T15C3	RPS6KA5		B	2.1715	1.9695	1.3615	-0.154	34.3417	3576	10413	476	1711	13.31	25.03
T34F6	T15C3	RPS6KA5		B	-3.77	-4.139	-4.036	-3.44	53.1449	2425	4563	92	268	3.79	12.54
T31E7	T15C6	ZC3HC1		B	4.8745	4.9955	5.883	1.548	59.1176	1916	3241	320	271	16.7	20.45
T31E8	T15C6	ZC3HC1		B	5.7525	6.7055	6.921	1.514	63.41	1655	2610	261	178	15.77	18.64
T31E9	T15C6	ZC3HC1		B	2.1155	2.3755	2.514	2.781	42.2531	1429	3382	87	215	6.09	11.01
T30E7	T15G11	ZNF331		B	-2.1285	-0.7225	0.9815	1.094	18.9899	1786	9405	130	2242	7.28	29.43
T30E8	T15G11	ZNF331		B	0.4715	-0.0265	-0.2465	-0.216	41.4201	2030	4901	208	800	10.25	27.86
T30E9	T15G11	ZNF331		B	2.3365	4.2915	4.6815	2.583	15.8174	1431	9047	88	1840	6.15	24.16
T30F7	T17D3	ATOX1	ATOX1	B	-0.6275	0.4015	2.3655	6.564	54.3125	3010	5542	408	688	13.55	27.17
T30F8	T17D3	ATOX1	ATOX1	B	4.8115	5.7155	7.9115	11.101	59.0131	2380	4033	369	406	15.5	24.56
T30F9	T17D3	ATOX1	ATOX1	B	1.1485	1.9925	4.8665	8.782	54.4978	2702	4958	385	611	14.25	27.08
T32C1	T1D7	SOD1	SOD1	B	-0.1	0.693	2.663	6.3525	56.9017	3034	5332	358	331	11.8	14.4
T32C2	T1D7	SOD1	SOD1	B	4.112	4.62	7.065	10.7325	58.4558	2665	4559	405	275	15.2	14.52
T32C3	T1D7	SOD1	SOD1	B	11.506	12.342	15.275	18.4175	63.7293	2119	3325	424	163	20.01	13.52
T32D1	T1E10	CAPN3	CAPN3	B	3.181	3.729	6.793	6.7925	60.5134	2475	4090	411	286	16.61	17.71
T32D2	T1E10	CAPN3	CAPN3	B	NA	NA	NA	NA	0	0	11310	0	574	0	5.08
T32D3	T1E10	CAPN3	CAPN3	B	5.801	6.336	7.84	7.1755	54.3318	2289	4213	478	369	20.88	19.18
T31G7	T2G4	TSSK3		B	-2.0425	-0.2235	1.862	4.09	65.9686	2016	3056	122	148	6.05	14.23
T31G8	T2G4	TSSK3		B	-6.2665	-3.9945	-2.34	-0.694	58.1867	1951	3353	91	237	4.66	16.9
T31G9	T2G4	TSSK3		B	0.3525	2.1715	4.358	6.617	56.3492	2059	3654	145	199	7.04	12.48
T32C4	T3D6	D21S2056E	SF1	B	-0.507	-1.335	-4.163	-9.2435	13.0352	1239	9505	41	718	3.31	8.69
T32C5	T3D6	D21S2056E	ZAK	B	-2.917	-2.78	-3.182	-5.6325	51.225	1129	2204	89	195	7.88	18.14
T32C6	T3D6	D21S2056E	ZAK	B	-7.031	-5.671	-6.005	-6.0855	45.0911	1410	3127	89	359	6.31	20.91
T32D4	T3E1	SF3A3	HSPA2	B	-1.113	-3.029	-4.039	-5.9815	46.1156	3057	6629	150	316	4.91	8.85
T32D5	T3E1	SF3A3	HSPA2	B	-0.534	-0.115	-0.395	-1.1735	53.3831	2572	4818	540	429	21	19.1
T32D6	T3E1	SF3A3	HSPA2	B	1.257	1.479	1.896	-0.9635	58.9491	2154	3654	193	178	8.96	11.87
T32E4	T3F1	HSPA2	SPOP	B	0.856	0.688	0.553	1.7245	51.2105	2369	4626	206	268	8.7	11.87
T32E5	T3F1	HSPA2	SPOP	B	1.867	1.58	1.834	0.2945	51.5362	1929	3743	185	237	9.59	13.07
T32E6	T3F1	HSPA2	SPOP	B	-2.449	-3.558	-4.76	-4.7775	57.4963	2719	4729	169	231	6.22	11.49
T32F4	T4A2	PRKRIR	RGSZ1	B	-0.442	-0.888	-1.351	0.6305	46.6905	1566	3354	279	439	17.82	24.55
T32F5	T4A2	PRKRIR		B	-5.969	-7.086	-8.593	-12.1415	62.3792	1484	2379	47	131	3.17	14.64
T32F6	T4A2	PRKRIR	RGSZ1	B	1.069	0.575	0.451	0.7455	34.8053	2136	6137	299	724	14	18.1
T32G4	T4B2	RGS20	RGS20	B	3.973	3.866	3.268	4.6975	48.2843	1970	4080	331	406	16.8	19.24
T32G5	T4B2	RGS20	PRKRIR	B	-4.835	-5.697	-7.509	-11.4335	61.938	1419	2291	45	116	3.17	13.3
T32G6	T4B2	RGS20	RGS20	B	-3.497	-3.76	-3.707	-0.7975	48.4316	2563	5292	386	621	15.06	22.76
T32A7	T4B6	TK1	TK1	B	2.777	1.814	2.686	5.8085	47.1369	2379	5047	364	468	15.3	17.54
T32A8	T4B6	TK1	TK1	B	1.202	2.059	1.846	6.5945	32.0879	2439	7601	254	712	10.41	13.79
T32A9	T4B6	TK1	TK1	B	8.797	10.427	11.652	14.9145	30.5611	2146	7022	326	579	15.19	11.87
T32B7	T4C3	NDUFS3	NDUFS3	B	NA	NA	NA	NA	1.3972	77	5511	6	740	7.79	13.62
T32B8	T4C3	NDUFS3	NDUFS3	B	2.111	3.122	6.266	13.1235	48.8657	2671	5466	406	483	15.2	17.28
T32B9	T4C3	NDUFS3	NDUFS3	B	-1.682	-0.57	1.915	7.7105	49.9726	2734	5471	406	552	14.85	20.17
T32C7	T4C5	CCRK		B	2.777	1.553	-0.812	-7.6215	14.3635	607	4226	24	265	3.95	7.32
T32C8	T4C5	CCRK		B	2.587	2.063	-0.146	-5.7725	15.0518	567	3767	17	216	3	6.75
T32C9	T4C5	CCRK		B	1.746	0.512	-2.033	-7.8375	17.9888	576	3202	8	145	1.39	5.52
T32D7	T4D1	BUB3	BUB3	B	-0.999	-0.716	-0.045	1.4155	56.0151	1923	3433	164	213	8.53	14.11
T32D8	T4D1	BUB3	BUB3	B	1.359	2.523	3.709	5.4325	56.6262	2004	3539	217	217	10.83	14.14
T32D9	T4D1	BUB3	BUB3	B	1.26	1.602	2.213	5.0575	60.7996	2190	3602	208	182	9.5	12.89
T32E7	T4D2	PRKAG1	PRKAG1	B	NA	NA	NA	NA	0	0	14794	0	250	0	1.69
T32E8	T4D2	PRKAG1	PRKAG1	B	-1.703	-1.043	-0.681	-2.7415	55.7573	1443	2588	178	235	12.34	20.52
T32E9	T4D2	PRKAG1	PRKAG1	B	-0.434	0.115	1.485	-0.0375	50.5247	2263	4479	249	357	11	16.11
T32F7	T4E2	PPM1G	PPM1G	B	1.841	0.894	-0.247	-1.5385	25.237	1065	4220	97	444	9.11	14.07
T32F8	T4E2	PPM1G	PPM1G	B	0.243	-0.916	-1.821	-4.0205	29.3531	971	3308	101	383	10.4	16.39
T32F9	T4E2	PPM1G	PPM1G	B	1.442	1.129	-0.717	-2.9505	22.6672	1115	4919	99	502	8.88	13.2
T33B1	T4F1	EPB41	no insert	B	-2.428	-2.925	-2.783	-4.645	65.5907	2154	3284	35	98	1.62	8.67
T33B2	T4F1	EPB41	no insert	B	-2.047	-2.122	-1.678	-3.481	62.3602	2008	3220	58	120	2.89	9.9
T33B3	T4F1	EPB41	no insert	B	-0.204	0	0	-2.541	66.8219	1865	2791	34	67	1.82	7.24
T33D1	T4F3	EEF2K	AFAP1	B	5.989	6.935	6.577	4.289	10.4991	1300	12382	49	521	3.77	4.7
T33D2	T4F3	EEF2K	AFAP1	B	-2.167	-1.993	-0.445	0.184	42.9083	2396	5584	185	483	7.72	15.15
T33D3	T4F3	EEF2K	EEF2K	B	-0.344	-0.053	-0.744	-2.037	17.2305	1589	9222	66	854	4.15	11.19
T33G1	T4G2	HMGCR	AFAP1	B	5.722	5.956	6.925	8.01	23.2749	1899	8159	139	516	7.32	8.24
T33G2	T4G2	HMGCR	HMGCR	B	9.012	8.598	7.468	1.332	2.2239	90	4047	7	210	7.78	5.31
T33G3	T4G2	HMGCR		B	NA	NA	NA	NA	0.3252	26	7995	1	492	3.85	6.17
T33H1	T4G3	EXO1		B	0.724	0.325	0.291	-2.572	37.5836	1518	4039	43	213	2.83	8.45
T33H2	T4G3	EXO1		B	-1.94	-1.249	-1.36	-3.523	17.5565	1687	9609	49	838	2.9	10.58
T33H3	T4G3	EXO1		B	NA	NA	NA	NA	1.6527	67	4054	2	213	2.99	5.34
T33C4	T5H10	TUBD1		B	-3.081	-2.47	-1.12	0.331	53.3302	3355	6291	175	339	5.22	11.55
T33C5	T5H10	TUBD1		B	8.864	8.507	7.351	2.749	5.1533	694	13467	39	650	5.62	5.09
T33C6	T5H10	TUBD1		B	-1.116	-0.6	-0.643	-3.751	38.5264	1872	4859	36	234	1.92	7.83
T33B4	T5H5	ILF2	GABPB1	B	3.522	3.509	3.069	0.287	29.3072	643	2194	50	228	7.78	14.7
T33B5	T5H5	ILF2	GABPB1	B	2.272	2.948	3.175	0.586	27.6305	1032	3735	72	339	6.98	12.54
T33B6	T5H5	ILF2	GABPB1	B	2.966	2.756	3.172	1.45	28.0012	940	3357	65	324	6.91	13.41
T30A10	T6B1	TUBB2	TUBB2	B	-5.5745	-5.9435	-4.059	-1.476	33.6479	3887	11552	387	2075	9.96	27.07
T30A11	T6B1	TUBB2	TUBB2	B	-4.5085	-5.1345	-2.73	-0.592	34.0238	3860	11345	406	2018	10.52	26.96
T34A6	T6B1	TUBB2	TUBB2	B	0.736	0.616	0.707	1.174	40.0591	3254	8123	149	432	4.58	8.87
T30D10	T6C1	CDC20	CDC20	B	10.4375	11.7355	10.1325	5.843	7.4262	1702	22919	214	4235	12.57	19.96
T30D11	T6C1	CDC20	CDC20	B	11.7065	11.8185	10.6505	5.736	3.9044	1013	25945	119	4912	11.75	19.7
T34D6	T6C1	CDC20	CDC20	B	4.308	3.145	2.276	0.647	26.4097	2384	9027	131	549	5.49	8.26
T30G10	T6D1	CHAF1B		B	5.9215	6.3625	7.3225	7.545	32.5744	2847	8740	396	1398	13.91	23.72
T30G11	T6D1	CHAF1B		B	-4.4035	-2.4235	-1.5475	-1.43	29.5261	2430	8230	124	1450	5.1	25
T34G6	T6D1	CHAF1B		B	-3.423	-3.166	-3.185	-2.219	50.3861	2806	5569	146	374	5.2	13.54
T31A1	T6E1	SLC25A13		B	-4.8105	-4.9665	-4.995	-5.55	54.3118	2620	4824	120	287	4.58	13.02
T31A2	T6E1	SLC25A13		B	-6.4105	-5.3855	-4.483	-6.343	31.8614	1775	5571	23	506	1.3	13.33
T31A3	T6E1	SLC25A13		B	-5.2005	-4.3155	-3.745	-5.802	42.4479	1956	4608	15	273	0.77	10.29
T31D1	T6F2	KIAA0101		B	0.8515	1.0015	0.268	-3.342	32.9539	1100	3338	11	158	1	7.06
T31D2	T6F2	KIAA0101		B	-2.6605	-2.5895	-2.529	-4.79	43.5149	1805	4148	27	214	1.5	9.13
T31D3	T6F2	KIAA0101		B	-2.4605	-1.7625	-1.608	-3.959	41.5637	1951	4694	21	217	1.08	7.91
T31B7	T8F6	CSNK1D		B	0.4695	0.0535	-0.416	-2.668	33.0147	3039	9205	222	737	7.31	11.95
T31B8	T8F6	CSNK1D		B	0.7875	-0.0535	-0.234	-2.336	33.0881	3013	9106	220	722	7.3	11.85
T31B9	T8F6	CSNK1D		B	1.8795	2.0535	-0.098	-3.353	34.5994	2997	8662	214	619	7.14	10.93
T31C7	T8G4	PPP2R2C		B	-1.0515	-0.6905	-0.964	-1.437	49.4839	3164	6394	156	320	4.93	9.91
T31C8	T8G4	PPP2R2C		B	-2.4445	-2.3975	-1.099	-0.796	51.814	3142	6064	167	341	5.32	11.67
T31C9	T8G4	PPP2R2C		B	-4.3325	-3.6495	-1.95	-1.632	61.9401	2586	4175	132	220	5.1	13.85
T31D7	T8H4	TUBB		B	3.9525	4.7925	5.511	4.755	22.1221	1620	7323	57	356	3.52	6.24
T31D8	T8H4	TUBB		B	2.1965	1.9175	3.2	2.998	33.1104	1782	5382	114	392	6.4	10.89
T31D9	T8H4	TUBB		B	-8.0695	-8.2735	-6.33	-5.815	59.33	2639	4448	117	302	4.43	16.69
T31F7	T9F3	CDC45L		B	-1.9935	-2.8515	-2.369	-3.319	43.1449	2763	6404	115	377	4.16	10.35
T31F8	T9F3	CDC45L		B	-4.4575	-4.5185	-4.158	-5.433	45.206	2348	5194	81	350	3.45	12.3
T31F9	T9F3	CDC45L		B	-1.9525	-1.0865	-0.313	0.108	41.3729	2465	5958	123	414	4.99	11.85
T31C10	T17B2	KU-MEL-3		O	-3.1335	-3.5965	-2.48	-2.433	53.6805	2443	4551	90	231	3.68	10.96
T31C11	T17B2	KU-MEL-3		O	-1.8785	-1.4115	-1.682	-0.766	42.7107	2792	6537	116	374	4.15	9.99
T34C7	T17B2	KU-MEL-3		O	-3.773	-3.879	-3.193	0	58.1542	2489	4280	109	223	4.38	12.45
T31D10	T17C4	DEFB121		O	0.4945	0.2915	-0.482	-3.439	44.254	1652	3733	34	139	2.06	6.68
T31D11	T17C4	DEFB121		O	-0.2715	0.2675	0.03	-2.214	28.4284	1789	6293	60	425	3.35	9.44
T34D7	T17C4	DEFB121		O	-2.872	-4.434	-5.063	-5.046	47.6165	2687	5643	414	565	15.41	19.11
T31F10	T17E10	TMEM218		O	2.6575	2.4665	2.647	0.319	33.343	1144	3431	213	558	18.62	24.4
T31F11	T17E10	TMEM218		O	-3.3625	-2.3885	-1.273	-0.648	37.3265	1614	4324	195	645	12.08	23.8
T34F7	T17E10	TMEM218		O	-0.443	-0.631	0	1.369	41.8004	1068	2555	134	376	12.55	25.29
T31E10	T17F8	C1orf157		O	0.9645	0.9185	0.429	-2.535	41.1421	1268	3082	23	134	1.81	7.39
T31E11	T17F8	C1orf157		O	3.0845	3.3145	2.055	-1.346	18.4222	871	4728	20	268	2.3	6.95
T34E7	T17F8	C1orf157		O	0.866	0.882	0.157	-1.021	27.1874	1159	4263	16	260	1.38	8.38
T30H7	T17H2	SERP1		O	6.6065	6.1625	3.8015	0.059	32.1826	1389	4316	213	866	15.33	29.59
T30H8	T17H2	SERP1		O	5.2975	5.2585	2.8885	-1.136	31.5903	1607	5087	267	1101	16.61	31.64
T30H9	T17H2	SERP1		O	7.1585	7.2225	4.6155	-0.059	29.1801	1904	6525	361	1448	18.96	31.34
T30G7	T17H4	NEDD8		O	NA	NA	NA	NA	0	0	6266	0	1405	0	22.42
T30G8	T17H4	NEDD8		O	-0.8825	-0.2965	-1.0895	-2.269	15.0938	2922	19359	267	4015	9.14	24.43
T30G9	T17H4	NEDD8		O	-1.2505	-1.6885	-1.5015	-1.652	38.1058	1549	4065	157	841	10.14	33.43
T35F7	T18D9	KRT40	KRT40	O	10.7565	11.8845	12.669	13.3335	22.04	1113	5050	63	187	5.7	4.7
T35F8	T18D9	KRT40	KRT40	O	7.8115	9.3835	10.308	13.1635	30.005	1268	4226	69	192	5.4	6.5
T35F9	T18D9	KRT40	KRT40	O	3.8925	5.4805	6.683	10.2935	33.796	901	2666	58	219	6.4	12.4
T35H7	T18E9	GAL3ST3	GAL3ST3	O	11.6415	12.3955	11.192	11.0685	22.087	1274	5768	12	22	0.9	0.5
T35H8	T18E9	GAL3ST3	GAL3ST3	O	9.9755	10.1735	8.648	6.4255	7.861	654	8320	4	34	0.6	0.4
T35H9	T18E9	GAL3ST3	GAL3ST3	O	NA	NA	NA	NA	0	0	9792	0	28	0	0.3
T31B10	T19G2	GNB3		O	-1.8425	-2.1685	-1.436	-3.574	35.8396	1859	5187	48	319	2.58	9.59
T31B11	T19G2	GNB3		O	0.8875	0.6575	0.894	0.078	36.4075	3399	9336	212	609	6.24	10.26
T34B7	T19G2	GNB3		O	3.641	3.097	4.431	8.93	49.4133	3369	6818	314	433	9.32	12.55
T35E4	T25B4	SOX14	SOX14	O	NA	NA	NA	NA	0	0	8949	0	30	0	0.3
T35E5	T25B4	SOX14	SOX14	O	NA	NA	NA	NA	0	0	8796	0	14	0	0.2
T35E6	T25B4	SOX14	SOX14	O	NA	NA	NA	NA	0	0	9401	0	37	0	0.4
T35G11	T27D4	PLEKHG4	PLEKHG4	O	8.1455	8.3395	6.466	4.0375	53.028	1252	2361	19	22	1.5	2
T35H10	T27D4	PLEKHG4	PLEKHG4	O	5.0875	5.1435	4.61	3.1305	52.66	1366	2594	5	24	0.4	2
T35H11	T27D4	PLEKHG4	PLEKHG4	O	4.4765	4.9555	4.157	2.5205	45.796	1340	2926	3	34	0.2	2.1
T33B7	T2B6	SHMT2		O	-4.45	-4.293	-2.494	0	54.536	2627	4817	148	317	5.63	14.47
T33B8	T2B6	SHMT2		O	-3.011	-2.872	-1.461	0.149	52.4007	2532	4832	159	322	6.28	14
T33B9	T2B6	SHMT2		O	NA	NA	NA	NA	0.2038	28	13738	4	308	14.29	2.25
T33A7	T2B9	DAB2		O	NA	NA	NA	NA	0	0	14974	0	317	0	2.12
T33A8	T2B9	DAB2		O	-1.847	-1.812	-1.567	-3.177	38.5592	2703	7010	75	353	2.77	8.2
T33A9	T2B9	DAB2		O	9.533	10.24	9.079	5.992	2.5675	364	14177	29	935	7.97	6.77
T33E1	T4F4	AFAP	PRC1	O	-2.431	-1.707	-0.221	2.562	38.9873	2618	6715	256	742	9.78	18.11
T33F2	T4F4	AFAP	SMAD4	O	1.575	1.857	1.516	-0.512	16.1698	678	4193	39	526	5.75	14.96
T33F3	T4F4	AFAP	EEF2K	O	0	0.607	0.843	0.403	19.9603	1709	8562	74	722	4.33	10.54
T31B1	T6E5	SRPK2		O	-5.1855	-6.7075	-5.745	-6.777	47.2767	1519	3213	78	329	5.13	19.42
T31B2	T6E5	SRPK2		O	-3.4375	-3.4245	-3.301	-4.353	45.2271	2459	5437	92	343	3.74	11.52
T31B3	T6E5	SRPK2		O	-2.3875	-2.1225	-2.077	-4.401	38.2477	1637	4280	51	304	3.12	11.5
T31F1	T7D7	PITPNB	CRK	O	17.0245	18.5035	22.572	24.489	42.8824	1214	2831	251	298	20.68	18.43
T31F2	T7D7	PITPNB		O	-1.5675	-2.1225	-0.03	0.907	24.1689	1963	8122	179	1045	9.12	16.97
T31F3	T7D7	PITPNB		O	7.0435	9.4905	13.135	19.217	41.7235	2203	5280	282	382	12.8	12.41
T31G10	T9B3	CDC25C		O	-3.3435	-2.9285	-2.357	-2.786	59.3169	2553	4304	154	252	6.03	14.39
T31G11	T9B3	CDC25C		O	-3.6985	-2.7105	-2.755	-4.274	52.3669	2655	5070	116	288	4.37	11.93
T34G7	T9B3	CDC25C		O	-3.361	-4.744	-4.42	-3.503	55.3236	3206	5795	148	310	4.62	11.97

## Sheet: Legend
Secondary screen ID
Primary screen ID	Originating clone in Table S1
Original Symbol
Confirmed Symbol	Clone ID confirmed by sequencing
Z score hit	Primary screen score (A=hit in screen A, B-hit in screen B, A,B- hit in both screens, O-other)
Z-all GFP+	All GFP positive cells
Z-Low GFP+	top 75% level intensity GFP
Z-Mid GFP+	top 50% level intensity GFP
Z-High GFP+	top 25% level intensity GFP
%GFP+	%GFP positive objects
GFP+	GFP positive objects counted
total	Total objects counted
EdU+GFP+	EdU and GFP positive objects counted
EdU+GFP-	Edu positive, GFP negative objects
%EdU+ of GFP+	%Edu positive of GFP negative objects
%EdU+ of GFP-	%Edu positive of GFP negative objects
