# Supplementary material for: A High-Throughput Platform for Lentiviral Overexpression Screening of the Human ORFeome
Source: PLoS One. 2011 May 24;6(5):e20057. doi: 10.1371/journal.pone.0020057 (PMC3101218; doi:10.1371/journal.pone.0020057)
Supplement: Table S3 — Hit proliferation rate analysis. (XLSX) [file pone.0020057.s007.xlsx]

## Sheet: sTable 3
					CMV promoter														EF1α promoter
	Clone in Table S2	Clone in Table S1			Ratio day 4/2		Day 4						Day 2						Ratio day 4/2		Day 4						Day 2
	Secondary Screen ID	Primay Screen ID	Symbol in HORFEOME	HUGO Symbol	Total		%GFP+		%Edu+ of GFP+		%EdU+ (GFP+/GFP-)		%GFP+		%Edu+ of GFP+		GFP+		Total		%GFP+		%Edu+ of GFP+		%EdU+ (GFP+/GFP-)		%GFP+		%Edu+ of GFP+		GFP+
Well ID				*not hit	mean	SD	mean	SD	mean	SD	mean	SD	mean	SD	mean	SD	mean	SD	mean	SD	mean	SD	mean	SD	mean	SD	mean	SD	mean	SD	mean	SD
NA5	T32B3	T1A9	APEX1	APEX1	1.42681	0.843809	34.3419	1.90056	13.0807	1.29182	0.681469	0.245611	60.398	18.9011	5.09321	1.79539	661	194.502	2.1247	0.351526	76.4714	11.0262	6.48965	2.06527	0.402866	0.071827	3.88416	2.64665	19.4717	15.6267	28.6667	21.5484
NH2	T30F9	T17D3	ATOX1	ATOX1	1.55269	0.35907	61.9156	5.3715	6.88015	0.118143	0.717388	0.201129	39.5239	5.03565	2.64113	0.284564	1351	146.041	2.43508	0.138092	79.3143	4.72649	3.91177	0.458972	0.99508	0.336227	15.2148	2.76981	3.58604	2.11764	497	59.808
NF5	T32D8	T4D1	BUB3	BUB3	2.59434	0.284212	36.9905	7.97439	2.17039	0.277524	0.359092	0.0600371	29.0863	3.37805	4.52768	1.18771	1040.67	72.4316	2.28932	0.0766158	68.6176	3.27832	2.47717	0.34579	0.619074	0.0785863	4.14102	0.827211	9.8076	2.7125	171.667	23.8607
NC8	T35G1	T29H5	DKFZp547H025	C2orf83	2.62562	0.213688	61.8321	3.38532	6.71057	0.721063	0.497955	0.0431513	59.1402	13.9032	4.14619	0.774145	1668	125.431	2.78335	0.12394	86.1561	2.01273	4.38736	0.437447	0.774712	0.151323	22.5774	5.35749	7.77215	2.20387	605.333	114.692
NE7	T32H3	T12D2	IGSF4	CADM1	3.09054	0.303421	0.0249102	0.00827532	4.16667	2.40563	11.1828	19.3691	0.139957	0.152316	51.1111	42.8607	9	9.84886	4.04566	0.0849609	6.50492	2.28079	0.186128	0.101125	1.12044	0.514923	0.48329	0.741726	38.8889	24.0563	27.6667	41.8609
NE4	T32A1	T1A7	CAPN3	CAPN3	2.56311	0.298056	36.0419	9.54243	4.10836	0.244851	1.46605	0.373367	21.0751	2.70429	9.39812	0.331152	938.333	76.9697	2.34882	0.177645	77.4082	3.56018	3.86854	0.31837	0.764748	0.0808335	8.427	1.63689	7.20726	2.08535	315.333	30.5669
NE5	T32D3	T1E10	CAPN3	CAPN3	2.77287	0.23273	25.0407	2.45	1.60563	0.819254	1.12061	0.305603	7.15507	0.784263	22.6122	2.06317	391.333	28.5015	2.35507	0.219891	78.0734	3.85449	2.79881	0.290204	0.996099	0.219216	6.57173	2.53677	8.59667	0.323869	276.667	91.2268
NC2	T30D10	T6C1	CDC20	CDC20	2.81505	0.330473	15.5886	4.17458	2.7344	0.630592	0.833324	0.176312	6.84549	1.93797	14.3416	4.49758	263.333	52.3673	3.52731	0.201316	31.7694	4.66258	3.11931	0.669505	1.41161	0.219583	1.32831	1.8144	26.7577	8.92324	48	64.0937
NE3	T31B4	T7F4	CDK2	CDK2	2.39769	0.247326	34.3207	2.1002	4.47351	0.606529	0.612835	0.0808275	30.6817	3.32246	6.91027	0.980653	1325.33	118.158	2.68712	0.119893	54.0311	1.17794	2.83871	0.530817	1.16276	0.282028	1.68341	0.370233	12.6493	3.67865	70.3333	9.45163
NF4	T32A4	T3A1	CDK9	CDK9	1.35508	0.242145	40.3225	1.69545	3.98133	0.479763	0.317984	0.101477	28.4345	3.71781	2.19984	0.649118	955.667	39.2598	3.16267	0.0847158	40.3135	1.96186	2.59746	0.493353	1.20735	0.190293	0.462513	0.107586	17.3611	16.71	20.3333	4.04145
NG8	T35A8	T25B7	RP11-265F14.2	CELA2B	2.20747	0.247106	43.1321	5.95084	3.65413	0.169629	0.744517	0.0581893	18.7668	10.6203	14.5847	4.82392	942	468.36	3.28633	0.0601982	9.67621	1.14539	0.645447	0.0842647	1.62625	0.233475	0.0289182	0.0373998	0	0	2	2.64575
NG5	T32E1	T1F1	CLDN1	CLDN1	1.99009	0.423812	38.6539	3.28428	6.25105	1.01895	0.446877	0.0521134	32.5021	2.1303	11.1399	2.20123	1486	91.0988	2.5528	0.10514	64.6249	3.58726	4.04219	0.397028	0.86759	0.0486728	5.12554	1.27883	6.04799	3.74501	219	47.8853
ND2	T30D7	T9C8	CLK2	CLK2	2.45102	0.345759	0.91625	0.295979	0.258398	0.394709	0.0325268	0.0563381	2.09476	0.489669	19.3706	3.71157	88.6667	11.0151	3.22981	0.0852179	7.37976	1.10574	0.796379	0.883539	0.221844	0.23349	0.313509	0.304002	23.6111	10.4859	15	14.9332
NH3	T31F1	T7A5	CRK	CRK	1.8256	0.162328	36.6422	0.647106	6.73943	0.786284	0.683366	0.082281	35.3195	6.09514	9.12505	0.331565	1311.67	171.943	4.83184	0.143578	27.3919	3.10811	4.87778	0.281977	0.824364	0.0991962	0	0	0	0	0	0
NH7	T33C5	T5H11	PSCD2	CYTH2	2.68632	0.102819	5.19464	1.32131	1.78939	0.93929	0.788341	0.428637	4.97706	0.995874	22.4872	2.98014	291.667	37.5544	2.32236	0.0839274	0.0402375	0.00918691	40	52.915	10.3041	13.9729	0.124644	0.14085	60.6838	42.6238	5.66667	6.4291
ND4	T31H4	T8A11	HAN11	DCAF7	2.28724	0.396548	37.4538	5.06241	4.46946	0.119892	0.40519	0.0985524	31.4938	4.71888	3.78356	0.191833	1050	80.8517	2.78476	0.141638	66.091	5.25744	2.79081	0.617771	0.913537	0.0680224	2.87826	0.864699	13.404	1.61028	114.667	30.6649
NF6	T3A11	T3A11	DNAJA1	DNAJA1*	2.58698	0.289095	23.5877	2.27618	3.97409	0.0880701	0.41987	0.035268	21.2076	1.08693	5.17515	0.128241	746.667	88.2289	1.36749	0.082377	86.6184	1.45796	1.46204	0.451963	0.24553	0.0633064	14.21	1.62599	2.36311	0.901414	471	48.5901
NA3	T30G2	T12A2	DPYSL3	DPYSL3	2.25787	0.503427	46.0672	7.35639	16.9313	2.59999	1.48536	0.198113	32.2191	9.28979	7.16571	2.48237	414	38.0395	1.67609	0.22939	89.4937	2.38388	4.58073	1.08926	0.231134	0.0148079	4.56697	1.72922	6.2008	2.42779	27.3333	5.1316
NG7	T33A5	T4F2	EXOC8	EXOC8	2.57677	0.339565	20.5646	3.00333	2.22102	0.804557	0.838507	0.0961484	11.6745	0.886638	19.215	0.319509	622	70.5053	2.37047	0.0890139	28.0536	1.90545	2.98094	0.0566284	0.608905	0.0227221	0.131372	0.0560542	29.5635	15.5257	6	2.64575
ND6	T3D2	T3D2	FBXO5	FBXO5*	2.41701	0.194964	31.548	3.52424	1.60361	0.172083	0.250375	0.0503369	15.879	2.91414	8.4741	0.722089	548	57.1664	2.21774	0.178403	83.618	4.15075	6.34911	1.3424	0.678416	0.127363	15.142	3.55646	13.7403	0.863216	504.333	98.1903
NE2	T30E2	T11E11	GAPDH	GAPDH	2.57792	0.379499	34.354	3.62425	8.44243	0.59904	1.04658	0.0313935	24.2186	2.53218	6.74383	1.54325	821.667	25.482	2.30957	0.0893157	67.9088	2.91505	3.14168	0.274754	0.85489	0.0234882	4.86509	0.730828	8.42102	2.04023	183.667	16.6533
NC7	T32G3	T3A3	GNA15	GNA15	4.16773	0.175513	4.12098	1.33556	0.611197	0.0668608	2.08595	1.83823	2.59064	1.65327	25.1379	2.98702	114	65.3911	2.37487	0.129826	10.1792	1.04586	2.42442	0.525205	0.734576	0.170843	0	0	0	0	0	41.1015
NA4	T31F4	T8A8	GNB1	GNB1	3.54323	0.444521	35.0569	7.92479	4.45033	1.10474	0.545133	0.0808373	20.7688	11.1421	20.1369	5.72965	305	64.7843	2.34765	0.0815227	83.3039	3.3276	5.5291	0.248508	0.341269	0.0192705	2.5877	0.858276	3.61552	3.57224	19.3333	6.80686
NA8	T35A1	T28A9	H2BFWT	H2BFWT	1.41588	0.592385	33.5236	3.03519	7.31385	2.01972	0.413331	0.052449	42.3937	15.8955	6.52245	2.19961	608	67.5056	2.04205	0.115506	79.2084	1.30985	4.12441	0.565645	0.257793	0.0673034	2.19929	0.848057	3.663	3.57495	17	7.93725
NH6	T35G7	T18D10	HNRNPH2	HNRNPH2	1.91547	0.13933	34.4151	6.84995	7.71403	1.45005	0.741433	0.0320378	34.8052	5.14452	5.06306	0.667967	1262.33	154.461	2.12359	0.0976005	63.2047	1.25698	2.95307	0.156746	0.628278	0.0763863	8.39077	2.51941	4.68388	1.71269	368.667	79.5005
NG6	T35C7	T25C7	HOXB5	HOXB5	1.99112	0.396847	32.5672	1.93705	3.43362	0.323468	0.474953	0.143071	28.7136	1.97309	5.22062	0.348868	1239	85.5102	2.60342	0.0571841	46.9111	2.72005	1.91071	0.343229	0.977604	0.139397	2.40493	0.740174	6.05161	0.535289	112	32.909
NB5	T32B4	T3A9	ILKAP	ILKAP	2.47081	0.380583	42.3429	3.3215	5.82945	0.579484	0.432515	0.00431112	35.5999	8.25712	7.14326	0.719223	788	83.1445	2.67503	0.114755	76.8221	3.59863	4.04965	0.626636	0.665836	0.0663657	5.84623	1.47674	7.16761	1.19755	105.333	24.7857
NF2	T30E6	T15A9	IRAK3	IRAK3	2.48137	0.226004	50.7549	6.58341	8.15315	0.51673	0.572102	0.0765725	23.6626	3.00872	5.37763	2.21734	641.333	57.8389	2.17187	0.143423	62.4041	3.72098	3.85006	1.04098	0.917751	0.149113	1.96495	0.553267	13.5117	2.0519	61.6667	13.0512
NG4	T32A6	T3B1	KRT19	KRT19	2.39408	0.295453	10.813	1.75586	2.90684	0.224261	0.652102	0.200727	7.39487	4.28129	18.9366	2.93519	350.333	150.44	2.7469	0.0532728	52.8553	1.77871	1.84876	0.329914	0.897727	0.074283	1.81536	1.2847	21.9733	9.48752	91	63.4586
NE8	T35F8	T18D9	KRT40	KRT40	2.28165	0.286591	16.8382	1.19907	4.10546	1.28121	0.346551	0.0426895	14.1218	3.12619	6.63586	1.00961	669.333	120.935	3.21441	0.0938269	54.826	0.691857	1.50255	0.284447	0.574489	0.122538	1.31392	0.156784	13.423	5.1466	65.3333	3.51188
NG2	T30F1	T12A3	MAK	MAK	2.24814	0.464249	3.14617	1.25494	0.294152	0.122196	0.0797611	0.0760427	0.615156	0.25161	16.3451	5.46056	22	11.5326	2.40759	0.110665	55.9483	4.20531	2.75299	0.297701	0.823365	0.0865033	2.8226	0.152776	10.9804	2.37841	111.667	4.6188
NB2	T30D3	T11E1	NAB2	NAB2	2.94555	0.32634	44.5999	0.487486	9.61257	1.82001	0.915558	0.0856365	42.041	5.60486	8.80989	1.17733	1140.33	87.306	2.08149	0.197102	88.5984	1.11899	6.15793	0.789459	0.757131	0.218724	24.8031	3.70231	5.76828	1.10984	606.333	67.3003
NC5	T32B8	T4C3	NDUFS3	NDUFS3	2.9446	0.155539	50.7532	1.05427	8.7766	1.58627	0.543298	0.0239024	50.9501	5.83547	6.62411	0.986069	1417	30.1164	2.01196	0.225327	67.8863	5.47209	2.25649	0.604483	0.179697	0.0550041	7.64947	4.85311	11.7367	4.62758	222	115.052
NF3	T31D6	T7G7	NEK6	NEK6	2.97853	0.408896	25.5336	7.61101	5.3569	1.05235	0.769533	0.106557	9.15016	1.19172	18.8494	2.62029	407	63.498	2.99787	0.13046	59.1892	2.92162	2.3599	0.230347	1.10004	0.0896809	1.88317	0.463295	11.0461	3.00116	81.3333	13.6504
NB8	T35H2	T34F5	PACSIN1	PACSIN1	3.45593	0.288825	21.483	0.864474	1.86979	0.836711	0.493352	0.0607847	12.2379	6.58608	20.3899	3.78438	350	131.011	6.3129	0.0288841	30.3964	3.56344	1.99599	0.680147	0.778761	0.192863	0.274702	0.0716822	30	15.2069	7	1.73205
NC3	T31A9	T8E11	PDK2	PDK2	2.62404	0.28093	37.1928	2.47872	5.81675	0.851116	0.605885	0.0921656	30.739	3.5121	7.48687	2.79831	975	91	2.36086	0.128475	67.347	3.46944	4.22017	0.52066	0.451537	0.0965342	5.87694	2.22654	11.2701	3.95476	173.667	48.6861
NB7	T32F7	T4E2	PPM1G	PPM1G	2.83196	0.323559	17.4944	0.514433	3.91303	1.39701	0.394419	0.0369926	17.2772	6.32607	10.7033	1.19917	420.333	44.5571	2.508	0.316213	74.4501	4.51435	5.18142	0.726318	0.439141	0.125102	14.8841	2.52314	9.68608	7.83123	238	43.9204
NB6	T2C4	T2C4	PSTPIP2	PSTPIP2	3.60219	0.396517	30.6785	2.18331	3.62282	1.0064	0.557953	0.0916061	14.4759	7.47237	15.1333	4.2287	313.667	77.436	2.68806	0.045027	81.5358	2.50816	6.2022	1.05216	0.720304	0.0349642	13.6347	3.12543	6.94725	2.19846	255	55.7584
NE6	T3B4	T3B4	RBMS1	RBMS1*	1.96533	0.324434	35.9595	9.79051	1.60964	0.270548	0.251849	0.0660338	10.9327	1.40524	1.57028	0.636562	395	36.5923	2.19227	0.154134	73.7218	1.0651	3.44434	0.227811	0.434553	0.109313	3.45741	1.43515	6.71697	0.610205	126.333	39.5769
NH8	T35B2	T28C3	RBP1	RBP1	2.12783	0.0473352	35.3738	2.69736	5.08132	0.761319	0.663684	0.0472229	17.8697	3.19918	6.4613	0.727277	913	139.825	3.40648	0.0348773	39.2577	2.50246	6.25897	0.898132	0.988985	0.0873595	0.618818	0.300502	17.7656	9.19954	18	8.66025
NA7	T32G4	T4B2	RGS20	RGS20	3.03628	0.658712	45.2849	7.07178	12.0762	1.20257	0.639668	0.069948	45.7549	12.8851	9.36673	3.30818	577.333	148.894	1.82641	0.209962	92.0704	4.19669	4.5686	1.35156	0.38283	0.0699467	10.3423	2.14101	5.69072	0.739992	69.6667	10.0167
ND7	T32F6	T4B2	RGS20	RGS20	2.62146	0.330326	38.8868	5.91791	5.78063	1.78642	0.59352	0.108964	27.3326	12.4964	10.3509	2.43441	1168.67	389.637	2.9941	0.17334	73.9423	1.34764	2.93944	0.610569	0.729847	0.11319	8.90958	3.03025	9.33359	2.166	358	77.5435
ND8	T35H4	T25F1	RIT1	RIT1	3.32687	0.268913	19.0221	3.66047	5.16693	0.435389	1.85981	0.682486	7.81426	2.44297	17.7499	1.51939	393.333	93.4577	3.70497	0.102622	36.4431	2.23652	1.69622	0.80563	1.50464	0.284064	0.292146	0.296976	23.0466	11.909	14.6667	14.5717
NF7	T32H5	T12E1	RPS6KA4	RPS6KA4	2.47752	0.252966	52.96	6.7014	2.30464	0.382029	1.04701	0.0681579	31.8367	1.93427	17.3693	0.344075	1585	76.3151	2.81193	0.0805363	45.0762	5.34352	2.85002	0.418108	0.859614	0.122942	0.713231	0.0201972	29.9121	10.6077	30	2.64575
NF8	T35D1	T27H11	SETD2	SETD2	1.99783	0.203152	15.9687	2.73806	0.624956	0.208576	0.129842	0.0390717	4.14115	2.27034	3.89058	1.56032	141	78.6193	1.98034	0.165461	82.0222	2.73635	3.16711	0.325838	0.524223	0.143103	15.7401	0.33368	2.3963	0.86749	533.333	29.5691
NC6	T3C8	T3C8	SGK	SGK1*	2.18879	0.212738	50.5922	2.31147	2.16376	0.822577	0.261913	0.0276153	37.9281	11.991	3.92646	0.289359	1008.67	143.674	2.45992	0.324193	75.8034	12.375	2.89877	0.810829	0.455337	0.0947532	12.4741	3.70229	6.97173	1.77664	347	87.0172
ND3	T31A10	T2G7	SH3GL2	SH3GL2	2.70354	0.366898	29.0473	5.49179	5.78307	0.254091	0.594518	0.0301066	24.3484	3.32025	9.55094	2.0624	877.667	62.6126	2.40379	0.251906	78.3941	5.10372	3.17072	0.765281	0.860427	0.102287	10.068	3.24715	10.1304	3.40134	336	74.3034
ND5	T32C3	T1D7	SOD1	SOD1	2.95497	0.365162	49.7244	7.8894	3.09906	0.834065	0.548033	0.107093	34.0577	6.62037	6.90423	1.26574	1284.67	123.541	2.27559	0.214462	85.1617	2.90926	4.00248	0.839954	0.727512	0.139575	13.6923	2.91746	8.33693	0.863461	461.667	54.2709
NH5	T32E5	T3A2	SPOP	SPOP	2.2311	0.10742	35.1961	3.80386	2.55378	0.221898	0.558289	0.0861324	17.4328	3.93835	7.79749	0.562896	788.667	146.732	0.543195	0.0472893	0.167434	0.00242665	33.3333	57.735	3.24731	5.62451	0.21382	0.194608	0	0	2.33333	2.08167
NA2	T30B5	T12D1	SYT5	SYT5	3.66689	0.512343	24.8366	5.31172	4.28973	0.522931	0.607499	0.16184	14.7746	6.92815	6.4975	4.32121	197	28.5832	2.94442	0.133479	78.4255	3.79607	6.32273	2.32591	0.688079	0.159703	14.0067	2.8702	10.8967	0.602223	192.667	48.0867
NH4	T32A9	T4B6	TK1	TK1	1.96475	0.33826	38.9213	8.04071	4.22832	0.0523608	0.597423	0.038957	23.9935	3.26328	6.01387	0.740267	1051.67	112.358	2.11056	0.132245	73.9292	6.69238	3.90834	0.109461	0.922342	0.14981	13.6134	2.42477	8.13142	2.22037	581	49.6689
NB4	T31G3	T7C8	DKFZp762O076	TMEM55A	2.50195	0.364314	37.6925	2.24982	2.98188	0.355347	0.329762	0.0422629	21.6371	7.23175	6.18188	2.22229	444	7.81025	3.65927	0.182865	51.4963	7.05887	3.47771	0.595348	0.805942	0.189793	1.07561	0.249434	17.4444	8.13998	28.6667	6.35085
NB3	T30H3	T4B3	UBE2S	UBE2S	2.59671	0.278206	37.0748	3.05313	7.65881	1.10664	0.629333	0.124924	37.3175	8.47549	10.1512	0.426259	967.667	61.6144	2.33243	0.137274	83.1008	2.07429	4.5942	0.13543	0.654111	0.0768725	13.6275	2.61516	7.04393	0.890647	332.667	51.8588
NG3	T31E5	T3G4	WWP2	WWP2	2.32051	0.31706	31.4412	2.70461	2.46049	0.484082	0.448218	0.0790317	19.1829	5.29841	12.1236	0.429862	815	180.674	2.89389	0.055755	26.3426	1.28373	3.96562	0.442685	1.05574	0.12813	0	0	0	0	0	31.39
NC4	T31H3	T7D11	ZWINT	ZWINT	2.08296	0.264477	69.3397	6.66676	10.563	0.195434	0.880885	0.0934134	66.3519	3.73322	5.81654	0.494372	1741.33	54.9758	2.7096	0.219243	82.2355	2.85102	4.90556	0.591261	1.13105	0.292401	15.3921	3.55536	7.8512	2.12945	474	64.6297
NA6	T1G10	T1G10	control	control	1.61509	0.489157	68.7717	10.6127	2.46511	0.346841	0.138725	0.0429484	38.3667	12.9176	1.90874	1.01569	375	33.8083	1.42377	0.1669	93.1386	1.95018	3.28836	0.626014	0.204807	0.06742	32.7554	5.84681	1.53658	0.669463	357	66.1589
