# Supplementary material for: A High-Throughput Platform for Lentiviral Overexpression Screening of the Human ORFeome
Source: PLoS One. 2011 May 24;6(5):e20057. doi: 10.1371/journal.pone.0020057 (PMC3101218; doi:10.1371/journal.pone.0020057)
Supplement: Table S4 — Hit cell cycle analysis. (XLSX) [file pone.0020057.s008.xlsx]

## Sheet: Sheet1
Table S2	Table S1	Symbol	Day 2				Day 2				Day 2				Day 2				Day 2				Day 2				Day 4				Day 4				Day 4				Day 4				Day 4				Day 4
ID	ID	*not hit	G1/G2				%G1				%S				%G2				%<2N				%>4N				G1/G2				%G1				%S				%G2				%<2N				%>4N
Secondary Screen	Primary Screen		CMV		EF1α		CMV		EF1α		CMV		EF1α		CMV		EF1α		CMV		EF1α		CMV		EF1α		CMV		EF1α		CMV		EF1α		CMV		EF1α		CMV		EF1α		CMV		EF1α		CMV		EF1α
			ave	SD	ave	SD	ave	SD	ave	SD	ave	SD	ave	SD	ave	SD	ave	SD	ave	SD	ave	SD	ave	SD	ave	SD	ave	SD	ave	SD	ave	SD	ave	SD	ave	SD	ave	SD	ave	SD	ave	SD	ave	SD	ave	SD	ave	SD	ave
T32B3	T1A9	APEX1	0.767523	0.200757	0.640221	0.151044	23.9782	9.78958	18.8569	1.84808	10.9513	2.41715	16.3984	4.08006	30.2538	5.66828	30.0754	3.9545	2.38882	0.412538	5.66203	1.60953	32.4278	17.4278	29.0073	3.88423	3.88423	1.61315	1.88893	0.306032	45.6386	12.2563	40.5229	4.00861	10.5346	1.30961	10.5779	2.98275	12.2116	1.68837	21.8366	4.01415	5.48864	2.03274	11.218	6.71446	26.1265	10.1083	15.8446
T30F9	T17D3	ATOX1	0.86568	0.084129	1.31383	0.0844302	28.2684	3.24595	35.2612	1.45262	9.61955	2.76839	14.2557	2.27127	32.6176	0.642074	26.919	2.13826	1.95771	0.482853	6.02549	2.69064	27.5367	6.91227	17.5387	3.63974	3.63974	1.08651	5.55691	0.38538	50.5848	11.2945	62.2053	6.86949	9.93958	1.34136	6.99333	1.75124	14.1653	1.37923	11.2694	1.8274	10.3356	5.47701	11.5248	9.69248	14.9748	4.56244	8.00722
T32D8	T4D1	BUB3	0.960777	0.110148	1.07875	0.147066	32.7395	3.06994	35.6725	3.05627	13.6571	2.02979	16.1448	2.62364	34.1616	2.13609	33.221	1.82825	2.644	2.3787	3.55725	1.13374	16.7977	6.67935	11.4044	4.66164	4.66164	0.643178	6.10882	0.32042	62.8306	6.51825	64.6871	10.1159	9.51724	0.636391	5.98982	2.09109	13.5253	0.630096	10.5501	1.14526	6.16448	2.86874	13.2966	10.2338	7.96231	2.73685	5.47635
T35G1	T29H5	C2orf83	0.531985	0.0713953	0.664582	0.117336	23.9219	4.34923	26.4278	3.5055	12.2879	1.60986	14.4733	1.24936	44.77	2.76626	40.0141	2.39614	2.02887	1.30377	2.87452	0.70807	16.9913	7.15509	16.2103	4.08002	4.08002	0.625096	5.05721	0.713839	58.192	5.71393	64.6796	5.62087	9.38108	1.06538	5.9408	1.90406	14.426	2.16847	12.8557	0.776847	5.52006	4.42439	9.36662	5.3689	12.4808	1.59417	7.1573
T32H3	T12D2	CADM1	1.70563	0.166527	1.94159	0.284951	41.2411	3.5987	47.3066	2.62198	19.4866	0.508561	18.1835	0.545413	24.1986	0.644457	24.6773	3.34064	1.82354	1.19006	4.35534	3.87337	13.2501	4.46559	5.47722	2	2	2	11.3337	0.744461	55.5556	9.6225	80.6684	0.81796	20.8333	26.0208	3.83493	0.225738	15.2778	16.8394	7.13776	0.469099	4.16667	7.21688	4.88025	1.95595	4.16667	7.21688	3.47866
T32A1	T1A7	CAPN3	1.11391	0.137754	1.02241	0.168956	39.4599	2.86602	32.7663	3.37968	11.9545	1.18899	19.0337	3.73937	35.5771	2.03876	32.3211	2.9619	0.613623	0.20824	5.62325	1.60138	12.3949	3.0672	10.2557	6.03189	6.03189	1.03958	5.19478	0.368534	64.3923	7.00167	64.7225	4.27521	9.85539	1.82658	6.74088	1.38435	10.7573	0.836392	12.4622	0.0641008	6.15554	3.3676	7.42325	5.91235	8.83949	2.21788	8.65117
T32D3	T1E10	CAPN3	1.30848	0.0560278	1.19339	0.185827	39.6028	1.85641	36.1788	2.83124	15.6009	0.791658	18.9051	1.39148	30.2768	1.14393	30.558	2.42311	0.637688	0.207887	6.40926	1.56012	13.8818	3.33846	7.94884	8.74418	8.74418	1.882	6.09887	1.20005	70.3533	4.24168	64.5374	10.6371	8.18507	0.784128	5.96425	1.40933	8.21085	1.15246	10.6265	0.478365	6.98413	2.72124	11.2974	11.4283	6.26666	1.9952	7.57453
T30D10	T6C1	CDC20	1.33264	0.0797089	1.65385	0.165297	38.8567	1.58439	38.7645	1.43799	15.8998	1.25332	19.5237	2.92092	29.1812	0.690099	23.6487	3.22274	1.36055	0.700782	10.1456	5.7221	14.7017	2.43791	7.9176	3.53914	3.53914	0.5379	6.69454	0.829933	55.8636	6.89464	71.3287	1.42983	9.92584	1.84282	5.43324	0.676023	15.8438	0.816941	10.7555	1.22154	5.17889	2.82179	5.22464	1.2256	13.1879	2.25184	7.25788
T31B4	T7F4	CDK2	2.02091	0.188487	1.53016	0.163616	45.6637	2.04066	41.044	0.833944	13.7	1.3638	18.7651	2.19343	22.685	1.67563	27.0117	2.72318	1.81518	0.969946	5.19658	2.76343	16.136	0.229357	7.98268	4.67068	4.67068	0.768928	5.16743	0.0576179	60.0457	5.48652	63.7617	5.14283	10.3966	1.70025	7.52544	2.4623	12.961	1.01376	12.3328	0.86384	5.20238	1.80804	7.93687	7.05998	11.3944	2.42248	8.44321
T32A4	T3A1	CDK9	0.685073	0.051629	1.17286	0.0612489	28.9669	2.46504	37.1449	1.17191	14.0862	3.12892	16.4018	1.1817	42.2666	0.756066	31.7069	1.29986	1.0138	0.229366	2.98713	1.46873	13.6665	3.28585	11.7593	2.57219	2.57219	0.766465	7.51195	0.546748	45.9694	7.36668	72.522	4.70318	10.8869	1.90972	5.06615	0.808841	18.5054	3.29531	9.65809	0.0798399	9.57724	6.35254	6.97279	5.31566	15.061	3.86701	5.78094
T35A8	T25B7	CELA2B	1.77697	0.642823	2.00123	0.504467	43.5469	4.05986	46.2814	1.90074	15.3588	3.38644	18.1861	2.07039	26.6593	8.96892	23.9547	4.96285	6.94851	11.1584	6.58771	4.17099	7.48648	4.09288	4.99	6.36626	6.36626	1.32777	9.02809	0.923101	66.2033	8.66072	74.15	5.98314	9.22625	2.24306	5.47746	1.26395	10.533	1.0089	8.30232	1.36213	5.82807	3.12575	7.20432	6.36113	8.2094	3.76803	4.86587
T32E1	T1F1	CLDN1	1.3925	0.315868	1.16203	0.30807	37.9183	1.95058	35.0848	2.98598	14.3437	2.18341	21.3028	3.45956	27.8962	4.42477	31.1362	5.47213	5.06508	7.5674	6.15708	2.37616	14.7767	7.19938	6.31914	4.4359	4.4359	0.925263	5.34931	0.825189	56.8716	11.3053	60.8919	13.0858	10.5015	1.80896	7.30554	2.40607	12.8419	0.210312	11.3413	1.46155	6.17313	6.18358	12.9276	13.4735	13.6119	3.19315	7.53371
T1G10	T1G10	control	0.357182	0.0768379	0.611216	0.0674715	11.1827	2.92036	19.4156	2.28185	8.24068	1.07237	15.8109	2.0963	31.1167	1.68707	31.7867	2.05944	5.53592	1.02261	3.64159	0.888073	43.924	4.87614	29.3451	0.882997	0.882997	0.208752	1.1722	0.128978	22.9661	4.83308	30.0123	4.15079	11.155	0.758032	13.249	4.17579	26.1092	0.697544	25.5508	0.717038	6.62534	0.403892	9.79523	5.40465	33.1444	3.70861	21.3926
T31H4	T8A11	DCAF7	0.835007	0.04822	1.31225	0.0271884	29.529	1.98333	38.5567	1.3226	12.7156	0.26991	17.565	0.268788	35.363	1.15047	29.3796	0.649939	1.91461	0.884046	4.80389	1.76101	20.4777	2.46283	9.69481	4.46001	4.46001	0.763132	7.52272	0.370392	60.1254	7.55461	71.7717	4.86103	9.57572	2.28557	5.55716	1.00113	13.5589	0.698486	9.53504	0.209829	3.88674	3.3438	7.31683	5.94965	12.8532	1.51161	5.81928
T3A11	T3A11	DNAJA1*	0.74008	0.0940574	0.512273	0.0786297	28.4059	1.4882	22.1052	2.4502	15.1157	3.63282	17.0366	3.8312	38.6269	2.8914	43.3847	3.07273	2.18881	1.14874	3.67977	0.860656	15.6627	3.48509	13.7938	4.36845	4.36845	0.882485	1.4997	0.344055	62.25	7.98772	37.7177	3.78481	9.24107	1.10029	13.2738	5.65154	14.4035	1.21099	26.2244	7.13154	3.75315	1.18957	12.7005	8.55434	10.3523	5.12323	10.0836
T3D2	T3D2	FBXO5*	0.539041	0.0896578	0.546055	0.0493557	22.2793	3.13269	22.4203	0.570827	13.5357	1.4159	17.819	0.269589	41.4463	1.38479	41.2246	2.80811	1.58092	0.218567	3.2878	1.00086	21.1577	3.65882	15.2482	1.11819	1.11819	0.106437	1.67752	0.255246	34.7848	2.56314	41.7065	2.42937	11.3415	1.79488	10.4601	4.58805	31.1494	0.682877	25.1077	2.54361	5.58021	0.591104	6.82883	4.16243	17.1442	2.10104	15.8969
T30E2	T11E11	GAPDH	1.01577	0.11727	1.27964	0.150487	31.8334	2.48074	36.0917	2.16207	12.2463	1.06937	17.4797	2.88792	31.4433	1.47311	28.3282	1.58788	1.33388	0.311763	4.92527	1.04421	23.1431	2.26612	13.1751	4.13913	4.13913	0.758415	5.58559	0.0879398	54.1003	9.79344	61.1853	4.34715	10.6579	2.01238	7.70476	1.39973	13.0837	0.422594	10.9552	0.775734	8.38032	4.53305	11.19	7.02032	13.7779	3.36334	8.96473
T31F4	T8A8	GNB1	1.22356	0.271787	0.529787	0.0603062	33.7347	6.66441	16.5709	0.719868	16.1138	0.756867	13.945	1.38616	27.6938	0.941951	31.4464	2.2138	1.99948	1.17393	4.20008	0.947497	20.4581	6.5596	33.8376	6.66098	6.66098	2.32958	2.39154	0.326896	64.9428	7.0004	44.6493	5.86444	11.9376	1.296	10.3039	3.85272	10.275	2.25641	18.682	0.375921	3.41678	1.79105	12.7434	7.6464	9.42777	2.20409	13.6214
T35A1	T28A9	H2BFWT	1.08434	0.151645	0.496497	0.0308437	37.3459	4.54682	13.8053	0.812253	13.3977	0.946751	11.1226	1.33021	34.4973	0.634557	27.8149	0.69603	1.53677	0.446403	3.84506	0.760424	13.2223	2.92175	43.4121	3.28234	3.28234	0.474756	1.87491	0.211092	52.7753	4.39334	39.4646	4.27409	9.86811	1.86269	10.7257	2.86601	16.2753	2.3891	21.2679	3.53143	4.42425	2.45176	12.9583	6.75381	16.6571	1.72789	15.5835
T35G7	T18D10	HNRNPH2	0.800712	0.089355	1.19395	0.118493	30.2239	2.38946	34.1906	1.80655	12.3949	0.78687	15.8262	1.68536	37.8505	1.52778	28.7316	1.46283	1.28373	0.14685	5.76338	1.04985	18.247	1.84079	15.4882	2.72708	2.72708	0.278029	5.51753	0.623122	45.1686	1.79186	59.0207	9.43341	12.6804	1.05543	8.22225	2.73368	16.6966	2.09539	10.8896	2.71142	5.30739	1.19891	14.1905	11.8683	20.147	3.60174	7.67697
T35C7	T25C7	HOXB5	1.07989	0.0907667	1.41826	0.0762636	36.1778	2.75249	40.2634	1.7786	12.285	2.02761	19.5588	3.23178	33.5919	2.6858	28.4709	2.48793	4.88194	3.85233	6.14295	2.35432	13.0634	1.67413	5.56403	3.94311	3.94311	1.03133	5.86739	0.595617	51.7493	12.9571	67.672	5.12906	12.3636	3.7764	6.09494	1.66	13.1582	0.400048	11.5905	1.21239	3.97577	2.20814	8.12445	5.73648	18.7531	6.87217	6.51806
T32B4	T3A9	ILKAP	1.08904	0.138281	0.798184	0.0442389	36.839	2.26696	28.4432	0.983213	14.0602	3.4963	16.7545	0.824163	34.0333	2.61482	35.6685	1.07395	1.26845	1.11569	4.92929	0.201537	13.7992	2.97267	14.2045	4.15055	4.15055	0.64521	4.04406	0.244619	59.2901	6.05623	63.3237	2.21376	9.71962	1.2626	6.18457	1.05034	14.38	1.04274	15.6751	0.413902	5.17218	1.17097	8.15883	0.93988	11.4381	3.03165	6.65781
T30E6	T15A9	IRAK3	0.795614	0.13292	0.935448	0.0139841	25.8963	2.8922	28.3004	1.15302	11.087	0.91059	15.5518	1.0395	32.7561	1.87128	30.2457	0.782733	2.38872	0.554771	4.68996	0.221995	27.8718	2.09752	21.2121	3.18074	3.18074	0.222298	4.09466	0.049723	54.0214	3.82155	57.2901	5.38671	11.5105	0.942772	8.86475	2.37891	16.9841	0.253407	13.9832	1.16253	5.43876	0.090648	10.8618	6.7266	12.0453	2.87488	9.00014
T32A6	T3B1	KRT19	1.57368	0.381112	1.54188	0.154499	40.1671	0.585857	41.6914	0.970663	15.2015	0.159928	18.0619	3.00903	26.4892	5.98065	27.1922	2.30185	6.45456	10.0301	3.72671	1.8244	11.6876	4.04936	9.32779	3.53881	3.53881	0.877879	6.37863	0.673323	50.4273	6.72103	65.9441	7.69559	10.9668	0.296348	6.64569	1.26963	14.5805	2.00037	10.3301	0.206282	9.50265	2.98366	9.5991	8.21975	14.5227	1.48169	7.48104
T35F8	T18D9	KRT40	1.03975	0.127739	1.24989	0.200306	37.1022	0.59887	39.1848	3.27211	16.1553	2.96951	18.3717	1.10609	36.0655	4.66326	31.6194	2.68628	3.00306	3.62215	3.10944	0.901059	7.674	1.42638	7.71464	3.82902	3.82902	0.596391	5.06838	0.400814	53.6381	4.96963	66.6854	1.96346	11.3334	0.594364	5.89998	1.1103	14.1107	1.00597	13.1933	0.68552	6.5207	1.84697	5.46559	2.61695	14.397	2.76596	8.75571
T30F1	T12A3	MAK	0.926245	0.321783	1.25631	0.0990976	32.1714	9.03456	35.3173	0.15519	10.7672	2.72113	17.4036	1.4022	35.347	2.73741	28.2261	2.17104	1.41301	0.374423	5.09469	1.84786	20.3014	8.22456	13.9583	0.83437	0.83437	0.308386	5.37726	0.714604	25.1412	5.96177	61.8742	9.40976	15.619	2.91268	6.8906	2.07235	31.0664	3.99329	11.671	2.52182	12.0421	3.78164	12.0022	12.1863	16.1313	6.61078	7.56196
T30D3	T11E1	NAB2	1.2354	0.0953827	1.00556	0.0460494	32.4766	4.14893	27.9308	3.85585	12.4613	1.44896	16.2544	2.35172	26.2234	1.30965	27.7343	3.17489	1.93226	0.845719	7.16709	4.10861	26.9065	6.57292	20.9134	4.26689	4.26689	0.910808	3.79667	0.664823	57.5306	6.75739	54.5882	5.96431	10.8642	0.839857	8.12536	1.04867	13.6921	1.81712	14.5019	1.06269	4.43996	4.3556	8.51751	2.02899	13.4731	1.55935	14.267
T32B8	T4C3	NDUFS3	0.673668	0.0950023	0.875939	0.171313	26.8342	2.95066	30.9922	4.20434	11.5398	1.64299	19.779	1.53142	40.0255	3.22652	35.713	2.77767	1.23714	0.454591	5.29134	0.948898	20.3633	5.37121	8.22438	3.96881	3.96881	0.36577	2.36458	0.432873	57.1675	6.72469	52.2496	3.98573	11.0492	2.89307	8.04339	3.15005	14.392	0.856962	22.4221	2.85132	3.63172	2.29419	7.40998	3.2861	13.7595	2.22402	9.87497
T31D6	T7G7	NEK6	1.38538	0.134652	1.2764	0.0653525	38.1648	3.61204	38.5357	1.95275	16.8516	0.164153	16.5236	1.6134	27.5587	0.735171	30.2049	1.1012	1.16983	0.769185	3.5057	0.770038	16.255	4.45045	11.2301	5.18976	5.18976	0.71873	7.6522	0.516406	60.7703	6.3865	72.687	3.1528	9.49207	0.74358	5.47233	1.00949	11.7448	0.419676	9.53376	0.87008	6.88204	4.416	6.73151	4.72336	11.1107	1.38333	5.57539
T35H2	T34F5	PACSIN1	1.31432	0.117936	1.39715	0.0723388	42.7057	3.05404	43.9799	1.2409	16.1723	1.52276	16.8757	0.328418	32.531	0.702363	31.5049	0.819135	0.682323	0.228774	1.575	0.555638	7.90863	2.6072	6.06446	6.38148	6.38148	1.24275	8.30386	0.30544	69.1279	8.35593	74.411	4.29944	7.00868	1.83894	4.90473	0.739053	10.9498	0.956642	8.96473	0.507983	5.17951	5.11305	8.76675	4.23184	7.73413	0.717592	2.95275
T31A9	T8E11	PDK2	1.04527	0.103286	1.03968	0.143181	33.9932	2.1439	31.6344	3.49165	14.1843	0.384041	22.3649	1.67806	32.597	1.17142	30.5185	1.18222	1.4456	0.18889	7.45903	1.03888	17.7799	1.46535	8.02318	4.04113	4.04113	0.324105	3.25399	0.325563	58.7536	6.67948	52.8257	2.88969	9.63419	1.62995	7.87144	2.30772	14.5213	0.859828	16.3379	1.79983	3.71391	2.22853	13.3471	5.58679	13.377	3.61281	9.61784
T32F7	T4E2	PPM1G	1.15389	0.272829	0.608806	0.0671216	40.5871	6.61445	25.3635	2.75067	13.3834	1.07585	15.4965	1.87861	35.6232	2.86311	41.667	0.506495	0.608255	0.331803	2.43313	0.480503	9.79799	3.54141	15.0398	4.57443	4.57443	0.589211	2.97943	0.815835	63.6993	4.76267	55.5013	6.56711	8.85393	1.15064	8.54623	2.93588	13.9952	0.819908	19.2882	3.96905	4.40953	2.98714	9.20082	3.75271	9.04201	1.28019	7.46349
T2C4	T2C4	PSTPIP2	1.00903	0.225349	0.724216	0.0901562	34.2524	5.46729	24.5523	0.534009	14.8454	1.56135	15.7956	1.77196	34.2823	2.30365	34.2042	3.66979	1.5442	0.833432	4.45848	2.49904	15.0758	1.8036	20.9894	5.77065	5.77065	1.08533	3.87756	0.0871334	69.2396	4.48548	61.4128	1.28423	7.55277	0.29342	6.95653	0.458083	12.196	1.57686	15.841	0.359915	5.12416	1.65578	8.20272	0.817064	5.88745	1.1378	7.58692
T3B4	T3B4	RBMS1*	0.631242	0.0721273	0.794502	0.131636	26.6007	2.68042	28.053	4.61745	13.5005	5.75252	17.0099	0.847839	42.1902	0.810008	35.3131	0.689726	1.52523	0.551008	4.40106	0.543387	16.1833	4.50304	15.223	1.45375	1.45375	0.349291	4.32574	0.335125	38.0621	8.07015	60.7656	5.79872	14.2408	3.14682	7.31798	2.38079	26.344	2.8248	14.0339	0.284156	7.2103	3.91482	10.7422	6.82782	14.1428	6.72166	7.14024
T35B2	T28C3	RBP1	1.36337	0.0744523	1.16572	0.0262605	41.7081	1.18771	34.3213	0.693099	13.4133	0.848918	18.1948	1.74523	30.6202	0.780642	29.4497	0.775251	1.2337	0.223755	4.61915	1.59027	13.0246	1.17869	13.415	6.22493	6.22493	0.658698	4.29981	0.676886	65.3521	2.86152	59.9976	4.2175	9.7717	0.0247138	8.51122	1.88858	10.6047	1.51031	14.2342	2.74753	5.69725	5.21207	10.0627	6.54538	8.57421	1.23024	7.19428
T32F6	T4B2	RGS20	1.16507	0.288271	0.983282	0.0824995	38.6996	6.40052	33.739	3.26903	13.9646	0.888552	17.2693	1.72348	33.6969	3.8399	34.3063	1.38485	2.66148	3.37517	3.71682	1.33458	10.9774	3.16979	10.9685	6.26409	6.26409	1.14642	7.46095	0.518138	65.5859	7.72146	70.6847	2.1922	9.51818	2.70169	5.69854	0.979626	10.5665	1.04073	9.51745	0.94029	4.35553	2.64988	7.95917	6.33182	9.97388	2.11472	6.14012
T35H4	T25F1	RIT1	1.31898	0.0468791	1.53405	0.200965	41.5679	1.87644	41.5042	1.11528	15.8412	0.756876	16.3871	0.806265	31.5167	0.98359	27.3915	3.8795	0.638682	0.092926	5.04606	4.77794	10.4356	2.68427	9.67115	6.24422	6.24422	1.31876	9.06567	0.847555	63.1932	5.27546	77.6009	1.89874	9.45458	1.32906	4.03285	0.620837	10.4195	2.24021	8.61107	0.844846	9.01766	8.48862	5.69269	1.42161	7.91504	3.66304	4.06251
T32H5	T12E1	RPS6KA4	1.42274	0.0304984	0.993187	0.0672405	45.5305	0.425969	32.7013	1.77182	16.0512	1.07572	16.0695	1.66878	32.0127	0.798158	32.9567	1.06298	0.998613	0.313857	3.3588	0.61871	5.40706	0.699382	14.9137	7.71721	7.71721	1.94019	5.76541	0.728889	70.6223	8.56038	67.4082	7.24944	9.44868	2.85482	6.7052	2.58339	9.37751	1.35502	11.7295	0.926202	3.51698	1.2499	8.97417	6.34908	7.03458	3.38485	5.18292
T35D1	T27H11	SETD2	0.620162	0.0326513	0.577839	0.0480827	26.0533	2.83596	23.7789	0.908391	14.2524	3.09989	15.9301	3.89302	41.9265	2.44317	41.2625	2.09064	2.86804	1.60556	4.01782	1.11938	14.8998	1.25446	15.0107	0.633012	0.633012	0.0749718	3.09368	0.458212	24.3676	1.9224	53.1194	0.824565	19.698	5.0255	7.9566	2.85464	38.6823	3.30166	17.4393	2.74103	5.34028	0.12276	10.3403	6.26806	11.9118	4.45645	11.1444
T3C8	T3C8	SGK1*	0.569361	0.136127	0.752817	0.0288483	22.6187	5.79108	26.9141	1.37145	10.3205	1.33943	16.8845	0.896829	39.6349	0.776825	35.7527	1.23153	1.80611	0.356626	4.01396	1.1458	25.6198	7.42494	16.4347	2.88637	2.88637	0.283656	5.2193	2.19559	51.7781	2.47251	64.5103	7.66016	10.0483	2.19471	6.17108	1.96851	18.1061	2.55288	13.3109	3.45541	5.08877	0.0918528	8.91471	4.76413	14.9787	2.89941	7.09293
T31A10	T2G7	SH3GL2	1.20046	0.0315489	1.14842	0.0956264	36.2037	0.446312	34.5113	2.24421	13.7448	0.946847	18.7639	3.05242	30.1662	0.486534	30.1049	1.50961	2.35124	1.25905	5.15066	1.26237	17.534	1.9124	11.4691	5.41415	5.41415	0.686138	5.17179	0.732399	60.7052	7.09624	62.583	8.01542	11.1588	3.60325	6.76821	2.36838	11.2313	0.666129	12.1185	0.32881	6.56814	3.36065	9.29334	8.58774	10.3365	1.93626	9.23698
T32C3	T1D7	SOD1	0.919683	0.0840807	0.821726	0.131937	34.4671	3.45165	30.2832	3.46232	12.5631	0.966369	17.6066	0.676142	37.4562	0.424969	37.0416	1.82826	1.61991	0.799277	4.505	1.14782	13.8937	3.32113	10.5636	6.22969	6.22969	1.9457	4.51167	0.632414	65.0561	9.8446	60.7903	3.09202	8.59594	1.54423	6.92383	0.740355	10.8467	1.98295	13.609	1.56568	6.07344	6.17978	9.86349	6.78027	9.42787	2.85485	8.8134
T30B5	T12D1	SYT5	1.10447	0.204069	1.04909	0.0717268	26.8501	6.4958	24.7693	3.21656	13.5412	1.45467	15.5194	0.974576	24.1536	2.23037	23.5447	1.4383	2.79676	1.08594	4.16969	0.703918	32.6583	8.77701	31.997	2.72705	2.72705	0.234099	3.85886	0.490904	48.2438	4.34018	54.5337	3.12738	11.1819	2.46768	9.48215	1.28665	17.7015	0.959652	14.2346	1.29326	6.94843	2.68224	11.7025	3.9756	15.9244	3.90976	10.047
T32A9	T4B6	TK1	1.2536	0.0653721	1.23053	0.0777197	36.9637	1.65052	34.7181	3.80535	13.8727	1.31355	16.0396	1.53398	29.5068	1.12567	28.2127	2.51679	1.68918	0.45664	6.86747	3.98886	17.9677	3.41738	14.1621	3.9585	3.9585	0.649167	5.01088	0.718293	53.7151	6.47236	61.8618	6.08487	10.4471	1.12146	7.59415	2.10484	13.6674	1.17295	12.5058	2.05853	6.92813	3.22125	9.76565	7.58977	15.2423	4.70262	8.27258
T30H3	T4B3	UBE2S	1.22276	0.116449	1.10041	0.118218	37.9572	3.87541	32.2444	2.56413	13.1364	0.52197	19.3141	0.985308	31.0717	2.12429	29.4307	2.47053	0.805161	0.0782333	7.15101	1.65595	17.0296	4.82926	11.8597	4.44184	4.44184	0.346497	4.9289	0.380101	59.9813	3.62081	63.1837	5.42725	9.87522	0.527634	6.31363	1.31928	13.5162	0.275771	12.8297	0.844267	3.50194	1.86234	11.1295	6.16871	13.1253	2.37167	6.54348
T31H3	T7D11	ZWINT	0.63414	0.0265202	0.918973	0.0149761	23.1215	1.06607	30.7631	2.09483	10.7674	1.73173	18.2666	0.668742	36.4824	1.67618	33.4638	1.90896	1.54521	0.812294	5.4379	1.16025	28.0836	2.86427	12.0685	3.98476	3.98476	0.719969	5.44563	0.408278	52.7674	5.58356	67.1545	2.57991	11.4152	0.734381	6.0118	0.378891	13.3583	1.01563	12.3552	0.469145	5.40819	2.91095	5.09637	0.256365	17.0509	2.70032	9.38218
[truncated: 1 more columns]
